# Supplementary material for: Transposon insertional mutagenesis of diverse yeast strains suggests coordinated gene essentiality polymorphisms
Source: Nat Commun. 2022 Mar 21;13:1490. doi: 10.1038/s41467-022-29228-1 (PMC8938418; doi:10.1038/s41467-022-29228-1)
Supplement: Supplementary file 4 — Supplementary Data 1–12 [file 41467_2022_29228_MOESM4_ESM.xlsx]

## Sheet: Data 1
Strain	Location	Source	Genotype
DBVPG4651	Italy	Tuber Magnatum	MATα
WE372	South Africa	Wine	MATα
YJM975	Bergamo, Italy	Clinical (Vaginal)	MATα
RM11	California	Wine	MATα leu2Δ0
DBVPG1107	Australia	Grapes	MATα
322134S	RVI, Newcastle UK	Clinical (Throat-sputum)	MATα
YJM326	USA	Clinical (Unknown)	MATα
S288c	California, USA	Rotting fig	MATα his3Δ1 leu2Δ0 met17Δ0 ura3Δ0
YJM454	USA	Clinical	MATα
UWOPS83-787.3	Bahamas	Fruit, Opuntia stricta	MATα
YPS128	Pennsylvania, USA	Oak	MATα
CLIB219	Russia	Wine	MATα
BJ20	Dongling Mountain, Beijing	Bark of Quercus wutaishanica, secondary forest	MATα
HN8	Wuzhi Mountain, Hainan	Rotten wood, primeval forest	MATα
BJ14	Wuling Mountain, Beijing	Forest soil, secondary forset	MATα
HN16	Wuzhi Mountain, Hainan	Forest soil, primeval forest	MATα

## Sheet: Data 2
Strain	Number of colonies	Transposons mapped	Reads mapped	Median read number per transposon
YJM975	~ 1.5×106	412292	24345790	17
RM11	~ 3.5×106	438673	32692336	18
DBVPG1107	~ 3.5×106	380099	33481211	20
WE372	~ 1.5×106	304662	24490237	22
DBVPG4651	~ 3.5×106	360538	19879191	12
322145s	~ 1.5×106	378832	23768408	20
S288C	~ 3.5×106	475560	24748849	14
YJM326	~ 2×106	213338	21536183	15
YJM454	~ 2.5×106	367389	25758565	18
CLIB219	~ 1×106	273683	18435023	20
YPS128	~ 1.5×106	323083	23940732	18
UWOPS83-787.3	~ 2×106	473755	20062239	13
HN8	~ 1×106	254422	20857652	26
BJ14	~ 2×106	291200	33964062	8
BJ20	~ 2×106	234001	22006915	18
HN16	~ 1.5×106	221864	25403853	20

## Sheet: Data 3
Feature	Description
Number of transposons	Number of transposon insertions within the coding region of the gene
Transposon density	Number of transposon insertions within the gene divided by the gene length
Number of reads	Number of sequenced reads within the coding region of the gene
Read density	Number of sequenced reads within the gene divided by the gene length
Transposon-free interval	Length of the longest transposon-free coding region within the gene
Freedom index	Length of the longest transposon-free coding region within the gene divided by the gene length
Transposons in promoter	Number of transposons within the 100bp upstream of the gene
Neighborhood index	Transposon density of the gene divided by the transposon density of the surrounding 10kb noncoding region
# of transposon-free segments	Number of segments without transposon insertion (each segment is one tenth of the gene)

## Sheet: Data 4
Gene	Name	Annotation	Chromosome	Effective gene length	Number of transposons	Transposon density	Number of reads	Read density	Transposon-free interval	Freedom index	Neighborhood index	Transposons in promoter	Transposon-free segments	RF output	Verdict	Usage
YAL001C	TFC3	essential	chrI	3447	15	0.004	966	0.28	1802	0.523	0.017	39	8	0.948	essential	testing
YAL002W	VPS8	nonessential	chrI	3800	517	0.136	35450	9.329	87	0.023	0.551	27	0	0	nonessential	training
YAL003W	EFB1	essential	chrI	613	0	0	0	0	537	0.876	0	18	10	0.998	essential	testing
YAL005C	SSA1	nonessential	chrI	618	97	0.157	5693	9.212	66	0.107	0.614	16	0	0	nonessential	training
YAL007C	ERP2	nonessential	chrI	617	89	0.144	5336	8.648	51	0.083	0.582	12	0	0.004	nonessential	testing
YAL008W	FUN14	nonessential	chrI	593	85	0.143	6456	10.887	29	0.049	0.581	21	0	0	nonessential	testing
YAL009W	SPO7	nonessential	chrI	776	52	0.067	1322	1.704	84	0.108	0.274	35	0	0.042	nonessential	training
YAL010C	MDM10	nonessential	chrI	1478	6	0.004	81	0.055	1063	0.719	0.016	23	8	0.964	essential	-
YAL011W	SWC3	nonessential	chrI	1874	105	0.056	3563	1.901	125	0.067	0.228	27	0	0.01	nonessential	testing
YAL012W	CYS3	nonessential	chrI	1174	15	0.013	165	0.141	370	0.315	0.053	9	4	0.174	undetermined	-
YAL013W	DEP1	nonessential	chrI	1214	102	0.084	3735	3.077	285	0.235	0.396	23	1	0.118	nonessential	testing
YAL014C	SYN8	nonessential	chrI	763	79	0.104	5377	7.047	87	0.114	0.514	22	0	0	nonessential	training
YAL015C	NTG1	nonessential	chrI	1191	140	0.118	9160	7.691	78	0.065	0.601	28	0	0	nonessential	training
YAL016C-A	YAL016C-A	nonessential	chrI	311	27	0.087	3214	10.334	133	0.428	0.497	0	6	0.066	nonessential	-
YAL016W	TPD3	nonessential	chrI	1904	16	0.008	281	0.148	1053	0.553	0.045	7	7	0.942	essential	-
YAL017W	PSK1	nonessential	chrI	4036	239	0.059	12199	3.023	124	0.031	0.327	10	0	0.004	nonessential	testing
YAL018C	YAL018C	nonessential	chrI	974	102	0.105	5362	5.505	81	0.083	0.585	1	0	0	nonessential	training
YAL019W	FUN30	nonessential	chrI	3380	200	0.059	5772	1.708	94	0.028	0.351	4	0	0.002	nonessential	testing
YAL019W-A	YAL019W-A	nonessential	chrI	539	105	0.195	9681	17.961	55	0.102	1.168	11	0	0	nonessential	training
YAL020C	ATS1	nonessential	chrI	980	127	0.13	10143	10.35	78	0.08	0.819	35	0	0	nonessential	training
YAL021C	CCR4	nonessential	chrI	2495	96	0.038	3456	1.385	234	0.094	0.24	22	0	0	nonessential	training
YAL022C	FUN26	nonessential	chrI	1523	151	0.099	7069	4.641	87	0.057	0.639	25	0	0	nonessential	testing
YAL023C	PMT2	nonessential	chrI	2232	142	0.064	8984	4.025	88	0.039	0.379	6	0	0.006	nonessential	-
YAL024C	LTE1	nonessential	chrI	4295	93	0.022	3034	0.706	200	0.047	0.135	2	0	0.002	nonessential	-
YAL025C	MAK16	essential	chrI	917	7	0.008	31	0.034	709	0.773	0.05	24	7	0.852	undetermined	training
YAL026C	DRS2	nonessential	chrI	4042	162	0.04	6685	1.654	216	0.053	0.262	4	0	0.002	nonessential	-
YAL026C-A	YAL026C-A	nonessential	chrI	434	37	0.085	1341	3.09	60	0.138	0.573	10	0	0.002	nonessential	-
YAL027W	SAW1	nonessential	chrI	782	68	0.087	4685	5.991	70	0.09	0.584	15	0	0	nonessential	testing
YAL028W	FRT2	nonessential	chrI	1553	108	0.07	4677	3.012	87	0.056	0.456	17	0	0	nonessential	testing
YAL029C	MYO4	nonessential	chrI	4311	284	0.066	11905	2.762	126	0.029	0.431	8	0	0	nonessential	training
YAL030W	SNC1	nonessential	chrI	329	40	0.122	2627	7.985	62	0.188	0.787	22	2	0.006	nonessential	training
YAL031C	GIP4	nonessential	chrI	2264	148	0.065	6505	2.873	140	0.062	0.431	17	0	0	nonessential	training
YAL032C	PRP45	essential	chrI	1136	74	0.065	4681	4.121	411	0.362	0.444	29	3	0.164	undetermined	training
YAL033W	POP5	essential	chrI	518	5	0.01	14	0.027	416	0.803	0.066	32	7	0.85	undetermined	testing
YAL034C	FUN19	nonessential	chrI	1231	85	0.069	3866	3.141	80	0.065	0.403	25	0	0	nonessential	training
YAL034C-B	YAL034C-B	nonessential	chrI	322	47	0.146	6512	20.224	103	0.32	0.77	0	3	0.228	undetermined	-
YAL034W-A	MTW1	essential	chrI	866	24	0.028	241	0.278	727	0.839	0.148	23	7	0.916	essential	-
YAL035W	FUN12	nonessential	chrI	3005	16	0.005	994	0.331	1249	0.416	0.029	14	6	0.79	undetermined	-
YAL036C	RBG1	nonessential	chrI	1106	88	0.08	4855	4.39	92	0.083	0.441	15	0	0	nonessential	training
YAL037C-B	YAL037C-B	nonessential	chrI	971	1	0.001	1	0.001	956	0.985	0.006	10	9	1	essential	-
YAL037W	YAL037W	nonessential	chrI	800	70	0.088	2507	3.134	57	0.071	0.485	7	0	0	nonessential	testing
YAL038W	CDC19	essential	chrI	1472	2	0.001	3	0.002	978	0.664	0.008	3	8	1	essential	-
YAL039C	CYC3	nonessential	chrI	806	246	0.305	19886	24.672	29	0.036	1.604	27	0	0	nonessential	training
YAL040C	CLN3	nonessential	chrI	1724	39	0.023	1584	0.919	619	0.359	0.119	3	4	0.304	undetermined	-
YAL041W	CDC24	essential	chrI	2534	11	0.004	861	0.34	2141	0.845	0.023	8	7	0.988	essential	training
YAL042C-A	YAL042C-A	nonessential	chrI	374	53	0.142	5136	13.733	68	0.182	0.705	12	1	0	nonessential	training
YAL042W	ERV46	nonessential	chrI	1219	163	0.134	14541	11.929	51	0.042	0.677	22	0	0	nonessential	testing
YAL043C	PTA1	essential	chrI	2331	12	0.005	432	0.185	1384	0.594	0.027	29	6	0.838	undetermined	training
YAL044C	GCV3	nonessential	chrI	509	58	0.114	3119	6.128	85	0.167	0.7	26	1	0	nonessential	training
YAL044W-A	YAL044W-A	nonessential	chrI	329	24	0.073	611	1.857	96	0.292	0.478	25	2	0.044	nonessential	testing
YAL045C	YAL045C	nonessential	chrI	305	22	0.072	623	2.043	96	0.315	0.462	10	3	0.044	nonessential	training
YAL046C	AIM1	nonessential	chrI	327	16	0.049	1238	3.786	68	0.208	0.287	25	2	0.032	nonessential	training
YAL047C	SPC72	nonessential	chrI	1860	13	0.007	627	0.337	1736	0.933	0.038	23	9	0.998	essential	-
YAL047W-A	YAL047W-A	nonessential	chrI	326	39	0.12	1745	5.353	92	0.282	0.604	5	3	0	nonessential	training
YAL048C	GEM1	nonessential	chrI	1973	117	0.059	5283	2.678	101	0.051	0.305	25	0	0	nonessential	training
YAL049C	AIM2	nonessential	chrI	737	42	0.057	2737	3.714	97	0.132	0.304	13	0	0	nonessential	training
YAL051W	OAF1	nonessential	chrI	3099	142	0.046	6492	2.095	193	0.062	0.241	13	0	0.02	nonessential	-
YAL053W	FLC2	nonessential	chrI	2333	135	0.058	6205	2.66	109	0.047	0.332	6	0	0	nonessential	testing
YAL054C	ACS1	nonessential	chrI	2130	156	0.073	6135	2.88	109	0.051	0.396	16	0	0	nonessential	testing
YAL055W	PEX22	nonessential	chrI	539	22	0.041	661	1.226	129	0.239	0.221	22	1	0.004	nonessential	testing
YAL056C-A	YAL056C-A	nonessential	chrI	347	26	0.075	2283	6.579	93	0.268	0.503	25	3	0.044	nonessential	-
YAL056W	GPB2	nonessential	chrI	2620	167	0.064	6104	2.33	100	0.038	0.418	18	0	0.01	nonessential	-
YAL058W	CNE1	nonessential	chrI	1420	93	0.065	5784	4.073	128	0.09	0.47	15	0	0.002	nonessential	-
YAL059C-A	YAL059C-A	nonessential	chrI	399	33	0.083	1955	4.9	97	0.243	0.599	5	2	0	nonessential	training
YAL059W	ECM1	nonessential	chrI	615	39	0.063	2482	4.036	97	0.158	0.459	29	2	0	nonessential	training
YAL060W	BDH1	nonessential	chrI	1145	86	0.075	5278	4.61	58	0.051	0.544	14	0	0	nonessential	training
YAL061W	BDH2	nonessential	chrI	1250	153	0.122	9100	7.28	84	0.067	0.998	7	0	0	nonessential	testing
YAL062W	GDH3	nonessential	chrI	1364	238	0.174	21993	16.124	27	0.02	1.484	15	0	0	nonessential	testing
YAL063C	FLO9	nonessential	chrI	1082	31	0.029	1434	1.325	169	0.156	0.34	8	0	0	nonessential	testing
YAL066W	YAL066W	nonessential	chrI	305	31	0.102	1099	3.603	76	0.249	1.937	4	1	0	nonessential	training
YAL067C	SEO1	nonessential	chrI	1778	94	0.053	4857	2.732	150	0.084	1.001	16	0	0	nonessential	testing
YAR002C-A	ERP1	nonessential	chrI	655	162	0.247	11679	17.831	32	0.049	1.037	32	0	0	nonessential	testing
YAR002W	NUP60	nonessential	chrI	1616	325	0.201	20179	12.487	54	0.033	0.828	31	0	0	nonessential	training
YAR003W	SWD1	nonessential	chrI	1250	175	0.14	12752	10.202	71	0.057	0.59	15	0	0	nonessential	-
YAR007C	RFA1	essential	chrI	1835	10	0.005	1097	0.598	1798	0.98	0.023	14	9	0.996	essential	training
YAR008W	SEN34	essential	chrI	824	6	0.007	453	0.55	721	0.875	0.032	4	8	0.948	essential	testing
YAR014C	BUD14	nonessential	chrI	2126	302	0.142	17253	8.115	58	0.027	0.798	17	0	0	nonessential	training
YAR015W	ADE1	nonessential	chrI	917	1	0.001	1	0.001	757	0.826	0.006	9	9	0.996	essential	-
YAR018C	KIN3	nonessential	chrI	1304	143	0.11	6012	4.61	77	0.059	0.645	17	0	0	nonessential	training
YAR019C	CDC15	essential	chrI	2899	15	0.005	1652	0.57	1480	0.511	0.03	30	6	0.894	undetermined	-
YAR019W-A	YAR019W-A	nonessential	chrI	329	62	0.188	8620	26.201	131	0.398	1.082	0	4	0.234	undetermined	-
YAR023C	YAR023C	nonessential	chrI	512	81	0.158	6695	13.076	23	0.045	0.967	15	0	0	nonessential	training
YAR027W	UIP3	nonessential	chrI	704	76	0.108	4566	6.486	66	0.094	0.64	1	0	0	nonessential	testing
YAR028W	YAR028W	nonessential	chrI	638	61	0.096	5800	9.091	80	0.125	0.567	14	1	0	nonessential	training
YAR030C	YAR030C	nonessential	chrI	338	22	0.065	1680	4.97	53	0.157	0.381	17	1	0.012	nonessential	training
YAR031W	PRM9	nonessential	chrI	565	72	0.127	4832	8.552	55	0.097	0.777	5	0	0	nonessential	training
YAR035W	YAT1	nonessential	chrI	2023	453	0.224	40786	20.161	37	0.018	1.541	24	0	0.004	nonessential	testing
YAR042W	SWH1	nonessential	chrI	3544	268	0.076	12082	3.409	135	0.038	0.611	14	0	0	nonessential	testing
YAR050W	FLO1	nonessential	chrI	1626	65	0.04	3180	1.956	177	0.109	0.377	1	0	0	nonessential	testing
YAR073W	IMD1	nonessential	chrI	311	5	0.016	122	0.392	195	0.627	0.225	0	0	0.04	nonessential	testing
YBL001C	ECM15	nonessential	chrII	311	78	0.251	7966	25.614	29	0.093	0.909	35	0	0	nonessential	training
YBL002W	HTB2	nonessential	chrII	387	96	0.248	9676	25.003	14	0.036	0.907	32	0	0	nonessential	training
YBL003C	HTA2	nonessential	chrII	364	67	0.184	3761	10.332	23	0.063	0.673	29	0	0.002	nonessential	testing
YBL004W	UTP20	essential	chrII	7396	2	0	244	0.033	7350	0.994	0.001	1	9	0.996	essential	testing
YBL005W	PDR3	nonessential	chrII	2901	296	0.102	10278	3.543	85	0.029	0.613	10	0	0	nonessential	testing
YBL006C	LDB7	nonessential	chrII	539	46	0.085	1397	2.592	67	0.124	0.52	34	0	0.002	nonessential	testing
YBL007C	SLA1	nonessential	chrII	3690	110	0.03	3321	0.9	227	0.062	0.183	19	0	0	nonessential	testing
YBL008W	HIR1	nonessential	chrII	2519	166	0.066	6754	2.681	111	0.044	0.379	6	0	0	nonessential	training
YBL009W	ALK2	nonessential	chrII	2000	159	0.08	7692	3.846	122	0.061	0.496	15	0	0	nonessential	testing
YBL010C	YBL010C	nonessential	chrII	839	64	0.076	2085	2.485	90	0.107	0.508	28	0	0	nonessential	testing
YBL011W	SCT1	nonessential	chrII	2265	159	0.07	7037	3.107	93	0.041	0.446	16	0	0	nonessential	-
YBL012C	YBL012C	nonessential	chrII	387	52	0.134	2117	5.47	81	0.209	0.853	4	1	0.01	nonessential	-
YBL013W	FMT1	nonessential	chrII	1184	243	0.205	31136	26.297	60	0.051	1.308	29	0	0	nonessential	training
YBL014C	RRN6	essential	chrII	2643	24	0.009	696	0.263	2002	0.757	0.055	19	6	0.928	essential	training
YBL015W	ACH1	nonessential	chrII	1497	97	0.065	5132	3.428	70	0.047	0.384	24	0	0	nonessential	training
YBL016W	FUS3	nonessential	chrII	1058	95	0.09	4003	3.784	91	0.086	0.533	5	0	0	nonessential	testing
YBL017C	PEP1	nonessential	chrII	4600	258	0.056	12034	2.616	103	0.022	0.369	12	0	0.006	nonessential	testing
YBL018C	POP8	essential	chrII	355	12	0.034	360	1.014	231	0.651	0.206	16	6	0.272	undetermined	testing
YBL019W	APN2	nonessential	chrII	1534	115	0.075	5543	3.613	92	0.06	0.488	19	0	0	nonessential	training
YBL020W	RFT1	essential	chrII	1705	10	0.006	265	0.155	1610	0.944	0.037	1	8	0.954	essential	testing
YBL021C	HAP3	nonessential	chrII	431	32	0.074	2450	5.684	72	0.167	0.574	27	2	0	nonessential	training
YBL022C	PIM1	nonessential	chrII	3353	97	0.029	3957	1.18	437	0.13	0.255	3	0	0.002	nonessential	training
YBL023C	MCM2	essential	chrII	2549	3	0.001	34	0.013	2509	0.984	0.011	1	9	0.998	essential	testing
YBL024W	NCL1	nonessential	chrII	2033	107	0.053	3633	1.787	114	0.056	0.496	14	0	0	nonessential	testing
YBL025W	RRN10	nonessential	chrII	434	3	0.007	21	0.048	337	0.776	0.067	4	8	0.634	undetermined	testing
YBL027W	RPL19B	nonessential	chrII	493	10	0.02	471	0.955	183	0.371	0.193	4	2	0.004	nonessential	-
YBL028C	YBL028C	nonessential	chrII	317	18	0.057	839	2.647	57	0.18	0.539	17	2	0.004	nonessential	training
YBL029W	YBL029W	nonessential	chrII	1068	117	0.11	6196	5.801	121	0.113	1.028	6	0	0	nonessential	testing
YBL030C	PET9	essential	chrII	932	1	0.001	5	0.005	906	0.972	0.01	2	9	1	essential	training
YBL031W	SHE1	nonessential	chrII	998	45	0.045	2027	2.031	123	0.123	0.408	11	1	0	nonessential	training
YBL032W	HEK2	nonessential	chrII	1142	21	0.018	1727	1.512	309	0.271	0.16	5	2	0.03	nonessential	training
YBL033C	RIB1	nonessential	chrII	1007	5	0.005	84	0.083	901	0.895	0.041	18	8	0.994	essential	-
YBL034C	STU1	essential	chrII	4493	47	0.01	1717	0.382	2591	0.577	0.085	4	5	0.9	undetermined	training
YBL035C	POL12	essential	chrII	2102	16	0.008	1235	0.588	1306	0.621	0.063	3	7	0.936	essential	testing
YBL036C	YBL036C	nonessential	chrII	746	26	0.035	756	1.013	93	0.125	0.271	24	1	0.002	nonessential	testing
YBL037W	APL3	nonessential	chrII	3022	107	0.035	5344	1.768	133	0.044	0.298	3	0	0	nonessential	testing
YBL038W	MRPL16	nonessential	chrII	695	35	0.05	1856	2.671	106	0.153	0.439	5	1	0	nonessential	training
YBL039C	URA7	nonessential	chrII	1736	63	0.036	2810	1.619	174	0.1	0.325	3	0	0	nonessential	testing
YBL040C	ERD2	essential	chrII	636	5	0.008	12	0.019	586	0.921	0.071	11	8	0.82	undetermined	training
YBL041W	PRE7	essential	chrII	695	0	0	0	0	695	1	0	12	10	1	essential	training
YBL042C	FUI1	nonessential	chrII	1896	106	0.056	6229	3.285	89	0.047	0.517	13	0	0.002	nonessential	testing
YBL043W	ECM13	nonessential	chrII	770	41	0.053	1051	1.365	168	0.218	0.506	4	1	0.004	nonessential	testing
YBL044W	YBL044W	nonessential	chrII	365	63	0.173	6086	16.674	17	0.047	1.621	4	0	0	nonessential	training
YBL045C	COR1	nonessential	chrII	1370	37	0.027	892	0.651	134	0.098	0.255	2	0	0	nonessential	testing
YBL046W	PSY4	nonessential	chrII	1259	47	0.037	3034	2.41	106	0.084	0.353	15	0	0.002	nonessential	testing
YBL047C	EDE1	nonessential	chrII	4121	113	0.027	5148	1.249	175	0.042	0.266	7	0	0	nonessential	-
YBL048W	RRT1	nonessential	chrII	308	21	0.068	874	2.838	44	0.143	0.719	5	0	0.12	nonessential	testing
YBL049W	MOH1	nonessential	chrII	413	9	0.022	419	1.015	150	0.363	0.227	4	3	0.018	nonessential	training
YBL050W	SEC17	essential	chrII	853	0	0	0	0	827	0.97	0	2	10	1	essential	training
YBL051C	PIN4	nonessential	chrII	1976	46	0.023	2896	1.466	146	0.074	0.259	1	0	0	nonessential	testing
YBL052C	SAS3	nonessential	chrII	2435	110	0.045	4249	1.745	187	0.077	0.506	2	0	0	nonessential	training
YBL053W	YBL053W	nonessential	chrII	371	17	0.046	343	0.925	140	0.377	0.513	8	3	0.046	nonessential	testing
YBL054W	TOD6	nonessential	chrII	1533	83	0.054	2941	1.918	109	0.071	0.599	4	0	0	nonessential	testing
YBL055C	YBL055C	nonessential	chrII	1252	52	0.042	2559	2.044	129	0.103	0.463	9	0	0	nonessential	training
YBL056W	PTC3	nonessential	chrII	1386	37	0.027	946	0.683	135	0.097	0.329	0	0	0	nonessential	testing
YBL057C	PTH2	nonessential	chrII	601	38	0.063	1394	2.319	102	0.17	0.78	16	1	0	nonessential	training
YBL058W	SHP1	nonessential	chrII	1268	38	0.03	2304	1.817	276	0.218	0.379	18	5	0.096	nonessential	-
YBL059C-A	CMC2	nonessential	chrII	322	12	0.037	219	0.68	89	0.276	0.471	14	4	0.004	nonessential	training
YBL059W	YBL059W	nonessential	chrII	574	25	0.044	1066	1.857	83	0.145	0.559	6	2	0.002	nonessential	training
YBL060W	YEL1	nonessential	chrII	2058	84	0.041	2702	1.313	142	0.069	0.516	20	0	0	nonessential	training
YBL061C	SKT5	nonessential	chrII	2056	46	0.022	1740	0.846	172	0.084	0.264	1	0	0	nonessential	-
YBL062W	YBL062W	nonessential	chrII	376	4	0.011	45	0.12	143	0.38	0.13	6	7	0.054	nonessential	-
YBL063W	KIP1	nonessential	chrII	3294	142	0.043	6188	1.879	128	0.039	0.494	8	0	0	nonessential	testing
YBL064C	PRX1	nonessential	chrII	782	25	0.032	696	0.89	128	0.164	0.36	10	0	0	nonessential	testing
YBL065W	YBL065W	nonessential	chrII	341	24	0.07	1261	3.698	104	0.305	0.799	0	2	0	nonessential	training
YBL066C	SEF1	nonessential	chrII	3367	98	0.029	4184	1.243	198	0.059	0.332	9	0	0	nonessential	training
YBL067C	UBP13	nonessential	chrII	2213	31	0.014	839	0.379	415	0.188	0.149	1	1	0	nonessential	testing
YBL068W	PRS4	nonessential	chrII	931	22	0.024	822	0.883	182	0.195	0.248	17	1	0.004	nonessential	testing
YBL069W	AST1	nonessential	chrII	1280	37	0.029	1617	1.263	159	0.124	0.301	5	0	0	nonessential	training
YBL070C	YBL070C	nonessential	chrII	311	18	0.058	351	1.129	98	0.315	0.563	3	4	0.008	nonessential	training
YBL071C	YBL071C	nonessential	chrII	305	20	0.066	1169	3.833	39	0.128	0.662	27	1	0.166	undetermined	testing
YBL074C	AAR2	essential	chrII	1042	35	0.034	1159	1.112	842	0.808	0.356	10	8	0.886	undetermined	-
YBL075C	SSA3	nonessential	chrII	1920	77	0.04	3059	1.593	283	0.147	0.41	8	1	0	nonessential	training
YBL076C	ILS1	essential	chrII	3215	1	0	6	0.002	1686	0.524	0.003	11	9	0.978	essential	-
YBL077W	YBL077W	essential	chrII	428	16	0.037	1245	2.909	322	0.752	0.414	14	7	0.648	undetermined	-
YBL078C	ATG8	nonessential	chrII	350	2	0.006	12	0.034	227	0.649	0.063	12	8	0.372	undetermined	-
YBL079W	NUP170	nonessential	chrII	4454	60	0.013	3434	0.771	809	0.182	0.174	7	2	0.206	undetermined	training
YBL080C	PET112	nonessential	chrII	1575	55	0.035	2385	1.514	98	0.062	0.46	14	0	0	nonessential	training
YBL081W	YBL081W	nonessential	chrII	1103	36	0.033	1237	1.121	118	0.107	0.451	1	0	0	nonessential	testing
YBL082C	ALG3	nonessential	chrII	1326	41	0.031	1240	0.935	148	0.112	0.406	13	0	0	nonessential	training
YBL083C	YBL083C	nonessential	chrII	422	14	0.033	285	0.675	97	0.23	0.426	10	3	0.006	nonessential	training
YBL084C	CDC27	essential	chrII	2173	6	0.003	125	0.058	1235	0.568	0.035	1	7	0.88	undetermined	training
YBL085W	BOI1	nonessential	chrII	2916	114	0.039	3662	1.256	248	0.085	0.501	7	0	0	nonessential	training
YBL086C	YBL086C	nonessential	chrII	1397	34	0.024	731	0.523	162	0.116	0.321	7	0	0	nonessential	training
YBL088C	TEL1	nonessential	chrII	8245	225	0.027	11102	1.347	247	0.03	0.346	5	0	0.008	nonessential	testing
YBL089W	AVT5	nonessential	chrII	1376	66	0.048	2723	1.979	97	0.07	0.556	19	0	0	nonessential	training
YBL090W	MRP21	nonessential	chrII	498	13	0.026	1011	2.03	121	0.243	0.308	12	3	0	nonessential	testing
YBL091C	MAP2	nonessential	chrII	1235	52	0.042	2015	1.632	128	0.104	0.498	13	0	0.002	nonessential	testing
YBL091C-A	SCS22	nonessential	chrII	520	20	0.038	1778	3.419	149	0.287	0.437	23	2	0.028	nonessential	-
YBL092W	RPL32	essential	chrII	389	0	0	0	0	389	1	0	0	10	0.974	essential	testing
YBL093C	ROX3	nonessential	chrII	659	17	0.026	860	1.305	225	0.341	0.288	3	5	0.088	nonessential	training
YBL094C	YBL094C	nonessential	chrII	329	14	0.043	554	1.684	86	0.261	0.475	1	3	0	nonessential	testing
YBL095W	YBL095W	nonessential	chrII	794	40	0.05	1674	2.108	86	0.108	0.562	18	0	0	nonessential	testing
YBL096C	YBL096C	nonessential	chrII	305	35	0.115	1489	4.882	60	0.197	1.289	3	2	0.008	nonessential	testing
YBL097W	BRN1	essential	chrII	2224	5	0.002	374	0.168	1788	0.804	0.025	2	8	0.992	essential	testing
YBL098W	BNA4	nonessential	chrII	1377	57	0.041	3015	2.19	159	0.115	0.425	7	0	0	nonessential	testing
YBL099W	ATP1	nonessential	chrII	1612	4	0.002	44	0.027	665	0.413	0.022	0	7	0.722	undetermined	-
YBL100C	YBL100C	nonessential	chrII	311	0	0	0	0	311	1	0	1	10	0.67	undetermined	-
YBL101C	ECM21	nonessential	chrII	3317	137	0.041	6663	2.009	162	0.049	0.344	12	0	0	nonessential	testing
YBL102W	SFT2	nonessential	chrII	644	26	0.04	287	0.446	124	0.193	0.327	0	1	0.002	nonessential	-
YBL103C	RTG3	nonessential	chrII	1457	55	0.038	1691	1.161	121	0.083	0.308	2	0	0	nonessential	-
YBL104C	YBL104C	nonessential	chrII	3073	127	0.041	8414	2.738	147	0.048	0.381	26	0	0.004	nonessential	testing
YBL105C	PKC1	essential	chrII	3413	6	0.002	398	0.117	1566	0.459	0.023	0	4	0.582	undetermined	training
YBL106C	SRO77	nonessential	chrII	3009	89	0.03	3212	1.067	161	0.054	0.375	1	0	0	nonessential	testing
YBL107C	YBL107C	nonessential	chrII	587	49	0.083	3124	5.322	80	0.136	1.104	27	1	0	nonessential	training
YBL109W	YBL109W	nonessential	chrII	306	39	0.127	2545	8.317	45	0.147	1.855	0	0	0	nonessential	training
YBR001C	NTH2	nonessential	chrII	2309	369	0.16	24695	10.695	70	0.03	0.583	15	0	0	nonessential	testing
YBR002C	RER2	essential	chrII	857	28	0.033	2481	2.895	682	0.796	0.131	24	6	0.85	undetermined	training
YBR003W	COQ1	nonessential	chrII	1376	155	0.113	6367	4.627	88	0.064	0.455	30	0	0	nonessential	training
YBR004C	GPI18	essential	chrII	1298	1	0.001	33	0.025	725	0.559	0.003	31	9	0.99	essential	training
YBR005W	RCR1	nonessential	chrII	611	135	0.221	9674	15.833	20	0.033	0.895	15	0	0	nonessential	testing
YBR006W	UGA2	nonessential	chrII	1453	208	0.143	13377	9.206	63	0.043	0.627	12	0	0	nonessential	testing
YBR007C	DSF2	nonessential	chrII	2195	336	0.153	26553	12.097	80	0.036	0.777	37	0	0	nonessential	training
YBR008C	FLR1	nonessential	chrII	1591	180	0.113	9592	6.029	75	0.047	0.595	13	0	0	nonessential	training
YBR011C	IPP1	essential	chrII	860	23	0.027	501	0.583	396	0.46	0.152	20	6	0.622	undetermined	training
YBR012C	YBR012C	nonessential	chrII	415	31	0.075	841	2.027	70	0.169	0.432	0	0	0	nonessential	training
YBR013C	YBR013C	nonessential	chrII	386	55	0.142	3170	8.212	37	0.096	0.914	10	0	0	nonessential	testing
YBR014C	GRX7	nonessential	chrII	608	27	0.044	1569	2.581	69	0.113	0.286	11	0	0.004	nonessential	training
YBR015C	MNN2	nonessential	chrII	1790	98	0.055	3871	2.163	135	0.075	0.326	3	0	0	nonessential	-
YBR016W	YBR016W	nonessential	chrII	383	40	0.104	990	2.585	53	0.138	0.587	15	0	0.008	nonessential	testing
YBR017C	KAP104	nonessential	chrII	2708	17	0.006	289	0.107	1752	0.647	0.038	15	7	0.97	essential	-
YBR018C	GAL7	nonessential	chrII	1047	2	0.002	383	0.366	588	0.562	0.012	0	8	0.784	undetermined	-
YBR019C	GAL10	nonessential	chrII	2093	46	0.022	1185	0.566	1069	0.511	0.138	0	5	0.51	undetermined	-
YBR020W	GAL1	nonessential	chrII	1556	2	0.001	32	0.021	1548	0.995	0.009	19	9	0.996	essential	-
YBR021W	FUR4	nonessential	chrII	1889	96	0.051	3077	1.629	115	0.061	0.393	1	0	0	nonessential	testing
YBR022W	POA1	nonessential	chrII	530	48	0.091	2718	5.128	38	0.072	0.696	8	0	0	nonessential	training
YBR023C	CHS3	nonessential	chrII	3470	70	0.02	2340	0.674	193	0.056	0.169	6	0	0.006	nonessential	training
YBR024W	SCO2	nonessential	chrII	877	44	0.05	1466	1.672	101	0.115	0.515	1	1	0	nonessential	training
YBR025C	OLA1	nonessential	chrII	1181	30	0.025	1697	1.437	162	0.137	0.264	3	0	0	nonessential	training
YBR026C	ETR1	nonessential	chrII	1139	28	0.025	327	0.287	236	0.207	0.267	9	2	0.004	nonessential	-
YBR027C	YBR027C	nonessential	chrII	329	35	0.106	904	2.748	118	0.359	1.166	1	3	0.016	nonessential	training
YBR028C	YBR028C	nonessential	chrII	1574	61	0.039	2138	1.358	122	0.078	0.437	4	0	0	nonessential	testing
YBR029C	CDS1	essential	chrII	1370	3	0.002	43	0.031	1340	0.978	0.022	1	9	1	essential	training
YBR030W	RKM3	nonessential	chrII	1655	33	0.02	1320	0.798	190	0.115	0.227	6	0	0	nonessential	training
YBR033W	EDS1	nonessential	chrII	2733	131	0.048	5330	1.95	156	0.057	0.534	7	0	0	nonessential	training
YBR034C	HMT1	nonessential	chrII	1043	36	0.035	2552	2.447	129	0.124	0.404	17	0	0	nonessential	training
YBR035C	PDX3	nonessential	chrII	637	16	0.025	653	1.025	141	0.221	0.298	13	4	0.002	nonessential	training
YBR036C	CSG2	nonessential	chrII	1226	25	0.02	566	0.462	169	0.138	0.252	8	1	0.002	nonessential	training
YBR037C	SCO1	nonessential	chrII	884	38	0.043	873	0.988	139	0.157	0.55	12	1	0	nonessential	testing
YBR038W	CHS2	essential	chrII	2830	11	0.004	662	0.234	767	0.271	0.047	0	4	0.346	undetermined	testing
YBR039W	ATP3	nonessential	chrII	932	5	0.005	302	0.324	595	0.638	0.064	4	6	0.798	undetermined	testing
YBR040W	FIG1	nonessential	chrII	873	19	0.022	1195	1.369	177	0.203	0.305	3	3	0.004	nonessential	testing
YBR041W	FAT1	nonessential	chrII	2006	31	0.015	459	0.229	344	0.171	0.255	5	0	0	nonessential	testing
YBR042C	CST26	nonessential	chrII	1157	36	0.031	653	0.564	132	0.114	0.475	8	0	0.002	nonessential	training
YBR043C	QDR3	nonessential	chrII	2063	47	0.023	1640	0.795	251	0.122	0.333	2	0	0	nonessential	training
YBR044C	TCM62	nonessential	chrII	1715	31	0.018	918	0.535	239	0.139	0.263	4	0	0	nonessential	testing
YBR045C	GIP1	nonessential	chrII	1890	60	0.032	2208	1.168	281	0.149	0.402	6	0	0	nonessential	training
YBR046C	ZTA1	nonessential	chrII	1001	33	0.033	623	0.622	165	0.165	0.424	13	1	0.002	nonessential	training
YBR047W	FMP23	nonessential	chrII	524	38	0.073	1386	2.645	64	0.122	0.81	14	0	0	nonessential	testing
YBR048W	RPS11B	nonessential	chrII	358	2	0.006	74	0.207	220	0.615	0.062	2	6	0.264	undetermined	testing
YBR049C	REB1	essential	chrII	2373	6	0.003	58	0.024	1516	0.639	0.029	5	7	0.984	essential	testing
YBR050C	REG2	nonessential	chrII	1013	34	0.034	740	0.731	178	0.176	0.363	3	1	0	nonessential	testing
YBR051W	YBR051W	nonessential	chrII	347	12	0.035	241	0.695	114	0.329	0.335	4	4	0	nonessential	testing
YBR052C	RFS1	nonessential	chrII	629	32	0.051	699	1.111	89	0.141	0.478	14	0	0.01	nonessential	training
YBR053C	YBR053C	nonessential	chrII	1066	38	0.036	1920	1.801	119	0.112	0.38	9	0	0	nonessential	training
YBR054W	YRO2	nonessential	chrII	1011	30	0.03	603	0.596	107	0.106	0.338	0	0	0	nonessential	training
YBR055C	PRP6	essential	chrII	2696	32	0.012	1964	0.728	2336	0.866	0.132	11	7	0.972	essential	testing
YBR056W	YBR056W	nonessential	chrII	1502	36	0.024	1372	0.913	252	0.168	0.279	0	1	0	nonessential	training
YBR057C	MUM2	nonessential	chrII	1083	24	0.022	464	0.428	147	0.136	0.286	0	0	0	nonessential	testing
YBR058C	UBP14	nonessential	chrII	2295	15	0.007	497	0.217	471	0.205	0.103	11	1	0.056	nonessential	-
YBR059C	AKL1	nonessential	chrII	3293	41	0.012	1931	0.586	282	0.086	0.188	2	0	0	nonessential	training
YBR060C	ORC2	essential	chrII	1843	6	0.003	183	0.099	1515	0.822	0.045	2	9	0.964	essential	testing
YBR061C	TRM7	nonessential	chrII	929	15	0.016	314	0.338	314	0.338	0.216	11	4	0.02	nonessential	training
YBR062C	YBR062C	nonessential	chrII	535	13	0.024	177	0.331	145	0.271	0.31	13	3	0.002	nonessential	training
YBR063C	YBR063C	nonessential	chrII	1211	25	0.021	840	0.694	205	0.169	0.267	1	0	0	nonessential	training
YBR064W	YBR064W	nonessential	chrII	425	7	0.016	169	0.398	205	0.482	0.213	2	5	0.046	nonessential	training
YBR065C	ECM2	nonessential	chrII	1091	30	0.027	1110	1.017	313	0.287	0.35	14	2	0.004	nonessential	training
YBR066C	NRG2	nonessential	chrII	659	34	0.052	1279	1.941	95	0.144	0.639	1	1	0	nonessential	testing
YBR067C	TIP1	nonessential	chrII	629	6	0.01	1082	1.72	257	0.409	0.115	2	6	0.092	nonessential	testing
YBR068C	BAP2	nonessential	chrII	1761	14	0.008	386	0.219	638	0.362	0.091	3	5	0.44	undetermined	training
YBR069C	TAT1	nonessential	chrII	1774	10	0.006	100	0.056	1295	0.73	0.059	1	8	0.902	undetermined	training
YBR070C	ALG14	essential	chrII	683	1	0.001	3	0.004	681	0.997	0.016	13	9	1	essential	training
YBR071W	YBR071W	nonessential	chrII	613	27	0.044	1062	1.732	92	0.15	0.488	10	0	0	nonessential	training
YBR072W	HSP26	nonessential	chrII	641	18	0.028	911	1.421	122	0.19	0.325	2	1	0.004	nonessential	testing
YBR073W	RDH54	nonessential	chrII	2873	42	0.015	1023	0.356	300	0.104	0.179	7	0	0.002	nonessential	training
YBR074W	YBR074W	nonessential	chrII	2850	51	0.018	2076	0.728	182	0.064	0.226	12	0	0	nonessential	testing
YBR076W	ECM8	nonessential	chrII	1060	35	0.033	1687	1.592	184	0.174	0.456	2	0	0	nonessential	training
YBR077C	SLM4	nonessential	chrII	485	24	0.049	735	1.515	113	0.233	0.767	6	2	0.002	nonessential	-
YBR078W	ECM33	nonessential	chrII	1264	14	0.011	155	0.123	331	0.262	0.171	1	3	0.01	nonessential	testing
YBR079C	RPG1	essential	chrII	2851	10	0.004	220	0.077	1798	0.631	0.052	11	7	0.956	essential	testing
YBR080C	SEC18	essential	chrII	2246	0	0	0	0	2246	1	0	7	10	1	essential	testing
YBR081C	SPT7	nonessential	chrII	3983	25	0.006	339	0.085	869	0.218	0.089	1	4	0.352	undetermined	-
YBR082C	UBC4	nonessential	chrII	401	17	0.042	1415	3.529	74	0.185	0.568	10	1	0	nonessential	training
YBR083W	TEC1	nonessential	chrII	1457	34	0.023	732	0.502	244	0.167	0.329	1	0	0	nonessential	training
YBR084C-A	RPL19A	nonessential	chrII	493	9	0.018	1181	2.396	134	0.272	0.258	7	2	0.012	nonessential	testing
YBR084W	MIS1	nonessential	chrII	2897	42	0.014	1025	0.354	488	0.168	0.204	3	1	0	nonessential	testing
YBR085W	AAC3	nonessential	chrII	920	25	0.027	869	0.945	123	0.134	0.383	1	1	0	nonessential	training
YBR086C	IST2	nonessential	chrII	2792	28	0.01	904	0.324	388	0.139	0.153	4	1	0	nonessential	training
YBR087W	RFC5	essential	chrII	1061	1	0.001	20	0.019	1037	0.977	0.014	9	9	0.998	essential	testing
YBR088C	POL30	essential	chrII	746	0	0	0	0	746	1	0	0	10	1	essential	-
YBR089W	YBR089W	essential	chrII	569	0	0	0	0	569	1	0	0	9	0.994	essential	-
YBR090C	YBR090C	nonessential	chrII	361	29	0.08	132	0.366	76	0.211	1.265	9	1	0.006	nonessential	training
YBR091C	TIM12	essential	chrII	317	2	0.006	79	0.249	309	0.975	0.096	7	9	0.538	undetermined	testing
YBR092C	PHO3	nonessential	chrII	1193	15	0.013	453	0.38	342	0.287	0.179	2	3	0	nonessential	training
YBR093C	PHO5	nonessential	chrII	1128	17	0.015	339	0.301	446	0.395	0.211	1	2	0.094	nonessential	testing
YBR094W	PBY1	nonessential	chrII	2243	30	0.013	561	0.25	558	0.249	0.211	5	3	0.042	nonessential	training
YBR095C	RXT2	nonessential	chrII	1281	22	0.017	495	0.386	254	0.198	0.268	6	3	0	nonessential	training
YBR096W	YBR096W	nonessential	chrII	689	9	0.013	555	0.806	252	0.366	0.202	1	5	0.012	nonessential	testing
YBR097W	VPS15	nonessential	chrII	4311	29	0.007	386	0.09	2229	0.517	0.106	3	4	0.698	undetermined	-
YBR098W	MMS4	nonessential	chrII	2040	30	0.015	424	0.208	280	0.137	0.194	11	1	0.006	nonessential	testing
YBR099C	YBR099C	nonessential	chrII	354	12	0.034	227	0.641	113	0.319	0.485	4	2	0.002	nonessential	training
YBR101C	FES1	nonessential	chrII	862	6	0.007	152	0.176	276	0.32	0.097	8	5	0.034	nonessential	testing
YBR102C	EXO84	essential	chrII	2242	10	0.004	305	0.136	1664	0.742	0.06	4	7	0.958	essential	training
YBR103W	SIF2	nonessential	chrII	1581	16	0.01	632	0.4	712	0.45	0.142	4	3	0.218	undetermined	testing
YBR104W	YMC2	nonessential	chrII	986	36	0.037	1431	1.451	149	0.151	0.556	2	3	0.022	nonessential	testing
YBR105C	VID24	nonessential	chrII	1031	19	0.018	706	0.685	246	0.239	0.286	2	3	0	nonessential	testing
YBR106W	PHO88	nonessential	chrII	563	6	0.011	41	0.073	390	0.693	0.173	6	6	0.274	undetermined	-
YBR107C	IML3	nonessential	chrII	734	8	0.011	81	0.11	295	0.402	0.171	6	4	0.09	nonessential	-
YBR108W	AIM3	nonessential	chrII	2824	46	0.016	773	0.274	295	0.104	0.235	6	0	0.002	nonessential	training
YBR109C	CMD1	essential	chrII	440	0	0	0	0	440	1	0	2	10	0.992	essential	training
YBR110W	ALG1	essential	chrII	1346	1	0.001	111	0.082	1338	0.994	0.011	6	9	0.986	essential	testing
YBR111C	YSA1	nonessential	chrII	692	16	0.023	427	0.617	143	0.207	0.332	7	2	0.002	nonessential	testing
YBR112C	CYC8	nonessential	chrII	2882	14	0.005	128	0.044	1030	0.357	0.073	5	4	0.262	undetermined	-
YBR113W	YBR113W	nonessential	chrII	479	14	0.029	188	0.392	233	0.486	0.462	0	5	0.018	nonessential	-
YBR114W	RAD16	nonessential	chrII	2319	37	0.016	1450	0.625	282	0.122	0.215	1	1	0.002	nonessential	training
YBR115C	LYS2	nonessential	chrII	4121	52	0.013	2882	0.699	652	0.158	0.172	4	1	0.064	nonessential	training
YBR116C	YBR116C	nonessential	chrII	497	30	0.06	1063	2.139	64	0.129	0.74	4	0	0	nonessential	training
YBR117C	TKL2	nonessential	chrII	1983	44	0.022	1656	0.835	227	0.114	0.273	9	1	0	nonessential	testing
YBR119W	MUD1	nonessential	chrII	889	8	0.009	266	0.299	311	0.35	0.124	7	5	0.05	nonessential	testing
YBR120C	CBP6	nonessential	chrII	485	3	0.006	39	0.08	177	0.365	0.078	0	7	0.136	undetermined	testing
YBR121C	GRS1	nonessential	chrII	2000	0	0	0	0	2000	1	0	0	10	1	essential	-
YBR122C	MRPL36	nonessential	chrII	530	8	0.015	178	0.336	103	0.194	0.188	9	4	0	nonessential	testing
YBR123C	TFC1	essential	chrII	1919	4	0.002	133	0.069	1591	0.829	0.026	6	8	0.996	essential	-
YBR124W	YBR124W	essential	chrII	356	22	0.062	1123	3.154	240	0.674	0.751	0	6	0.286	undetermined	-
YBR125C	PTC4	nonessential	chrII	1166	11	0.009	405	0.347	294	0.252	0.13	3	2	0.008	nonessential	training
YBR126C	TPS1	nonessential	chrII	1484	9	0.006	207	0.139	511	0.344	0.086	2	5	0.088	nonessential	-
YBR127C	VMA2	nonessential	chrII	1550	5	0.003	327	0.211	1468	0.947	0.043	4	9	1	essential	-
YBR128C	ATG14	nonessential	chrII	1021	21	0.021	1147	1.123	270	0.264	0.267	8	1	0.002	nonessential	-
YBR129C	OPY1	nonessential	chrII	964	9	0.009	328	0.34	197	0.204	0.116	11	4	0.016	nonessential	testing
YBR130C	SHE3	nonessential	chrII	1204	10	0.008	948	0.787	329	0.273	0.105	2	3	0.038	nonessential	training
YBR131W	CCZ1	nonessential	chrII	2111	12	0.006	300	0.142	520	0.246	0.068	10	3	0.036	nonessential	-
YBR132C	AGP2	nonessential	chrII	1748	27	0.015	1460	0.835	284	0.162	0.18	2	2	0.002	nonessential	testing
YBR133C	HSL7	nonessential	chrII	2480	51	0.021	1861	0.75	402	0.162	0.285	4	1	0	nonessential	-
YBR134W	YBR134W	nonessential	chrII	398	36	0.09	2252	5.658	77	0.193	1.3	0	2	0	nonessential	-
YBR135W	CKS1	essential	chrII	449	2	0.004	67	0.149	327	0.728	0.064	4	8	0.576	undetermined	testing
YBR136W	MEC1	essential	chrII	7019	9	0.001	440	0.063	2168	0.309	0.02	8	4	0.7	undetermined	training
YBR137W	YBR137W	nonessential	chrII	536	13	0.024	342	0.638	164	0.306	0.405	1	4	0	nonessential	training
YBR138C	YBR138C	nonessential	chrII	1571	26	0.017	1545	0.983	277	0.176	0.276	0	3	0.002	nonessential	training
YBR139W	YBR139W	nonessential	chrII	1494	28	0.019	1597	1.069	207	0.139	0.367	8	0	0	nonessential	testing
YBR140C	IRA1	essential	chrII	9221	42	0.005	830	0.09	1089	0.118	0.076	1	1	0.286	undetermined	-
YBR141C	YBR141C	nonessential	chrII	1003	29	0.029	823	0.821	168	0.167	0.452	8	2	0	nonessential	training
YBR142W	MAK5	essential	chrII	2282	2	0.001	10	0.004	1823	0.799	0.013	5	8	0.998	essential	training
YBR143C	SUP45	essential	chrII	1278	0	0	0	0	1278	1	0	3	10	1	essential	training
YBR144C	YBR144C	nonessential	chrII	311	36	0.116	2200	7.074	77	0.248	1.738	9	2	0.002	nonessential	training
YBR145W	ADH5	nonessential	chrII	1052	22	0.021	829	0.788	221	0.21	0.297	5	2	0	nonessential	testing
YBR146W	MRPS9	nonessential	chrII	797	10	0.013	592	0.743	193	0.242	0.181	3	2	0.002	nonessential	testing
YBR147W	RTC2	nonessential	chrII	887	24	0.027	1643	1.852	128	0.144	0.396	3	1	0.004	nonessential	testing
YBR148W	YSW1	nonessential	chrII	1826	36	0.02	1853	1.015	225	0.123	0.283	3	0	0	nonessential	testing
YBR149W	ARA1	nonessential	chrII	1031	15	0.015	1314	1.274	231	0.224	0.217	8	3	0.008	nonessential	training
YBR150C	TBS1	nonessential	chrII	3272	45	0.014	986	0.301	352	0.108	0.214	17	0	0.004	nonessential	training
YBR151W	APD1	nonessential	chrII	924	18	0.019	696	0.753	177	0.192	0.285	5	3	0	nonessential	training
YBR152W	SPP381	essential	chrII	872	20	0.023	1042	1.195	201	0.231	0.38	3	2	0.002	nonessential	-
YBR153W	RIB7	essential	chrII	731	2	0.003	13	0.018	698	0.955	0.045	3	8	0.916	essential	testing
YBR154C	RPB5	essential	chrII	644	0	0	0	0	644	1	0	0	10	1	essential	training
YBR155W	CNS1	essential	chrII	1154	1	0.001	7	0.006	1123	0.973	0.015	5	9	1	essential	training
YBR156C	SLI15	nonessential	chrII	2093	8	0.004	298	0.142	1150	0.549	0.068	3	6	0.874	undetermined	-
YBR157C	ICS2	nonessential	chrII	764	9	0.012	344	0.45	331	0.433	0.211	2	6	0.138	undetermined	testing
YBR158W	AMN1	nonessential	chrII	1642	36	0.022	1418	0.864	190	0.116	0.417	3	0	0	nonessential	testing
YBR159W	IFA38	nonessential	chrII	998	3	0.003	22	0.022	459	0.46	0.058	4	7	0.66	undetermined	-
YBR160W	CDC28	essential	chrII	893	1	0.001	1	0.001	588	0.658	0.022	0	9	0.94	essential	testing
YBR161W	CSH1	nonessential	chrII	1127	16	0.014	173	0.154	276	0.245	0.277	3	3	0	nonessential	testing
YBR162C	TOS1	nonessential	chrII	1364	17	0.012	391	0.287	484	0.355	0.246	2	4	0.024	nonessential	training
YBR163W	EXO5	nonessential	chrII	1745	34	0.019	1158	0.664	188	0.108	0.384	1	0	0	nonessential	training
YBR164C	ARL1	nonessential	chrII	548	2	0.004	31	0.057	313	0.571	0.066	0	8	0.478	undetermined	testing
YBR165W	UBS1	nonessential	chrII	814	10	0.012	348	0.428	268	0.329	0.224	0	5	0.016	nonessential	training
YBR166C	TYR1	nonessential	chrII	1347	13	0.01	172	0.128	532	0.395	0.177	4	6	0.186	undetermined	testing
YBR167C	POP7	essential	chrII	419	0	0	0	0	419	1	0	5	10	0.996	essential	training
YBR168W	PEX32	nonessential	chrII	1238	16	0.013	310	0.25	294	0.237	0.235	1	3	0	nonessential	-
YBR169C	SSE2	nonessential	chrII	2078	29	0.014	790	0.38	387	0.186	0.266	3	1	0	nonessential	testing
YBR170C	NPL4	nonessential	chrII	1667	4	0.002	369	0.221	1193	0.716	0.049	8	8	0.934	essential	-
YBR171W	SEC66	nonessential	chrII	590	9	0.015	276	0.468	176	0.298	0.289	8	4	0	nonessential	testing
YBR172C	SMY2	nonessential	chrII	2219	24	0.011	416	0.187	287	0.129	0.187	0	1	0	nonessential	testing
YBR173C	UMP1	nonessential	chrII	443	3	0.007	23	0.052	197	0.445	0.119	6	7	0.222	undetermined	testing
YBR174C	YBR174C	nonessential	chrII	311	9	0.029	265	0.852	155	0.498	0.491	2	7	0.104	nonessential	-
YBR175W	SWD3	nonessential	chrII	944	16	0.017	429	0.454	172	0.182	0.269	8	4	0.004	nonessential	-
YBR176W	ECM31	nonessential	chrII	935	19	0.02	349	0.373	130	0.139	0.328	0	0	0.002	nonessential	-
YBR177C	EHT1	nonessential	chrII	1325	28	0.021	1122	0.847	242	0.183	0.308	3	0	0	nonessential	testing
YBR178W	YBR178W	nonessential	chrII	368	33	0.09	1469	3.992	76	0.207	1.295	2	3	0	nonessential	training
YBR179C	FZO1	nonessential	chrII	2517	8	0.003	184	0.073	1392	0.553	0.049	1	6	0.954	essential	testing
YBR180W	DTR1	nonessential	chrII	1676	36	0.021	564	0.337	171	0.102	0.345	2	0	0.002	nonessential	training
YBR182C	SMP1	nonessential	chrII	1355	27	0.02	632	0.466	300	0.221	0.307	7	2	0.004	nonessential	training
YBR183W	YPC1	nonessential	chrII	893	25	0.028	756	0.847	175	0.196	0.434	1	0	0.008	nonessential	-
YBR184W	YBR184W	nonessential	chrII	1568	37	0.024	1212	0.773	196	0.125	0.378	4	1	0	nonessential	training
YBR185C	MBA1	nonessential	chrII	803	12	0.015	242	0.301	334	0.416	0.242	8	3	0.062	nonessential	testing
YBR186W	PCH2	nonessential	chrII	1662	47	0.028	3894	2.343	489	0.294	0.509	2	2	0.302	undetermined	testing
YBR187W	GDT1	nonessential	chrII	839	15	0.018	281	0.335	182	0.217	0.317	1	2	0	nonessential	testing
YBR188C	NTC20	nonessential	chrII	419	7	0.017	286	0.683	160	0.382	0.31	3	6	0.024	nonessential	training
YBR189W	RPS9B	nonessential	chrII	539	0	0	0	0	536	0.994	0	2	9	0.992	essential	-
YBR190W	YBR190W	essential	chrII	308	11	0.036	86	0.279	132	0.429	0.607	9	4	0.018	nonessential	-
YBR191W	RPL21A	nonessential	chrII	397	1	0.003	7	0.018	289	0.728	0.042	0	7	0.5	undetermined	-
YBR192W	RIM2	essential	chrII	1130	8	0.007	38	0.034	447	0.396	0.119	7	7	0.314	undetermined	testing
YBR193C	MED8	essential	chrII	668	2	0.003	10	0.015	535	0.801	0.049	6	8	0.962	essential	training
YBR194W	AIM4	nonessential	chrII	368	10	0.027	41	0.111	111	0.302	0.451	2	5	0.024	nonessential	training
YBR195C	MSI1	nonessential	chrII	1265	18	0.014	271	0.214	214	0.169	0.221	3	2	0	nonessential	testing
YBR196C	PGI1	essential	chrII	1661	0	0	0	0	1661	1	0	5	10	1	essential	training
YBR197C	YBR197C	nonessential	chrII	644	62	0.096	3328	5.168	119	0.185	1.857	18	0	0	nonessential	testing
YBR198C	TAF5	essential	chrII	2368	1	0	2	0.001	1855	0.783	0.008	1	9	1	essential	training
YBR199W	KTR4	nonessential	chrII	1364	25	0.018	502	0.368	310	0.227	0.33	2	1	0.004	nonessential	testing
YBR200W	BEM1	nonessential	chrII	1627	8	0.005	315	0.194	729	0.448	0.085	3	6	0.23	undetermined	-
YBR201W	DER1	nonessential	chrII	632	10	0.016	671	1.062	148	0.234	0.263	3	3	0.008	nonessential	testing
YBR202W	MCM7	essential	chrII	2469	7	0.003	359	0.145	2342	0.949	0.052	0	9	0.968	essential	training
YBR203W	COS111	nonessential	chrII	2730	36	0.013	1291	0.473	307	0.112	0.262	2	1	0.004	nonessential	testing
YBR204C	YBR204C	nonessential	chrII	1124	20	0.018	1165	1.036	156	0.139	0.368	3	1	0	nonessential	training
YBR205W	KTR3	nonessential	chrII	1211	36	0.03	1338	1.105	138	0.114	0.701	11	0	0	nonessential	testing
YBR206W	YBR206W	nonessential	chrII	320	19	0.059	288	0.9	56	0.175	1.393	4	2	0	nonessential	training
YBR207W	FTH1	nonessential	chrII	1394	28	0.02	736	0.528	301	0.216	0.446	2	1	0	nonessential	testing
YBR208C	DUR1%2C2	nonessential	chrII	5463	119	0.022	3135	0.574	297	0.054	0.406	2	0	0	nonessential	training
YBR209W	YBR209W	nonessential	chrII	314	39	0.124	1959	6.239	29	0.092	2.44	0	0	0.002	nonessential	testing
YBR210W	ERV15	nonessential	chrII	425	7	0.016	159	0.374	218	0.513	0.341	4	7	0.054	nonessential	testing
YBR211C	AME1	essential	chrII	916	1	0.001	12	0.013	746	0.814	0.023	0	9	0.996	essential	training
YBR212W	NGR1	nonessential	chrII	1979	37	0.019	2044	1.033	238	0.12	0.388	0	0	0	nonessential	testing
YBR213W	MET8	nonessential	chrII	805	38	0.047	3093	3.842	116	0.144	0.979	4	0	0	nonessential	-
YBR214W	SDS24	nonessential	chrII	1580	30	0.019	1767	1.118	291	0.184	0.379	3	2	0.008	nonessential	testing
YBR215W	HPC2	nonessential	chrII	1870	23	0.012	547	0.293	447	0.239	0.241	6	1	0	nonessential	testing
YBR216C	YBP1	nonessential	chrII	2002	26	0.013	599	0.299	196	0.098	0.211	6	0	0.002	nonessential	testing
YBR217W	ATG12	nonessential	chrII	557	7	0.013	106	0.19	171	0.307	0.195	1	5	0.002	nonessential	-
YBR218C	PYC2	nonessential	chrII	2989	58	0.019	3522	1.178	329	0.11	0.276	8	0	0	nonessential	training
YBR219C	YBR219C	nonessential	chrII	349	17	0.049	113	0.324	88	0.252	0.746	5	3	0	nonessential	testing
YBR220C	YBR220C	nonessential	chrII	1621	43	0.027	1838	1.134	143	0.088	0.407	4	0	0	nonessential	training
YBR221C	PDB1	nonessential	chrII	1070	17	0.016	477	0.446	151	0.141	0.26	6	2	0	nonessential	-
YBR222C	PCS60	nonessential	chrII	1609	82	0.051	2754	1.712	151	0.094	0.809	7	0	0	nonessential	training
YBR223C	TDP1	nonessential	chrII	1631	67	0.041	2090	1.281	177	0.109	0.517	11	1	0	nonessential	training
YBR224W	YBR224W	nonessential	chrII	512	31	0.061	1782	3.48	93	0.182	0.753	0	1	0	nonessential	testing
YBR225W	YBR225W	nonessential	chrII	2699	32	0.012	951	0.352	324	0.12	0.213	3	1	0	nonessential	training
YBR226C	YBR226C	nonessential	chrII	407	3	0.007	9	0.022	191	0.469	0.14	2	8	0.068	nonessential	training
YBR227C	MCX1	nonessential	chrII	1559	27	0.017	678	0.435	198	0.127	0.321	8	1	0	nonessential	testing
YBR228W	SLX1	nonessential	chrII	885	22	0.025	436	0.493	148	0.167	0.479	8	3	0.002	nonessential	testing
YBR229C	ROT2	nonessential	chrII	2831	40	0.014	1035	0.366	269	0.095	0.267	7	0	0	nonessential	testing
YBR230C	OM14	nonessential	chrII	397	5	0.013	16	0.04	178	0.448	0.259	5	6	0.016	nonessential	testing
YBR231C	SWC5	nonessential	chrII	908	13	0.014	224	0.247	231	0.254	0.295	8	4	0.008	nonessential	training
YBR232C	YBR232C	nonessential	chrII	356	16	0.045	192	0.539	72	0.202	0.925	2	4	0	nonessential	training
YBR233W	PBP2	nonessential	chrII	1238	35	0.028	629	0.508	323	0.261	0.579	0	1	0.014	nonessential	training
YBR234C	ARC40	essential	chrII	1124	0	0	0	0	1124	1	0	6	10	1	essential	training
YBR235W	YBR235W	nonessential	chrII	3304	62	0.019	3574	1.082	271	0.082	0.371	1	0	0	nonessential	training
YBR236C	ABD1	essential	chrII	1284	3	0.002	857	0.667	1242	0.967	0.056	3	9	0.954	essential	testing
YBR237W	PRP5	essential	chrII	2531	0	0	0	0	2531	1	0	10	10	1	essential	testing
YBR238C	YBR238C	nonessential	chrII	2165	30	0.014	721	0.333	248	0.115	0.222	0	0	0	nonessential	testing
YBR239C	ERT1	nonessential	chrII	1503	87	0.058	4291	2.855	108	0.072	0.965	3	0	0	nonessential	training
YBR240C	THI2	nonessential	chrII	1346	49	0.036	2542	1.889	88	0.065	0.604	0	0	0	nonessential	-
YBR241C	YBR241C	nonessential	chrII	1421	78	0.055	4344	3.057	92	0.065	0.938	12	0	0	nonessential	training
YBR242W	YBR242W	nonessential	chrII	654	18	0.028	780	1.193	270	0.413	0.461	2	4	0.066	nonessential	testing
YBR243C	ALG7	essential	chrII	1343	3	0.002	9	0.007	1300	0.968	0.036	3	9	0.974	essential	testing
YBR244W	GPX2	nonessential	chrII	485	12	0.025	405	0.835	167	0.344	0.391	6	4	0.004	nonessential	training
YBR245C	ISW1	nonessential	chrII	3346	64	0.019	2647	0.791	325	0.097	0.288	2	0	0	nonessential	testing
YBR246W	RRT2	nonessential	chrII	1128	18	0.016	723	0.641	221	0.196	0.241	14	1	0.002	nonessential	training
YBR247C	ENP1	essential	chrII	1421	0	0	0	0	1421	1	0	2	10	1	essential	training
YBR248C	HIS7	nonessential	chrII	1643	35	0.021	1060	0.645	212	0.129	0.334	0	0	0.002	nonessential	-
YBR249C	ARO4	nonessential	chrII	1082	30	0.028	1736	1.604	145	0.134	0.418	3	0	0.002	nonessential	testing
YBR250W	SPO23	nonessential	chrII	1568	41	0.026	1205	0.768	180	0.115	0.345	0	0	0	nonessential	training
YBR251W	MRPS5	nonessential	chrII	920	17	0.018	1177	1.279	159	0.173	0.244	9	2	0	nonessential	testing
YBR252W	DUT1	essential	chrII	440	2	0.005	8	0.018	322	0.732	0.061	7	8	0.624	undetermined	training
YBR253W	SRB6	essential	chrII	362	6	0.017	298	0.823	244	0.674	0.215	6	6	0.106	nonessential	testing
YBR254C	TRS20	essential	chrII	498	1	0.002	1	0.002	472	0.948	0.026	12	8	0.918	essential	testing
YBR255C-A	YBR255C-A	nonessential	chrII	355	6	0.017	189	0.532	85	0.239	0.203	17	6	0.062	nonessential	testing
YBR255W	MTC4	nonessential	chrII	2056	26	0.013	1174	0.571	263	0.128	0.155	4	1	0	nonessential	training
YBR256C	RIB5	essential	chrII	713	6	0.008	58	0.081	628	0.881	0.103	11	8	0.758	undetermined	training
YBR257W	POP4	essential	chrII	833	0	0	0	0	833	1	0	5	10	1	essential	testing
YBR258C	SHG1	nonessential	chrII	425	10	0.024	259	0.609	88	0.207	0.283	15	2	0.004	nonessential	testing
YBR259W	YBR259W	nonessential	chrII	2050	40	0.02	1372	0.669	229	0.112	0.237	5	0	0.002	nonessential	training
YBR260C	RGD1	nonessential	chrII	1984	32	0.016	1235	0.622	288	0.145	0.184	15	1	0	nonessential	testing
YBR261C	TAE1	nonessential	chrII	695	15	0.022	617	0.888	140	0.201	0.243	10	4	0	nonessential	testing
YBR263W	SHM1	nonessential	chrII	1469	35	0.024	974	0.663	156	0.106	0.276	14	0	0	nonessential	testing
YBR264C	YPT10	nonessential	chrII	596	18	0.03	504	0.846	149	0.25	0.351	12	2	0	nonessential	training
YBR265W	TSC10	essential	chrII	955	1	0.001	6	0.006	946	0.991	0.012	6	9	1	essential	testing
YBR266C	SLM6	nonessential	chrII	449	3	0.007	71	0.158	300	0.668	0.079	3	8	0.326	undetermined	testing
YBR267W	REI1	nonessential	chrII	1166	18	0.015	712	0.611	364	0.312	0.182	8	2	0.01	nonessential	training
YBR269C	FMP21	nonessential	chrII	413	12	0.029	299	0.724	136	0.329	0.358	13	3	0	nonessential	testing
YBR270C	BIT2	nonessential	chrII	1634	34	0.021	993	0.608	185	0.113	0.247	6	1	0	nonessential	training
YBR271W	YBR271W	nonessential	chrII	1213	24	0.02	1459	1.203	173	0.143	0.24	17	0	0	nonessential	testing
YBR272C	HSM3	nonessential	chrII	1428	11	0.008	475	0.333	318	0.223	0.107	10	3	0.042	nonessential	-
YBR273C	UBX7	nonessential	chrII	1307	27	0.021	924	0.707	297	0.227	0.285	8	1	0.002	nonessential	testing
YBR274W	CHK1	nonessential	chrII	1550	17	0.011	754	0.486	611	0.394	0.151	4	3	0.15	undetermined	training
YBR275C	RIF1	nonessential	chrII	5638	36	0.006	2710	0.481	902	0.16	0.089	1	1	0.264	undetermined	training
YBR276C	PPS1	nonessential	chrII	2366	55	0.023	2046	0.865	161	0.068	0.354	2	0	0	nonessential	testing
YBR277C	YBR277C	nonessential	chrII	387	28	0.072	581	1.501	78	0.202	1.138	2	2	0.014	nonessential	testing
YBR278W	DPB3	nonessential	chrII	591	17	0.029	906	1.533	112	0.19	0.404	18	4	0.004	nonessential	training
YBR279W	PAF1	nonessential	chrII	1317	18	0.014	372	0.282	357	0.271	0.191	16	3	0.032	nonessential	training
YBR280C	SAF1	nonessential	chrII	1910	35	0.018	1257	0.658	174	0.091	0.25	13	0	0.002	nonessential	training
YBR281C	DUG2	nonessential	chrII	2616	55	0.021	2975	1.137	197	0.075	0.272	14	0	0	nonessential	training
YBR282W	MRPL27	nonessential	chrII	437	21	0.048	325	0.744	79	0.181	0.599	13	3	0.01	nonessential	training
YBR283C	SSH1	nonessential	chrII	1469	23	0.016	1770	1.205	272	0.185	0.192	5	2	0.006	nonessential	testing
YBR284W	YBR284W	nonessential	chrII	2390	75	0.031	5333	2.231	191	0.08	0.391	10	0	0	nonessential	training
YBR285W	YBR285W	nonessential	chrII	431	3	0.007	97	0.225	269	0.624	0.083	2	8	0.19	undetermined	testing
YBR286W	APE3	nonessential	chrII	1597	45	0.028	2688	1.683	146	0.091	0.399	6	0	0	nonessential	training
YBR287W	YBR287W	nonessential	chrII	1280	27	0.021	774	0.605	148	0.116	0.301	10	1	0	nonessential	testing
YBR288C	APM3	nonessential	chrII	1437	31	0.022	949	0.66	194	0.135	0.306	9	0	0	nonessential	training
YBR289W	SNF5	nonessential	chrII	2688	9	0.003	175	0.065	1368	0.509	0.044	12	6	0.798	undetermined	testing
YBR290W	BSD2	nonessential	chrII	962	30	0.031	1418	1.474	146	0.152	0.422	9	0	0	nonessential	testing
YBR291C	CTP1	nonessential	chrII	896	102	0.114	4884	5.451	57	0.064	1.544	0	0	0	nonessential	testing
YBR292C	YBR292C	nonessential	chrII	368	28	0.076	605	1.644	96	0.261	1.031	5	3	0.004	nonessential	testing
YBR293W	VBA2	nonessential	chrII	1399	45	0.032	1826	1.305	142	0.102	0.465	21	0	0	nonessential	training
YBR294W	SUL1	nonessential	chrII	2501	61	0.024	3650	1.459	251	0.1	0.332	3	0	0	nonessential	training
YBR295W	PCA1	nonessential	chrII	3619	118	0.033	5007	1.384	123	0.034	0.478	5	0	0	nonessential	testing
YBR296C	PHO89	nonessential	chrII	1713	69	0.04	3312	1.933	88	0.051	0.56	2	0	0	nonessential	training
YBR297W	MAL33	nonessential	chrII	1278	42	0.033	1790	1.401	170	0.133	0.511	12	0	0	nonessential	training
YBR298C	MAL31	nonessential	chrII	1783	45	0.025	2150	1.206	217	0.122	0.426	1	0	0	nonessential	testing
YCL001W	RER1	nonessential	chrIII	563	51	0.091	806	1.432	43	0.076	0.401	27	0	0.014	nonessential	testing
YCL001W-A	YCL001W-A	nonessential	chrIII	458	41	0.09	395	0.862	70	0.153	0.378	5	0	0.006	nonessential	testing
YCL002C	YCL002C	nonessential	chrIII	784	118	0.151	7587	9.677	69	0.088	0.666	22	1	0	nonessential	testing
YCL004W	PGS1	essential	chrIII	1535	84	0.055	4444	2.895	228	0.149	0.242	30	1	0.038	nonessential	-
YCL005W	LDB16	nonessential	chrIII	767	121	0.158	5331	6.95	68	0.089	0.665	39	0	0.006	nonessential	training
YCL007C	YCL007C	nonessential	chrIII	389	24	0.062	1758	4.519	86	0.221	0.263	24	4	0.04	nonessential	testing
YCL008C	STP22	nonessential	chrIII	1127	131	0.116	8248	7.319	92	0.082	0.493	47	0	0	nonessential	testing
YCL009C	ILV6	nonessential	chrIII	926	149	0.161	7759	8.379	51	0.055	0.699	33	0	0	nonessential	testing
YCL010C	SGF29	nonessential	chrIII	776	134	0.173	9668	12.459	38	0.049	0.758	49	0	0	nonessential	testing
YCL011C	GBP2	nonessential	chrIII	1280	162	0.127	10018	7.827	66	0.052	0.555	30	0	0	nonessential	training
YCL012C	YCL012C	nonessential	chrIII	397	43	0.108	788	1.985	37	0.093	0.435	19	0	0.03	nonessential	testing
YCL014W	BUD3	nonessential	chrIII	4907	615	0.125	31230	6.364	77	0.016	0.58	8	0	0	nonessential	training
YCL016C	DCC1	nonessential	chrIII	1139	33	0.029	1172	1.029	128	0.112	0.15	27	0	0.04	nonessential	training
YCL017C	NFS1	essential	chrIII	1490	2	0.001	255	0.171	1480	0.993	0.009	6	9	0.984	essential	testing
YCL018W	LEU2	nonessential	chrIII	1064	0	0	0	0	1064	1	0	1	10	1	essential	-
YCL021W-A	YCL021W-A	nonessential	chrIII	374	62	0.166	2835	7.58	27	0.072	1.218	20	0	0	nonessential	training
YCL022C	YCL022C	nonessential	chrIII	512	76	0.148	2877	5.619	75	0.146	1.113	2	0	0	nonessential	training
YCL023C	YCL023C	nonessential	chrIII	344	54	0.157	3429	9.968	44	0.128	1.014	15	1	0	nonessential	training
YCL024W	KCC4	nonessential	chrIII	3110	340	0.109	14407	4.632	75	0.024	0.789	11	0	0	nonessential	testing
YCL025C	AGP1	nonessential	chrIII	1879	203	0.108	13008	6.923	66	0.035	0.685	14	0	0	nonessential	training
YCL026C-A	FRM2	nonessential	chrIII	578	74	0.128	5184	8.969	88	0.152	0.806	5	1	0	nonessential	testing
YCL026C-B	HBN1	nonessential	chrIII	578	29	0.05	363	0.628	136	0.235	0.319	4	1	0	nonessential	testing
YCL027W	FUS1	nonessential	chrIII	1511	128	0.085	8266	5.471	82	0.054	0.546	1	0	0	nonessential	training
YCL028W	RNQ1	nonessential	chrIII	1214	60	0.049	3531	2.909	135	0.111	0.289	21	0	0	nonessential	testing
YCL029C	BIK1	nonessential	chrIII	1251	166	0.133	12302	9.834	140	0.112	0.778	21	0	0	nonessential	testing
YCL030C	HIS4	nonessential	chrIII	2376	156	0.066	5719	2.407	74	0.031	0.381	13	0	0	nonessential	testing
YCL031C	RRP7	essential	chrIII	890	5	0.006	72	0.081	657	0.738	0.036	22	7	0.92	essential	testing
YCL032W	STE50	nonessential	chrIII	1037	83	0.08	5282	5.094	101	0.097	0.499	15	0	0	nonessential	-
YCL033C	MXR2	nonessential	chrIII	503	32	0.064	1184	2.354	90	0.179	0.377	24	1	0.022	nonessential	-
YCL034W	LSB5	nonessential	chrIII	1037	111	0.107	9316	8.984	52	0.05	0.631	24	0	0	nonessential	testing
YCL035C	GRX1	nonessential	chrIII	329	20	0.061	1011	3.073	75	0.228	0.343	20	2	0.062	nonessential	training
YCL036W	GFD2	nonessential	chrIII	1670	182	0.109	13094	7.841	55	0.033	0.616	16	0	0	nonessential	testing
YCL037C	SRO9	nonessential	chrIII	1293	66	0.051	4997	3.865	155	0.12	0.306	4	0	0	nonessential	testing
YCL038C	ATG22	nonessential	chrIII	1556	99	0.064	4061	2.61	84	0.054	0.384	17	0	0	nonessential	training
YCL039W	GID7	nonessential	chrIII	2182	132	0.06	6361	2.915	79	0.036	0.377	18	0	0	nonessential	testing
YCL040W	GLK1	nonessential	chrIII	1399	250	0.179	18830	13.46	27	0.019	1.155	17	0	0	nonessential	testing
YCL041C	YCL041C	nonessential	chrIII	491	54	0.11	672	1.369	112	0.228	0.771	17	2	0.034	nonessential	-
YCL042W	YCL042W	nonessential	chrIII	356	60	0.169	3929	11.037	29	0.081	1.196	15	0	0	nonessential	-
YCL043C	PDI1	essential	chrIII	1538	4	0.003	119	0.077	1438	0.935	0.019	11	9	0.984	essential	-
YCL044C	MGR1	nonessential	chrIII	1221	82	0.067	2960	2.424	106	0.087	0.506	5	0	0	nonessential	training
YCL045C	EMC1	nonessential	chrIII	2252	64	0.028	2119	0.941	143	0.063	0.218	14	0	0.002	nonessential	-
YCL046W	YCL046W	nonessential	chrIII	320	11	0.034	151	0.472	141	0.441	0.253	1	4	0.008	nonessential	-
YCL047C	YCL047C	nonessential	chrIII	751	43	0.057	3107	4.137	81	0.108	0.467	17	1	0.004	nonessential	testing
YCL048W	SPS22	nonessential	chrIII	1352	83	0.061	5738	4.244	114	0.084	0.5	0	0	0.002	nonessential	testing
YCL049C	YCL049C	nonessential	chrIII	935	40	0.043	992	1.061	189	0.202	0.399	14	1	0.002	nonessential	testing
YCL050C	APA1	nonessential	chrIII	944	30	0.032	830	0.879	132	0.14	0.309	0	1	0	nonessential	testing
YCL051W	LRE1	nonessential	chrIII	1735	72	0.041	2691	1.551	183	0.105	0.403	3	0	0	nonessential	testing
YCL052C	PBN1	essential	chrIII	1224	13	0.011	542	0.443	601	0.491	0.103	15	6	0.668	undetermined	training
YCL054W	SPB1	essential	chrIII	2441	11	0.005	171	0.07	2125	0.871	0.044	8	8	0.96	essential	training
YCL055W	KAR4	nonessential	chrIII	1004	25	0.025	1092	1.088	146	0.145	0.27	18	1	0	nonessential	training
YCL056C	YCL056C	nonessential	chrIII	431	13	0.03	209	0.485	184	0.427	0.328	18	4	0.052	nonessential	testing
YCL057W	PRD1	nonessential	chrIII	2104	84	0.04	5475	2.602	147	0.07	0.502	25	0	0	nonessential	testing
YCL058C	FYV5	nonessential	chrIII	437	33	0.076	2204	5.043	62	0.142	1.008	16	2	0	nonessential	testing
YCL058W-A	ADF1	nonessential	chrIII	320	16	0.05	815	2.547	62	0.194	0.668	21	2	0.01	nonessential	testing
YCL059C	KRR1	essential	chrIII	932	6	0.006	198	0.212	782	0.839	0.086	21	8	0.908	essential	training
YCL061C	MRC1	nonessential	chrIII	3285	52	0.016	1408	0.429	422	0.128	0.229	11	1	0.002	nonessential	testing
YCL063W	VAC17	nonessential	chrIII	1268	23	0.018	1309	1.032	161	0.127	0.294	10	1	0	nonessential	testing
YCL064C	CHA1	nonessential	chrIII	1079	10	0.009	434	0.402	305	0.283	0.182	4	4	0.016	nonessential	testing
YCL076W	YCL076W	nonessential	chrIII	740	6	0.008	424	0.573	342	0.462	0.889	0	7	0.19	undetermined	-
YCR001W	YCR001W	nonessential	chrIII	311	50	0.161	2496	8.026	22	0.071	0.688	23	0	0.008	nonessential	testing
YCR002C	CDC10	nonessential	chrIII	965	19	0.02	757	0.784	233	0.241	0.088	17	2	0.228	undetermined	testing
YCR003W	MRPL32	nonessential	chrIII	548	80	0.146	6491	11.845	40	0.073	0.662	43	0	0	nonessential	training
YCR004C	YCP4	nonessential	chrIII	740	84	0.114	3276	4.427	63	0.085	0.521	5	0	0	nonessential	training
YCR005C	CIT2	nonessential	chrIII	1357	239	0.176	15856	11.685	34	0.025	0.827	28	0	0	nonessential	training
YCR006C	YCR006C	nonessential	chrIII	470	193	0.411	20774	44.2	8	0.017	1.93	42	0	0	nonessential	training
YCR007C	YCR007C	nonessential	chrIII	716	110	0.154	5509	7.694	39	0.054	0.686	11	0	0	nonessential	training
YCR008W	SAT4	nonessential	chrIII	1803	114	0.063	4439	2.462	69	0.038	0.291	3	0	0	nonessential	testing
YCR009C	RVS161	nonessential	chrIII	794	35	0.044	382	0.481	107	0.135	0.2	25	0	0.004	nonessential	testing
YCR010C	ADY2	nonessential	chrIII	842	105	0.125	4281	5.084	60	0.071	0.6	7	0	0	nonessential	testing
YCR011C	ADP1	nonessential	chrIII	3077	254	0.083	12018	3.906	77	0.025	0.449	10	0	0	nonessential	training
YCR012W	PGK1	essential	chrIII	1224	2	0.002	382	0.312	1186	0.969	0.01	5	9	0.984	essential	-
YCR013C	YCR013C	essential	chrIII	621	4	0.006	460	0.741	530	0.853	0.04	0	8	0.73	undetermined	-
YCR014C	POL4	nonessential	chrIII	1745	122	0.07	4153	2.38	134	0.077	0.43	19	0	0	nonessential	testing
YCR015C	YCR015C	nonessential	chrIII	933	70	0.075	5803	6.22	95	0.102	0.456	12	0	0	nonessential	testing
YCR016W	YCR016W	nonessential	chrIII	869	61	0.07	2372	2.73	84	0.097	0.486	20	0	0	nonessential	testing
YCR017C	CWH43	nonessential	chrIII	2812	189	0.067	8777	3.121	121	0.043	0.508	16	0	0	nonessential	training
YCR018C	SRD1	nonessential	chrIII	375	31	0.083	916	2.443	59	0.157	0.648	0	0	0.002	nonessential	testing
YCR019W	MAK32	nonessential	chrIII	1088	93	0.085	3212	2.952	95	0.087	0.662	8	0	0	nonessential	testing
YCR020C	PET18	nonessential	chrIII	644	72	0.112	5144	7.988	38	0.059	0.847	3	0	0	nonessential	training
YCR021C	HSP30	nonessential	chrIII	995	67	0.067	3491	3.509	72	0.072	0.514	6	0	0	nonessential	-
YCR022C	YCR022C	nonessential	chrIII	332	56	0.169	3700	11.145	34	0.102	1.33	21	1	0	nonessential	testing
YCR023C	YCR023C	nonessential	chrIII	1832	146	0.08	6717	3.666	103	0.056	0.669	2	0	0	nonessential	training
YCR024C	SLM5	nonessential	chrIII	1440	55	0.038	1811	1.258	114	0.079	0.335	17	0	0	nonessential	testing
YCR025C	YCR025C	nonessential	chrIII	407	71	0.174	5939	14.592	51	0.125	1.575	22	0	0	nonessential	training
YCR026C	NPP1	nonessential	chrIII	2168	148	0.068	5248	2.421	141	0.065	0.614	9	0	0	nonessential	training
YCR027C	RHB1	nonessential	chrIII	626	16	0.026	253	0.404	136	0.217	0.221	22	1	0.012	nonessential	training
YCR028C	FEN2	nonessential	chrIII	1503	34	0.023	1334	0.888	292	0.194	0.224	5	1	0	nonessential	testing
YCR028C-A	RIM1	nonessential	chrIII	400	16	0.04	143	0.358	88	0.22	0.402	13	2	0.002	nonessential	training
YCR030C	SYP1	nonessential	chrIII	2584	109	0.042	5596	2.166	171	0.066	0.424	7	0	0	nonessential	testing
YCR031C	RPS14A	nonessential	chrIII	352	17	0.048	578	1.642	63	0.179	0.501	4	1	0	nonessential	training
YCR032W	BPH1	nonessential	chrIII	6451	224	0.035	9422	1.461	338	0.052	0.367	1	0	0	nonessential	training
YCR033W	SNT1	nonessential	chrIII	3637	85	0.023	3014	0.829	216	0.059	0.222	4	0	0	nonessential	training
YCR034W	FEN1	nonessential	chrIII	1040	20	0.019	192	0.185	204	0.196	0.178	10	3	0.008	nonessential	testing
YCR035C	RRP43	essential	chrIII	1181	2	0.002	7	0.006	1163	0.985	0.016	12	9	0.994	essential	testing
YCR036W	RBK1	nonessential	chrIII	988	62	0.063	2850	2.885	78	0.079	0.579	19	0	0	nonessential	testing
YCR037C	PHO87	nonessential	chrIII	2768	90	0.033	4306	1.556	445	0.161	0.316	17	0	0.014	nonessential	training
YCR038C	BUD5	nonessential	chrIII	1038	37	0.036	577	0.556	225	0.217	0.323	0	1	0.002	nonessential	training
YCR042C	TAF2	nonessential	chrIII	4143	23	0.006	891	0.215	2314	0.559	0.045	12	7	0.956	essential	-
YCR043C	YCR043C	nonessential	chrIII	368	14	0.038	1702	4.625	104	0.283	0.294	17	6	0.086	nonessential	training
YCR044C	PER1	nonessential	chrIII	1070	3	0.003	127	0.119	474	0.443	0.022	17	7	0.812	undetermined	-
YCR045C	RRT12	nonessential	chrIII	1461	90	0.062	3466	2.372	86	0.059	0.513	4	0	0	nonessential	-
YCR045W-A	YCR045W-A	nonessential	chrIII	347	25	0.072	590	1.7	37	0.107	0.6	7	0	0.018	nonessential	-
YCR046C	IMG1	nonessential	chrIII	479	21	0.044	833	1.739	99	0.207	0.369	21	2	0	nonessential	training
YCR047C	BUD23	nonessential	chrIII	824	21	0.025	527	0.64	193	0.234	0.215	5	3	0	nonessential	-
YCR048W	ARE1	nonessential	chrIII	1792	102	0.057	6544	3.652	117	0.065	0.471	9	0	0	nonessential	training
YCR049C	YCR049C	nonessential	chrIII	431	33	0.077	2315	5.371	81	0.188	0.646	12	1	0.004	nonessential	training
YCR050C	YCR050C	nonessential	chrIII	305	12	0.039	876	2.872	117	0.384	0.326	1	4	0.02	nonessential	testing
YCR051W	YCR051W	nonessential	chrIII	664	28	0.042	1838	2.768	135	0.203	0.34	11	3	0	nonessential	training
YCR052W	RSC6	essential	chrIII	1432	4	0.003	76	0.053	1287	0.899	0.022	17	8	0.992	essential	training
YCR053W	THR4	nonessential	chrIII	1541	17	0.011	730	0.474	275	0.178	0.085	3	3	0.104	nonessential	-
YCR054C	CTR86	essential	chrIII	1661	15	0.009	317	0.191	964	0.58	0.072	3	5	0.65	undetermined	training
YCR057C	PWP2	essential	chrIII	2741	13	0.005	726	0.265	1391	0.507	0.04	10	8	0.81	undetermined	testing
YCR059C	YIH1	nonessential	chrIII	755	60	0.079	4801	6.359	104	0.138	0.723	17	0	0	nonessential	training
YCR061W	YCR061W	nonessential	chrIII	1847	239	0.129	13776	7.459	62	0.034	1.101	22	0	0	nonessential	training
YCR063W	BUD31	nonessential	chrIII	470	11	0.023	262	0.557	133	0.283	0.199	23	5	0.018	nonessential	testing
YCR064C	YCR064C	nonessential	chrIII	400	46	0.115	6857	17.142	146	0.365	0.977	1	3	0.158	undetermined	testing
YCR065W	HCM1	nonessential	chrIII	1660	61	0.037	3254	1.96	239	0.144	0.307	11	0	0.002	nonessential	testing
YCR066W	RAD18	nonessential	chrIII	1434	14	0.01	315	0.22	272	0.19	0.08	15	1	0.056	nonessential	testing
YCR067C	SED4	nonessential	chrIII	3194	114	0.036	4843	1.516	173	0.054	0.291	2	0	0	nonessential	testing
YCR068W	ATG15	nonessential	chrIII	1533	109	0.071	3546	2.313	114	0.074	0.629	5	0	0	nonessential	-
YCR069W	CPR4	nonessential	chrIII	953	34	0.036	1978	2.076	94	0.099	0.322	2	0	0	nonessential	testing
YCR071C	IMG2	nonessential	chrIII	437	24	0.055	659	1.508	91	0.208	0.477	20	2	0	nonessential	testing
YCR072C	RSA4	essential	chrIII	1518	2	0.001	2	0.001	611	0.403	0.011	11	8	0.942	essential	testing
YCR073C	SSK22	nonessential	chrIII	3965	124	0.031	4841	1.221	257	0.065	0.255	6	0	0	nonessential	training
YCR073W-A	SOL2	nonessential	chrIII	944	40	0.042	1568	1.661	95	0.101	0.356	23	0	0	nonessential	testing
YCR075C	ERS1	nonessential	chrIII	744	27	0.036	1759	2.364	121	0.163	0.275	12	2	0.004	nonessential	training
YCR076C	YCR076C	nonessential	chrIII	719	15	0.021	1124	1.563	276	0.384	0.165	21	4	0.124	nonessential	-
YCR077C	PAT1	nonessential	chrIII	2387	29	0.012	1238	0.519	661	0.277	0.106	16	4	0.546	undetermined	testing
YCR079W	PTC6	nonessential	chrIII	1325	45	0.034	2429	1.833	128	0.097	0.356	15	0	0	nonessential	training
YCR081W	SRB8	nonessential	chrIII	4118	49	0.012	2331	0.566	493	0.12	0.129	17	0	0.022	nonessential	training
YCR082W	AHC2	nonessential	chrIII	383	11	0.029	179	0.467	95	0.248	0.313	17	3	0.006	nonessential	testing
YCR083W	TRX3	nonessential	chrIII	369	13	0.035	872	2.363	109	0.295	0.39	17	4	0.002	nonessential	training
YCR084C	TUP1	nonessential	chrIII	2138	4	0.002	157	0.073	1278	0.598	0.022	5	6	0.968	essential	-
YCR085W	YCR085W	nonessential	chrIII	350	11	0.031	468	1.337	182	0.52	0.366	2	5	0.144	undetermined	testing
YCR086W	CSM1	nonessential	chrIII	569	29	0.051	803	1.411	134	0.236	0.679	5	1	0.004	nonessential	training
YCR087C-A	YCR087C-A	nonessential	chrIII	458	18	0.039	646	1.41	107	0.234	0.509	8	2	0.002	nonessential	training
YCR087W	YCR087W	nonessential	chrIII	512	19	0.037	649	1.268	107	0.209	0.481	4	2	0	nonessential	testing
YCR088W	ABP1	nonessential	chrIII	1775	75	0.042	2788	1.571	154	0.087	0.589	14	0	0	nonessential	training
YCR089W	FIG2	nonessential	chrIII	4430	53	0.012	1437	0.324	1239	0.28	0.16	2	1	0.264	undetermined	-
YCR090C	YCR090C	nonessential	chrIII	545	18	0.033	453	0.831	126	0.231	0.476	17	3	0.006	nonessential	training
YCR091W	KIN82	nonessential	chrIII	2096	59	0.028	5618	2.68	159	0.076	0.37	1	0	0.002	nonessential	testing
YCR092C	MSH3	nonessential	chrIII	2954	89	0.03	3202	1.084	165	0.056	0.378	6	0	0	nonessential	training
YCR093W	CDC39	essential	chrIII	6241	38	0.006	1512	0.242	1597	0.256	0.107	18	2	0.418	undetermined	training
YCR094W	CDC50	nonessential	chrIII	1135	20	0.018	670	0.59	176	0.155	0.313	5	3	0	nonessential	-
YCR095C	OCA4	nonessential	chrIII	1085	23	0.021	1212	1.117	168	0.155	0.339	6	1	0	nonessential	training
YCR098C	GIT1	nonessential	chrIII	1553	73	0.047	2499	1.609	69	0.044	0.822	9	0	0	nonessential	-
YCR099C	YCR099C	nonessential	chrIII	464	13	0.028	502	1.082	101	0.218	0.429	3	3	0.002	nonessential	training
YCR100C	YCR100C	nonessential	chrIII	947	19	0.02	1316	1.39	154	0.163	0.305	0	1	0	nonessential	testing
YCR101C	YCR101C	nonessential	chrIII	504	16	0.032	662	1.313	138	0.274	0.441	0	4	0	nonessential	testing
YCR102C	YCR102C	nonessential	chrIII	590	23	0.039	689	1.168	128	0.217	0.536	0	0	0	nonessential	training
YCR105W	ADH7	nonessential	chrIII	1047	72	0.069	6182	5.904	95	0.091	0.99	2	0	0.002	nonessential	testing
YCR106W	RDS1	nonessential	chrIII	2055	50	0.024	2442	1.188	142	0.069	0.424	18	0	0	nonessential	training
YCR107W	AAD3	nonessential	chrIII	607	18	0.03	513	0.845	117	0.193	0.5	0	0	0	nonessential	training
YDL001W	RMD1	nonessential	chrIV	1191	234	0.196	23234	19.508	34	0.029	0.998	23	0	0.008	nonessential	-
YDL002C	NHP10	nonessential	chrIV	608	59	0.097	5793	9.528	45	0.074	0.491	25	0	0.004	nonessential	-
YDL003W	MCD1	essential	chrIV	1697	11	0.006	1045	0.616	1660	0.978	0.035	0	9	0.974	essential	training
YDL004W	ATP16	essential	chrIV	479	23	0.048	787	1.643	96	0.2	0.273	14	1	0	nonessential	-
YDL005C	MED2	nonessential	chrIV	1292	65	0.05	1393	1.078	193	0.149	0.286	14	1	0	nonessential	testing
YDL006W	PTC1	nonessential	chrIV	815	24	0.029	558	0.685	103	0.126	0.169	5	2	0.01	nonessential	-
YDL007W	RPT2	essential	chrIV	1270	1	0.001	2	0.002	1266	0.997	0.005	18	9	1	essential	testing
YDL008W	APC11	essential	chrIV	467	14	0.03	579	1.24	280	0.6	0.199	33	5	0.312	undetermined	testing
YDL009C	YDL009C	nonessential	chrIV	320	26	0.081	436	1.362	64	0.2	0.552	10	1	0.002	nonessential	-
YDL010W	GRX6	nonessential	chrIV	692	61	0.088	2508	3.624	78	0.113	0.624	27	0	0	nonessential	-
YDL011C	YDL011C	nonessential	chrIV	320	39	0.122	1462	4.569	55	0.172	0.878	4	1	0.016	nonessential	-
YDL012C	YDL012C	nonessential	chrIV	316	43	0.136	1283	4.06	42	0.133	1.042	41	1	0.012	nonessential	training
YDL013W	SLX5	nonessential	chrIV	1856	22	0.012	271	0.146	372	0.2	0.091	7	2	0.068	nonessential	training
YDL014W	NOP1	essential	chrIV	980	1	0.001	2	0.002	979	0.999	0.008	0	9	1	essential	testing
YDL015C	TSC13	essential	chrIV	913	0	0	0	0	913	1	0	16	10	1	essential	testing
YDL017W	CDC7	essential	chrIV	1493	12	0.008	427	0.286	1375	0.921	0.059	16	8	0.99	essential	-
YDL018C	ERP3	nonessential	chrIV	674	23	0.034	454	0.674	124	0.184	0.246	13	0	0	nonessential	testing
YDL019C	OSH2	nonessential	chrIV	3821	189	0.049	8324	2.178	248	0.065	0.415	4	0	0	nonessential	training
YDL020C	RPN4	nonessential	chrIV	1583	65	0.041	1323	0.836	90	0.057	0.33	13	0	0	nonessential	-
YDL021W	GPM2	nonessential	chrIV	918	59	0.064	1347	1.467	127	0.138	0.517	9	0	0.008	nonessential	-
YDL022W	GPD1	nonessential	chrIV	1142	45	0.039	1596	1.398	77	0.067	0.334	9	0	0	nonessential	-
YDL023C	YDL023C	nonessential	chrIV	317	15	0.047	752	2.372	69	0.218	0.372	4	3	0	nonessential	-
YDL024C	DIA3	nonessential	chrIV	1388	57	0.041	1612	1.161	112	0.081	0.336	12	0	0	nonessential	training
YDL025C	RTK1	nonessential	chrIV	1859	37	0.02	752	0.405	206	0.111	0.16	7	0	0.002	nonessential	training
YDL026W	YDL026W	nonessential	chrIV	308	14	0.045	360	1.169	123	0.399	0.391	3	5	0.026	nonessential	training
YDL027C	YDL027C	nonessential	chrIV	1234	36	0.029	873	0.707	108	0.088	0.248	9	0	0	nonessential	testing
YDL028C	MPS1	essential	chrIV	2248	12	0.005	744	0.331	1825	0.812	0.048	5	7	0.986	essential	training
YDL029W	ARP2	essential	chrIV	1168	0	0	0	0	1150	0.985	0	4	9	1	essential	testing
YDL030W	PRP9	essential	chrIV	1579	7	0.004	71	0.045	1405	0.89	0.048	6	8	0.982	essential	training
YDL031W	DBP10	essential	chrIV	2984	8	0.003	541	0.181	1961	0.657	0.036	6	6	0.772	undetermined	training
YDL032W	YDL032W	nonessential	chrIV	308	22	0.071	299	0.971	89	0.289	0.967	2	4	0.018	nonessential	-
YDL033C	SLM3	nonessential	chrIV	1250	69	0.055	2083	1.666	115	0.092	0.747	12	0	0	nonessential	-
YDL034W	YDL034W	nonessential	chrIV	338	4	0.012	102	0.302	114	0.337	0.177	0	7	0.05	nonessential	testing
YDL035C	GPR1	nonessential	chrIV	2786	35	0.013	1478	0.531	398	0.143	0.192	0	0	0.002	nonessential	training
YDL036C	PUS9	nonessential	chrIV	1367	33	0.024	1325	0.969	152	0.111	0.327	17	0	0	nonessential	training
YDL037C	BSC1	nonessential	chrIV	800	21	0.026	723	0.904	139	0.174	0.347	2	1	0	nonessential	training
YDL039C	PRM7	nonessential	chrIV	1978	25	0.013	826	0.418	245	0.124	0.167	3	0	0	nonessential	testing
YDL040C	NAT1	nonessential	chrIV	2534	36	0.014	1267	0.5	690	0.272	0.187	3	2	0.032	nonessential	-
YDL041W	YDL041W	nonessential	chrIV	324	19	0.059	2150	6.636	90	0.278	0.703	10	1	0.04	nonessential	testing
YDL042C	SIR2	nonessential	chrIV	1659	62	0.037	3333	2.009	173	0.104	0.448	15	0	0.002	nonessential	testing
YDL043C	PRP11	essential	chrIV	797	1	0.001	107	0.134	765	0.96	0.013	15	9	0.958	essential	testing
YDL044C	MTF2	nonessential	chrIV	1319	35	0.027	1313	0.995	137	0.104	0.274	17	0	0	nonessential	testing
YDL045C	FAD1	essential	chrIV	915	1	0.001	5	0.005	904	0.988	0.01	4	9	1	essential	testing
YDL046W	NPC2	nonessential	chrIV	518	8	0.015	133	0.257	118	0.228	0.142	8	4	0.032	nonessential	testing
YDL047W	SIT4	nonessential	chrIV	915	8	0.009	223	0.244	675	0.738	0.079	11	8	0.866	undetermined	-
YDL048C	STP4	nonessential	chrIV	1435	64	0.045	2972	2.071	132	0.092	0.432	6	0	0	nonessential	-
YDL049C	KNH1	nonessential	chrIV	803	42	0.052	1917	2.387	95	0.118	0.515	2	0	0	nonessential	training
YDL050C	YDL050C	nonessential	chrIV	368	14	0.038	447	1.215	67	0.182	0.377	2	2	0	nonessential	testing
YDL051W	LHP1	nonessential	chrIV	824	39	0.047	755	0.916	168	0.204	0.469	4	1	0	nonessential	training
YDL052C	SLC1	nonessential	chrIV	908	52	0.057	2089	2.301	102	0.112	0.556	10	0	0	nonessential	testing
YDL053C	PBP4	nonessential	chrIV	554	16	0.029	327	0.59	122	0.22	0.28	8	4	0	nonessential	training
YDL054C	MCH1	nonessential	chrIV	1440	85	0.059	4209	2.923	120	0.083	0.576	1	0	0	nonessential	testing
YDL055C	PSA1	essential	chrIV	1082	1	0.001	8	0.007	1045	0.966	0.009	0	9	0.998	essential	testing
YDL056W	MBP1	nonessential	chrIV	2399	32	0.013	815	0.34	462	0.193	0.155	1	1	0	nonessential	testing
YDL057W	YDL057W	nonessential	chrIV	940	27	0.029	654	0.696	147	0.156	0.349	12	1	0.002	nonessential	testing
YDL058W	USO1	essential	chrIV	5345	26	0.005	870	0.163	2994	0.56	0.064	8	5	0.874	undetermined	testing
YDL059C	RAD59	nonessential	chrIV	713	28	0.039	297	0.417	146	0.205	0.554	2	2	0	nonessential	training
YDL060W	TSR1	essential	chrIV	2363	0	0	0	0	2363	1	0	7	10	1	essential	training
YDL062W	YDL062W	nonessential	chrIV	422	9	0.021	286	0.678	282	0.668	0.34	1	7	0.21	undetermined	testing
YDL063C	YDL063C	nonessential	chrIV	1808	27	0.015	952	0.527	293	0.162	0.244	0	1	0	nonessential	training
YDL064W	UBC9	essential	chrIV	442	0	0	0	0	408	0.923	0	11	9	0.998	essential	training
YDL065C	PEX19	nonessential	chrIV	1023	15	0.015	781	0.763	169	0.165	0.242	13	1	0	nonessential	testing
YDL066W	IDP1	nonessential	chrIV	1283	36	0.028	1058	0.825	131	0.102	0.463	6	1	0	nonessential	-
YDL068W	YDL068W	nonessential	chrIV	326	9	0.028	111	0.34	139	0.426	0.506	2	3	0.016	nonessential	-
YDL069C	CBS1	nonessential	chrIV	676	18	0.027	298	0.441	126	0.186	0.509	3	1	0	nonessential	-
YDL070W	BDF2	nonessential	chrIV	1913	40	0.021	378	0.198	443	0.232	0.385	8	2	0.042	nonessential	testing
YDL071C	YDL071C	nonessential	chrIV	371	30	0.081	587	1.582	68	0.183	1.52	0	1	0.002	nonessential	training
YDL072C	YET3	nonessential	chrIV	608	5	0.008	49	0.081	438	0.72	0.137	5	7	0.406	undetermined	-
YDL073W	YDL073W	nonessential	chrIV	2937	59	0.02	1398	0.476	312	0.106	0.335	1	0	0	nonessential	-
YDL074C	BRE1	nonessential	chrIV	2099	16	0.008	233	0.111	450	0.214	0.124	6	2	0.002	nonessential	-
YDL075W	RPL31A	nonessential	chrIV	334	1	0.003	1	0.003	198	0.593	0.05	4	9	0.326	undetermined	-
YDL076C	RXT3	nonessential	chrIV	881	18	0.02	501	0.569	168	0.191	0.336	2	1	0	nonessential	training
YDL077C	VAM6	nonessential	chrIV	3101	33	0.011	1047	0.338	426	0.137	0.174	3	0	0	nonessential	-
YDL078C	MDH3	nonessential	chrIV	1028	22	0.021	428	0.416	165	0.161	0.337	3	1	0	nonessential	training
YDL079C	MRK1	nonessential	chrIV	1498	50	0.033	1589	1.061	128	0.085	0.513	5	0	0	nonessential	testing
YDL080C	THI3	nonessential	chrIV	1780	20	0.011	388	0.218	496	0.279	0.145	4	4	0.028	nonessential	testing
YDL081C	RPP1A	nonessential	chrIV	317	8	0.025	39	0.123	59	0.186	0.325	2	3	0	nonessential	-
YDL082W	RPL13A	nonessential	chrIV	518	9	0.017	354	0.683	289	0.558	0.224	9	4	0.13	undetermined	testing
YDL083C	RPS16B	nonessential	chrIV	410	6	0.015	98	0.239	197	0.48	0.193	7	5	0.034	nonessential	-
YDL084W	SUB2	essential	chrIV	1337	4	0.003	6	0.004	1260	0.942	0.039	0	9	0.954	essential	training
YDL085W	NDE2	nonessential	chrIV	1622	35	0.022	1278	0.788	138	0.085	0.292	12	0	0.002	nonessential	training
YDL086C-A	YDL086C-A	nonessential	chrIV	414	28	0.068	2961	7.152	54	0.13	0.916	6	0	0	nonessential	training
YDL086W	YDL086W	nonessential	chrIV	801	46	0.057	3519	4.393	94	0.117	0.778	16	0	0	nonessential	training
YDL087C	LUC7	essential	chrIV	782	6	0.008	113	0.145	734	0.939	0.104	9	9	0.816	undetermined	training
YDL088C	ASM4	nonessential	chrIV	1583	21	0.013	319	0.202	370	0.234	0.181	3	2	0.002	nonessential	testing
YDL089W	NUR1	nonessential	chrIV	1426	28	0.02	527	0.37	203	0.142	0.245	3	0	0	nonessential	-
YDL090C	RAM1	nonessential	chrIV	1292	8	0.006	33	0.026	562	0.435	0.071	13	6	0.46	undetermined	training
YDL091C	UBX3	nonessential	chrIV	1364	34	0.025	1014	0.743	197	0.144	0.291	0	1	0	nonessential	testing
YDL092W	SRP14	essential	chrIV	419	8	0.019	346	0.826	334	0.797	0.22	8	7	0.62	undetermined	testing
YDL093W	PMT5	nonessential	chrIV	2189	37	0.017	1140	0.521	290	0.132	0.22	3	0	0	nonessential	testing
YDL094C	YDL094C	nonessential	chrIV	506	32	0.063	1808	3.573	152	0.3	0.851	0	4	0	nonessential	testing
YDL095W	PMT1	nonessential	chrIV	2425	43	0.018	1479	0.61	163	0.067	0.236	15	0	0	nonessential	-
YDL096C	OPI6	nonessential	chrIV	323	9	0.028	228	0.706	134	0.415	0.357	2	6	0.008	nonessential	-
YDL097C	RPN6	essential	chrIV	1271	1	0.001	1	0.001	1259	0.991	0.01	9	9	1	essential	training
YDL098C	SNU23	essential	chrIV	572	3	0.005	65	0.114	445	0.778	0.063	20	7	0.83	undetermined	training
YDL099W	BUG1	nonessential	chrIV	1022	15	0.015	818	0.8	205	0.201	0.176	1	3	0	nonessential	training
YDL100C	GET3	nonessential	chrIV	1045	6	0.006	464	0.444	672	0.643	0.069	14	5	0.706	undetermined	testing
YDL101C	DUN1	nonessential	chrIV	1538	16	0.01	944	0.614	396	0.257	0.118	4	2	0.01	nonessential	training
YDL102W	POL3	essential	chrIV	3241	1	0	85	0.026	3097	0.956	0.004	0	9	1	essential	training
YDL103C	QRI1	essential	chrIV	1430	3	0.002	24	0.017	1392	0.973	0.028	8	9	0.998	essential	training
YDL104C	QRI7	nonessential	chrIV	1220	25	0.02	1251	1.025	254	0.208	0.272	18	3	0	nonessential	training
YDL105W	NSE4	essential	chrIV	1205	1	0.001	20	0.017	1195	0.992	0.011	11	9	0.994	essential	testing
YDL106C	PHO2	nonessential	chrIV	1619	20	0.012	873	0.539	313	0.193	0.165	4	1	0	nonessential	-
YDL107W	MSS2	nonessential	chrIV	1052	35	0.033	796	0.757	161	0.153	0.422	9	1	0	nonessential	testing
YDL108W	KIN28	essential	chrIV	913	5	0.005	53	0.058	608	0.666	0.07	6	8	0.762	undetermined	training
YDL109C	YDL109C	nonessential	chrIV	1882	40	0.021	1354	0.719	318	0.169	0.291	3	0	0	nonessential	training
YDL110C	TMA17	nonessential	chrIV	449	15	0.033	478	1.065	77	0.171	0.462	8	0	0	nonessential	testing
YDL111C	RRP42	essential	chrIV	770	2	0.003	69	0.09	738	0.958	0.037	7	9	0.964	essential	training
YDL112W	TRM3	nonessential	chrIV	4279	85	0.02	2505	0.585	445	0.104	0.281	0	0	0	nonessential	testing
YDL113C	ATG20	nonessential	chrIV	1895	23	0.012	1186	0.626	220	0.116	0.194	7	0	0	nonessential	training
YDL114W	YDL114W	nonessential	chrIV	896	23	0.026	450	0.502	233	0.26	0.378	4	3	0.002	nonessential	testing
YDL115C	IWR1	nonessential	chrIV	1030	15	0.015	238	0.231	675	0.655	0.245	10	7	0.602	undetermined	testing
YDL116W	NUP84	nonessential	chrIV	2177	3	0.001	3	0.001	645	0.296	0.025	5	7	0.882	undetermined	-
YDL117W	CYK3	nonessential	chrIV	2623	26	0.01	809	0.308	533	0.203	0.144	1	1	0.002	nonessential	testing
YDL118W	YDL118W	nonessential	chrIV	377	6	0.016	136	0.361	144	0.382	0.232	1	5	0.014	nonessential	testing
YDL119C	YDL119C	nonessential	chrIV	920	19	0.021	330	0.359	143	0.155	0.301	3	1	0	nonessential	training
YDL120W	YFH1	essential	chrIV	521	0	0	0	0	521	1	0	2	10	0.998	essential	training
YDL121C	YDL121C	nonessential	chrIV	446	15	0.034	1020	2.287	133	0.298	0.496	8	4	0	nonessential	testing
YDL122W	UBP1	nonessential	chrIV	2398	25	0.01	674	0.281	332	0.138	0.143	0	1	0	nonessential	testing
YDL123W	SNA4	nonessential	chrIV	419	22	0.053	432	1.031	90	0.215	0.732	11	2	0.002	nonessential	testing
YDL124W	YDL124W	nonessential	chrIV	927	23	0.025	779	0.84	149	0.161	0.347	11	2	0	nonessential	training
YDL125C	HNT1	nonessential	chrIV	469	12	0.026	273	0.582	124	0.264	0.356	11	3	0	nonessential	testing
YDL126C	CDC48	essential	chrIV	2479	1	0	1	0	2386	0.962	0.005	6	9	1	essential	testing
YDL127W	PCL2	nonessential	chrIV	923	53	0.057	1960	2.124	77	0.083	0.707	4	0	0	nonessential	testing
YDL128W	VCX1	nonessential	chrIV	1209	31	0.026	1201	0.993	124	0.103	0.317	2	1	0	nonessential	testing
YDL129W	YDL129W	nonessential	chrIV	872	19	0.022	619	0.71	158	0.181	0.274	6	3	0	nonessential	training
YDL130W	RPP1B	nonessential	chrIV	313	8	0.026	185	0.591	69	0.22	0.333	2	4	0	nonessential	-
YDL131W	LYS21	nonessential	chrIV	631	27	0.043	2226	3.528	74	0.117	0.613	8	0	0	nonessential	-
YDL132W	CDC53	essential	chrIV	2405	6	0.002	24	0.01	2097	0.872	0.035	0	8	0.988	essential	testing
YDL133W	YDL133W	nonessential	chrIV	1310	22	0.017	991	0.756	361	0.276	0.227	1	4	0.01	nonessential	training
YDL134C	PPH21	nonessential	chrIV	875	23	0.026	936	1.07	195	0.223	0.353	1	1	0.002	nonessential	testing
YDL135C	RDI1	nonessential	chrIV	605	16	0.026	543	0.898	154	0.255	0.347	3	3	0	nonessential	training
YDL137W	ARF2	nonessential	chrIV	522	14	0.027	547	1.048	121	0.232	0.369	2	2	0	nonessential	testing
YDL138W	RGT2	nonessential	chrIV	2288	56	0.024	2832	1.238	158	0.069	0.342	4	0	0	nonessential	training
YDL139C	SCM3	essential	chrIV	668	1	0.001	1	0.001	571	0.855	0.022	5	9	0.996	essential	training
YDL140C	RPO21	essential	chrIV	5157	3	0.001	14	0.003	2764	0.536	0.009	0	8	0.996	essential	training
YDL141W	BPL1	essential	chrIV	2040	4	0.002	98	0.048	1332	0.653	0.031	0	8	0.958	essential	testing
YDL142C	CRD1	nonessential	chrIV	818	27	0.033	512	0.626	140	0.171	0.665	3	0	0.002	nonessential	-
YDL143W	CCT4	essential	chrIV	1554	0	0	0	0	1554	1	0	5	10	1	essential	training
YDL144C	YDL144C	nonessential	chrIV	1042	21	0.02	1547	1.485	185	0.178	0.394	8	1	0	nonessential	training
YDL145C	COP1	essential	chrIV	3585	1	0	1	0	3550	0.99	0.006	0	9	1	essential	testing
YDL146W	LDB17	nonessential	chrIV	1472	17	0.012	664	0.451	279	0.19	0.248	0	2	0.002	nonessential	training
YDL147W	RPN5	essential	chrIV	1334	0	0	0	0	1334	1	0	6	10	1	essential	testing
YDL148C	NOP14	essential	chrIV	2393	9	0.004	582	0.243	1266	0.529	0.079	6	6	0.696	undetermined	training
YDL149W	ATG9	nonessential	chrIV	2963	21	0.007	585	0.197	636	0.215	0.138	3	2	0.068	nonessential	-
YDL150W	RPC53	essential	chrIV	1255	2	0.002	43	0.034	847	0.675	0.031	0	9	0.944	essential	-
YDL151C	BUD30	nonessential	chrIV	568	2	0.004	43	0.076	412	0.725	0.066	0	9	0.586	undetermined	-
YDL152W	YDL152W	essential	chrIV	362	14	0.039	102	0.282	245	0.677	0.727	1	6	0.176	undetermined	-
YDL153C	SAS10	essential	chrIV	1829	4	0.002	31	0.017	577	0.315	0.041	8	6	0.59	undetermined	-
YDL154W	MSH5	nonessential	chrIV	2642	58	0.022	1536	0.581	320	0.121	0.465	1	1	0	nonessential	training
YDL155W	CLB3	nonessential	chrIV	1261	17	0.013	730	0.579	259	0.205	0.305	2	2	0	nonessential	testing
YDL156W	YDL156W	nonessential	chrIV	1555	58	0.037	2706	1.74	165	0.106	0.807	1	0	0	nonessential	testing
YDL157C	YDL157C	nonessential	chrIV	353	4	0.011	136	0.385	102	0.289	0.237	8	6	0.032	nonessential	training
YDL159W	STE7	nonessential	chrIV	1504	33	0.022	1133	0.753	189	0.126	0.414	10	1	0	nonessential	testing
YDL160C	DHH1	nonessential	chrIV	1486	13	0.009	808	0.544	296	0.199	0.171	0	1	0	nonessential	training
YDL161W	ENT1	nonessential	chrIV	1361	15	0.011	594	0.436	278	0.204	0.178	11	3	0.004	nonessential	training
YDL162C	YDL162C	nonessential	chrIV	343	34	0.099	2666	7.773	114	0.332	1.557	2	2	0.02	nonessential	testing
YDL164C	CDC9	essential	chrIV	2264	7	0.003	76	0.034	1077	0.476	0.05	7	6	0.694	undetermined	-
YDL165W	CDC36	essential	chrIV	572	2	0.003	88	0.154	467	0.816	0.057	6	8	0.798	undetermined	testing
YDL166C	FAP7	essential	chrIV	571	4	0.007	30	0.053	273	0.478	0.114	6	7	0.164	undetermined	training
YDL167C	NRP1	nonessential	chrIV	2156	40	0.019	1102	0.511	357	0.166	0.301	4	0	0	nonessential	testing
YDL168W	SFA1	nonessential	chrIV	1130	32	0.028	923	0.817	109	0.096	0.455	5	0	0	nonessential	testing
YDL169C	UGX2	nonessential	chrIV	668	12	0.018	366	0.548	162	0.243	0.236	11	2	0	nonessential	training
YDL170W	UGA3	nonessential	chrIV	1542	31	0.02	1985	1.287	251	0.163	0.256	9	1	0.002	nonessential	training
YDL171C	GLT1	nonessential	chrIV	6381	124	0.019	5546	0.869	335	0.052	0.268	1	0	0	nonessential	training
YDL172C	YDL172C	nonessential	chrIV	465	5	0.011	32	0.069	169	0.363	0.142	0	5	0.006	nonessential	-
YDL173W	PAR32	nonessential	chrIV	854	10	0.012	199	0.233	309	0.362	0.158	16	4	0.142	undetermined	-
YDL174C	DLD1	nonessential	chrIV	1708	61	0.036	3112	1.822	253	0.148	0.571	12	1	0	nonessential	testing
YDL175C	AIR2	nonessential	chrIV	1031	29	0.028	929	0.901	129	0.125	0.422	11	0	0.002	nonessential	testing
YDL176W	YDL176W	nonessential	chrIV	2110	35	0.017	1541	0.73	526	0.249	0.218	3	2	0.028	nonessential	training
YDL177C	YDL177C	nonessential	chrIV	509	16	0.031	546	1.073	59	0.116	0.39	4	0	0	nonessential	testing
YDL178W	DLD2	nonessential	chrIV	1578	48	0.03	1595	1.011	216	0.137	0.371	4	1	0	nonessential	testing
YDL179W	PCL9	nonessential	chrIV	911	8	0.009	78	0.086	289	0.317	0.107	2	4	0.036	nonessential	testing
YDL180W	YDL180W	nonessential	chrIV	1640	23	0.014	449	0.274	490	0.299	0.175	0	3	0.01	nonessential	training
YDL182W	LYS20	nonessential	chrIV	662	14	0.021	521	0.787	244	0.369	0.281	5	1	0.01	nonessential	training
YDL183C	YDL183C	nonessential	chrIV	924	21	0.023	311	0.337	151	0.163	0.307	0	2	0	nonessential	training
YDL185W	VMA1	nonessential	chrIV	3203	6	0.002	22	0.007	1555	0.485	0.027	0	5	0.888	undetermined	-
YDL186W	YDL186W	nonessential	chrIV	830	14	0.017	767	0.924	131	0.158	0.235	9	3	0	nonessential	testing
YDL187C	YDL187C	nonessential	chrIV	326	12	0.037	182	0.558	112	0.344	0.509	0	6	0.054	nonessential	testing
YDL188C	PPH22	nonessential	chrIV	883	20	0.023	852	0.965	160	0.181	0.315	4	0	0	nonessential	testing
YDL189W	RBS1	nonessential	chrIV	1370	16	0.012	362	0.264	358	0.261	0.163	0	2	0.006	nonessential	testing
YDL190C	UFD2	nonessential	chrIV	2825	57	0.02	2331	0.825	263	0.093	0.339	1	0	0	nonessential	-
YDL192W	ARF1	nonessential	chrIV	530	13	0.025	247	0.466	131	0.247	0.447	2	6	0.044	nonessential	-
YDL193W	NUS1	essential	chrIV	1124	0	0	0	0	1124	1	0	0	10	1	essential	training
YDL194W	SNF3	nonessential	chrIV	2651	40	0.015	1256	0.474	311	0.117	0.253	4	0	0	nonessential	-
YDL195W	SEC31	essential	chrIV	3779	2	0.001	5	0.001	2110	0.558	0.008	0	9	0.976	essential	testing
YDL196W	YDL196W	essential	chrIV	326	47	0.144	2869	8.801	74	0.227	2.113	8	2	0	nonessential	training
YDL197C	ASF2	nonessential	chrIV	1574	36	0.023	1134	0.72	156	0.099	0.323	11	0	0	nonessential	testing
YDL198C	GGC1	nonessential	chrIV	899	24	0.027	543	0.604	169	0.188	0.336	2	1	0	nonessential	testing
YDL199C	YDL199C	nonessential	chrIV	2060	36	0.017	731	0.355	374	0.182	0.221	6	1	0	nonessential	testing
YDL200C	MGT1	nonessential	chrIV	563	26	0.046	1270	2.256	98	0.174	0.595	18	1	0.006	nonessential	testing
YDL201W	TRM8	nonessential	chrIV	835	19	0.023	809	0.969	200	0.24	0.298	4	2	0	nonessential	-
YDL202W	MRPL11	nonessential	chrIV	746	15	0.02	382	0.512	162	0.217	0.263	3	5	0.03	nonessential	training
YDL203C	ACK1	nonessential	chrIV	1868	29	0.016	1276	0.683	433	0.232	0.2	0	1	0.004	nonessential	-
YDL204W	RTN2	nonessential	chrIV	1157	36	0.031	1394	1.205	167	0.144	0.394	4	0	0	nonessential	testing
YDL205C	HEM3	essential	chrIV	921	2	0.002	3	0.003	648	0.704	0.03	3	8	0.956	essential	testing
YDL206W	YDL206W	nonessential	chrIV	2248	24	0.011	239	0.106	379	0.169	0.171	0	1	0	nonessential	training
YDL207W	GLE1	essential	chrIV	1613	8	0.005	628	0.389	1325	0.821	0.081	9	8	0.968	essential	testing
YDL208W	NHP2	essential	chrIV	467	3	0.006	4	0.009	372	0.797	0.103	8	8	0.51	undetermined	training
YDL209C	CWC2	essential	chrIV	1016	2	0.002	10	0.01	903	0.889	0.031	13	8	0.992	essential	testing
YDL210W	UGA4	nonessential	chrIV	1707	45	0.026	2575	1.508	210	0.123	0.411	4	1	0	nonessential	training
YDL211C	YDL211C	nonessential	chrIV	1115	56	0.05	1696	1.521	149	0.134	0.762	1	0	0	nonessential	training
YDL212W	SHR3	essential	chrIV	602	3	0.005	9	0.015	505	0.839	0.074	9	7	0.85	undetermined	training
YDL213C	NOP6	nonessential	chrIV	670	26	0.039	1621	2.419	193	0.288	0.584	9	3	0	nonessential	training
YDL214C	PRR2	nonessential	chrIV	2041	64	0.031	2713	1.329	180	0.088	0.462	4	1	0	nonessential	training
YDL215C	GDH2	nonessential	chrIV	3248	85	0.026	3912	1.204	204	0.063	0.399	3	0	0	nonessential	training
YDL216C	RRI1	nonessential	chrIV	1299	24	0.018	1872	1.441	193	0.149	0.251	20	1	0	nonessential	testing
YDL217C	TIM22	essential	chrIV	593	1	0.002	4	0.007	565	0.953	0.022	6	9	0.88	undetermined	testing
YDL218W	YDL218W	nonessential	chrIV	950	22	0.023	525	0.553	142	0.149	0.322	6	1	0	nonessential	testing
YDL219W	DTD1	nonessential	chrIV	445	8	0.018	55	0.124	108	0.243	0.256	8	5	0.006	nonessential	testing
YDL220C	CDC13	essential	chrIV	2753	49	0.018	2346	0.852	1205	0.438	0.248	7	6	0.516	undetermined	-
YDL221W	YDL221W	essential	chrIV	521	71	0.136	2994	5.747	145	0.278	1.994	9	2	0.236	undetermined	-
YDL222C	FMP45	nonessential	chrIV	926	32	0.035	505	0.545	130	0.14	0.529	6	0	0	nonessential	training
YDL223C	HBT1	nonessential	chrIV	3135	107	0.034	3185	1.016	156	0.05	0.662	4	0	0	nonessential	testing
YDL224C	WHI4	nonessential	chrIV	1946	29	0.015	906	0.466	331	0.17	0.32	2	1	0	nonessential	testing
YDL225W	SHS1	nonessential	chrIV	1652	21	0.013	507	0.307	342	0.207	0.275	8	1	0	nonessential	training
YDL226C	GCS1	nonessential	chrIV	1055	9	0.009	64	0.061	307	0.291	0.177	16	3	0.05	nonessential	testing
YDL228C	YDL228C	nonessential	chrIV	380	7	0.018	235	0.618	165	0.434	0.336	5	1	0.006	nonessential	training
YDL229W	SSB1	nonessential	chrIV	668	12	0.018	410	0.614	222	0.332	0.317	7	0	0.012	nonessential	training
YDL230W	PTP1	nonessential	chrIV	973	35	0.036	1636	1.681	134	0.138	0.645	14	0	0	nonessential	testing
YDL231C	BRE4	nonessential	chrIV	3355	54	0.016	1461	0.435	542	0.162	0.287	1	0	0.004	nonessential	training
YDL233W	YDL233W	nonessential	chrIV	1373	30	0.022	1009	0.735	172	0.125	0.302	6	0	0	nonessential	training
YDL234C	GYP7	nonessential	chrIV	2233	54	0.024	1697	0.76	205	0.092	0.359	6	0	0.006	nonessential	testing
YDL235C	YPD1	essential	chrIV	500	1	0.002	20	0.04	479	0.958	0.029	3	9	0.986	essential	training
YDL236W	PHO13	nonessential	chrIV	935	12	0.013	680	0.727	180	0.193	0.204	7	3	0	nonessential	testing
YDL237W	AIM6	nonessential	chrIV	1169	24	0.021	1091	0.933	181	0.155	0.355	9	0	0	nonessential	training
YDL238C	GUD1	nonessential	chrIV	1439	47	0.033	1851	1.286	267	0.186	0.538	6	2	0	nonessential	training
YDL239C	ADY3	nonessential	chrIV	2369	58	0.024	2095	0.884	257	0.108	0.403	1	0	0	nonessential	training
YDL240W	LRG1	nonessential	chrIV	3050	64	0.021	2355	0.772	365	0.12	0.359	7	0	0	nonessential	training
YDL241W	YDL241W	nonessential	chrIV	368	9	0.024	380	1.033	93	0.253	0.442	3	4	0	nonessential	testing
YDL242W	YDL242W	nonessential	chrIV	341	30	0.088	2983	8.748	65	0.191	1.614	9	1	0.002	nonessential	testing
YDL243C	AAD4	nonessential	chrIV	581	19	0.033	941	1.62	173	0.298	0.594	1	1	0	nonessential	training
YDR001C	NTH1	nonessential	chrIV	2252	304	0.135	16116	7.156	65	0.029	0.65	19	0	0	nonessential	testing
YDR002W	YRB1	essential	chrIV	602	1	0.002	9	0.015	597	0.992	0.008	19	9	0.996	essential	training
YDR003W	RCR2	nonessential	chrIV	618	103	0.167	3016	4.88	54	0.087	0.777	34	0	0.002	nonessential	training
YDR004W	RAD57	nonessential	chrIV	1379	64	0.046	1531	1.11	154	0.112	0.215	27	0	0.014	nonessential	training
YDR005C	MAF1	nonessential	chrIV	1180	28	0.024	1319	1.118	531	0.45	0.109	4	6	0.456	undetermined	training
YDR006C	SOK1	nonessential	chrIV	2672	110	0.041	4431	1.658	154	0.058	0.217	9	0	0.012	nonessential	training
YDR007W	TRP1	nonessential	chrIV	671	81	0.121	2693	4.013	63	0.094	0.688	26	0	0	nonessential	-
YDR008C	YDR008C	nonessential	chrIV	347	70	0.202	3469	9.997	22	0.063	1.15	18	0	0	nonessential	-
YDR009W	GAL3	nonessential	chrIV	1505	120	0.08	4910	3.262	62	0.041	0.491	18	0	0	nonessential	testing
YDR010C	YDR010C	nonessential	chrIV	329	103	0.313	23147	70.356	27	0.082	2.102	19	0	0.054	nonessential	testing
YDR011W	SNQ2	nonessential	chrIV	4464	235	0.053	7972	1.786	151	0.034	0.399	11	0	0	nonessential	training
YDR013W	PSF1	essential	chrIV	623	1	0.002	2	0.003	621	0.997	0.013	20	9	0.974	essential	testing
YDR014W	RAD61	nonessential	chrIV	1940	67	0.035	1307	0.674	190	0.098	0.298	14	0	0	nonessential	testing
YDR014W-A	HED1	nonessential	chrIV	485	23	0.047	1000	2.062	63	0.13	0.422	13	1	0.01	nonessential	testing
YDR017C	KCS1	nonessential	chrIV	3108	91	0.029	4067	1.309	569	0.183	0.257	4	1	0.108	nonessential	-
YDR018C	YDR018C	nonessential	chrIV	1157	94	0.081	2054	1.775	97	0.084	0.713	11	0	0.008	nonessential	testing
YDR019C	GCV1	nonessential	chrIV	1199	76	0.063	2670	2.227	69	0.058	0.562	8	0	0	nonessential	testing
YDR020C	DAS2	nonessential	chrIV	695	71	0.102	4672	6.722	80	0.115	0.906	2	0	0	nonessential	training
YDR021W	FAL1	essential	chrIV	1196	2	0.002	4	0.003	1153	0.964	0.016	3	9	1	essential	training
YDR022C	CIS1	nonessential	chrIV	587	24	0.041	922	1.571	100	0.17	0.368	21	2	0	nonessential	training
YDR023W	SES1	essential	chrIV	1385	5	0.004	246	0.178	1350	0.975	0.033	0	9	0.968	essential	testing
YDR024W	FYV1	nonessential	chrIV	482	43	0.089	1575	3.268	94	0.195	0.847	1	1	0	nonessential	training
YDR025W	RPS11A	nonessential	chrIV	358	4	0.011	58	0.162	149	0.416	0.104	6	5	0.086	nonessential	testing
YDR026C	YDR026C	nonessential	chrIV	1690	71	0.042	3247	1.921	86	0.051	0.406	17	0	0	nonessential	training
YDR027C	VPS54	nonessential	chrIV	2660	29	0.011	1154	0.434	790	0.297	0.108	2	2	0.228	undetermined	testing
YDR028C	REG1	nonessential	chrIV	2970	37	0.012	861	0.29	666	0.224	0.131	2	2	0.084	nonessential	testing
YDR029W	YDR029W	nonessential	chrIV	311	11	0.035	104	0.334	125	0.402	0.389	0	6	0.052	nonessential	testing
YDR030C	RAD28	nonessential	chrIV	1512	78	0.052	1679	1.11	130	0.086	0.566	18	0	0	nonessential	training
YDR031W	MIC14	nonessential	chrIV	362	12	0.033	246	0.68	125	0.345	0.364	17	6	0.05	nonessential	testing
YDR032C	PST2	nonessential	chrIV	593	32	0.054	884	1.491	89	0.15	0.593	5	0	0	nonessential	training
YDR033W	MRH1	nonessential	chrIV	959	33	0.034	1135	1.184	120	0.125	0.377	4	1	0	nonessential	testing
YDR034C	LYS14	nonessential	chrIV	2278	45	0.02	2358	1.035	290	0.127	0.216	3	0	0	nonessential	testing
YDR035W	ARO3	nonessential	chrIV	1069	31	0.029	858	0.803	102	0.095	0.31	5	0	0	nonessential	testing
YDR036C	EHD3	nonessential	chrIV	1499	33	0.022	1425	0.951	128	0.085	0.237	11	0	0	nonessential	testing
YDR037W	KRS1	essential	chrIV	1745	2	0.001	2	0.001	1673	0.959	0.012	4	8	0.998	essential	testing
YDR040C	ENA1	nonessential	chrIV	302	2	0.007	177	0.586	252	0.834	0.1	1	0	0.316	undetermined	-
YDR041W	RSM10	essential	chrIV	608	13	0.021	61	0.1	140	0.23	0.315	16	2	0.01	nonessential	testing
YDR042C	YDR042C	nonessential	chrIV	599	8	0.013	48	0.08	269	0.449	0.173	3	5	0.034	nonessential	training
YDR043C	NRG1	nonessential	chrIV	692	14	0.02	139	0.201	250	0.361	0.246	1	5	0.008	nonessential	-
YDR044W	HEM13	essential	chrIV	963	0	0	0	0	963	1	0	7	10	1	essential	testing
YDR045C	RPC11	essential	chrIV	329	0	0	0	0	329	1	0	5	10	0.662	undetermined	testing
YDR046C	BAP3	nonessential	chrIV	1811	44	0.024	1458	0.805	257	0.142	0.294	4	0	0	nonessential	testing
YDR047W	HEM12	essential	chrIV	1007	0	0	0	0	1007	1	0	3	10	1	essential	training
YDR048C	YDR048C	nonessential	chrIV	311	23	0.074	885	2.846	136	0.437	1.099	1	4	0.034	nonessential	-
YDR049W	VMS1	nonessential	chrIV	1895	7	0.004	674	0.356	561	0.296	0.056	6	4	0.318	undetermined	-
YDR050C	TPI1	essential	chrIV	743	0	0	0	0	743	1	0	1	10	1	essential	testing
YDR051C	DET1	nonessential	chrIV	970	37	0.038	910	0.938	113	0.116	0.447	10	0	0	nonessential	training
YDR052C	DBF4	essential	chrIV	2111	0	0	0	0	2111	1	0	0	10	1	essential	-
YDR053W	YDR053W	essential	chrIV	392	0	0	0	0	392	1	0	0	10	0.98	essential	-
YDR054C	CDC34	essential	chrIV	884	2	0.002	31	0.035	675	0.764	0.03	2	8	0.972	essential	training
YDR055W	PST1	nonessential	chrIV	1331	25	0.019	727	0.546	216	0.162	0.252	1	1	0.002	nonessential	training
YDR056C	YDR056C	nonessential	chrIV	614	29	0.047	796	1.296	124	0.202	0.635	1	1	0	nonessential	testing
YDR057W	YOS9	nonessential	chrIV	1598	33	0.021	1162	0.727	159	0.099	0.286	6	0	0	nonessential	-
YDR058C	TGL2	nonessential	chrIV	951	22	0.023	613	0.645	161	0.169	0.352	13	1	0.002	nonessential	training
YDR059C	UBC5	nonessential	chrIV	422	13	0.031	248	0.588	138	0.327	0.488	4	4	0	nonessential	training
YDR060W	MAK21	essential	chrIV	3048	16	0.005	355	0.116	2684	0.881	0.084	2	8	0.956	essential	testing
YDR061W	YDR061W	nonessential	chrIV	1616	37	0.023	1052	0.651	131	0.081	0.351	4	0	0	nonessential	testing
YDR062W	LCB2	essential	chrIV	1664	2	0.001	10	0.006	808	0.486	0.019	4	8	0.974	essential	testing
YDR063W	AIM7	nonessential	chrIV	446	11	0.025	505	1.132	97	0.217	0.39	1	3	0	nonessential	training
YDR064W	RPS13	essential	chrIV	421	1	0.002	4	0.01	393	0.933	0.038	0	7	0.966	essential	training
YDR065W	RRG1	nonessential	chrIV	1094	13	0.012	245	0.224	287	0.262	0.205	2	2	0.002	nonessential	training
YDR066C	RTR2	nonessential	chrIV	571	15	0.026	374	0.655	101	0.177	0.423	4	1	0	nonessential	testing
YDR067C	OCA6	nonessential	chrIV	671	30	0.045	1477	2.201	116	0.173	0.683	8	2	0.002	nonessential	training
YDR068W	DOS2	nonessential	chrIV	929	15	0.016	125	0.135	181	0.195	0.242	12	2	0	nonessential	testing
YDR069C	DOA4	nonessential	chrIV	2670	2	0.001	14	0.005	2241	0.839	0.012	3	8	0.996	essential	-
YDR071C	PAA1	nonessential	chrIV	572	5	0.009	60	0.105	423	0.74	0.127	4	7	0.498	undetermined	-
YDR072C	IPT1	nonessential	chrIV	1577	54	0.034	1793	1.137	151	0.096	0.469	0	0	0	nonessential	testing
YDR073W	SNF11	nonessential	chrIV	506	12	0.024	415	0.82	114	0.225	0.319	6	4	0.004	nonessential	testing
YDR074W	TPS2	nonessential	chrIV	2650	11	0.004	862	0.325	844	0.318	0.056	1	5	0.396	undetermined	-
YDR075W	PPH3	nonessential	chrIV	908	17	0.019	491	0.541	130	0.143	0.26	8	2	0	nonessential	training
YDR076W	RAD55	nonessential	chrIV	1217	21	0.017	576	0.473	300	0.247	0.232	3	3	0	nonessential	testing
YDR077W	SED1	nonessential	chrIV	919	11	0.012	71	0.077	292	0.318	0.17	2	2	0	nonessential	testing
YDR078C	SHU2	nonessential	chrIV	668	15	0.022	197	0.295	161	0.241	0.331	8	4	0	nonessential	testing
YDR079W	PET100	nonessential	chrIV	332	11	0.033	274	0.825	95	0.286	0.523	15	4	0.002	nonessential	training
YDR080W	VPS41	nonessential	chrIV	2899	20	0.007	206	0.071	632	0.218	0.111	6	1	0.08	nonessential	-
YDR081C	PDC2	essential	chrIV	2774	0	0	0	0	2774	1	0	0	10	1	essential	training
YDR082W	STN1	essential	chrIV	1474	6	0.004	342	0.232	1450	0.984	0.08	1	9	0.93	essential	testing
YDR083W	RRP8	nonessential	chrIV	1145	14	0.012	431	0.376	168	0.147	0.244	7	2	0	nonessential	training
YDR084C	TVP23	nonessential	chrIV	596	11	0.018	177	0.297	129	0.216	0.384	9	3	0.002	nonessential	testing
YDR085C	AFR1	nonessential	chrIV	1826	25	0.014	744	0.407	273	0.15	0.276	3	1	0	nonessential	testing
YDR087C	RRP1	essential	chrIV	818	2	0.002	21	0.026	438	0.535	0.046	10	8	0.852	undetermined	training
YDR088C	SLU7	essential	chrIV	1145	1	0.001	1	0.001	1137	0.993	0.017	2	9	0.998	essential	testing
YDR089W	YDR089W	nonessential	chrIV	2591	39	0.015	2010	0.776	276	0.107	0.297	5	0	0	nonessential	training
YDR090C	YDR090C	nonessential	chrIV	893	12	0.013	145	0.162	263	0.295	0.273	1	3	0	nonessential	testing
YDR091C	RLI1	essential	chrIV	1823	0	0	0	0	1823	1	0	2	10	1	essential	testing
YDR092W	UBC13	nonessential	chrIV	454	8	0.018	469	1.033	97	0.214	0.408	4	3	0	nonessential	testing
YDR093W	DNF2	nonessential	chrIV	4776	162	0.034	6466	1.354	318	0.067	0.672	3	0	0.004	nonessential	testing
YDR094W	YDR094W	nonessential	chrIV	320	46	0.144	2814	8.794	60	0.188	2.98	23	2	0.006	nonessential	training
YDR095C	YDR095C	nonessential	chrIV	407	40	0.098	1903	4.676	33	0.081	2.008	0	0	0	nonessential	training
YDR096W	GIS1	nonessential	chrIV	2652	21	0.008	660	0.249	519	0.196	0.178	1	2	0.008	nonessential	training
YDR097C	MSH6	nonessential	chrIV	3725	36	0.01	1171	0.314	900	0.242	0.233	0	2	0.096	nonessential	testing
YDR098C	GRX3	nonessential	chrIV	854	28	0.033	722	0.845	123	0.144	0.8	17	1	0.002	nonessential	testing
YDR099W	BMH2	nonessential	chrIV	780	16	0.021	837	1.073	134	0.172	0.447	2	1	0	nonessential	training
YDR100W	TVP15	nonessential	chrIV	428	17	0.04	318	0.743	125	0.292	0.863	8	4	0	nonessential	training
YDR101C	ARX1	nonessential	chrIV	1778	14	0.008	385	0.217	655	0.368	0.179	6	3	0.064	nonessential	training
YDR102C	YDR102C	nonessential	chrIV	329	23	0.07	608	1.848	49	0.149	1.604	3	2	0.008	nonessential	training
YDR103W	STE5	nonessential	chrIV	2750	30	0.011	455	0.165	570	0.207	0.273	4	1	0.012	nonessential	training
YDR104C	SPO71	nonessential	chrIV	3652	47	0.013	1321	0.362	336	0.092	0.315	4	0	0	nonessential	training
YDR105C	TMS1	nonessential	chrIV	1418	18	0.013	598	0.422	246	0.173	0.285	3	2	0	nonessential	training
YDR106W	ARP10	nonessential	chrIV	851	23	0.027	504	0.592	222	0.261	0.568	10	2	0.022	nonessential	testing
YDR107C	TMN2	nonessential	chrIV	2013	24	0.012	820	0.407	281	0.14	0.213	7	1	0	nonessential	training
YDR108W	TRS85	nonessential	chrIV	2076	13	0.006	117	0.056	631	0.304	0.118	6	5	0.156	undetermined	training
YDR109C	YDR109C	nonessential	chrIV	2114	28	0.013	770	0.364	336	0.159	0.241	10	1	0	nonessential	testing
YDR110W	FOB1	nonessential	chrIV	1697	30	0.018	1062	0.626	323	0.19	0.3	4	1	0	nonessential	testing
YDR111C	ALT2	nonessential	chrIV	1493	36	0.024	952	0.638	188	0.126	0.409	7	0	0	nonessential	training
YDR112W	IRC2	nonessential	chrIV	305	12	0.039	588	1.928	56	0.184	0.586	5	2	0	nonessential	testing
YDR113C	PDS1	essential	chrIV	1118	8	0.007	111	0.099	849	0.759	0.11	1	7	0.648	undetermined	training
YDR115W	YDR115W	nonessential	chrIV	314	7	0.022	47	0.15	98	0.312	0.345	4	5	0.006	nonessential	testing
YDR116C	MRPL1	nonessential	chrIV	854	12	0.014	270	0.316	322	0.377	0.222	14	5	0.144	undetermined	testing
YDR117C	TMA64	nonessential	chrIV	1677	11	0.007	228	0.136	560	0.334	0.105	10	4	0.162	undetermined	training
YDR118W	APC4	essential	chrIV	1910	10	0.005	160	0.084	1454	0.761	0.084	8	7	0.952	essential	-
YDR119W	VBA4	nonessential	chrIV	2267	36	0.016	1115	0.492	422	0.186	0.266	2	2	0.002	nonessential	training
YDR120C	TRM1	nonessential	chrIV	1692	22	0.013	386	0.228	164	0.097	0.269	11	0	0.002	nonessential	testing
YDR121W	DPB4	nonessential	chrIV	587	4	0.007	87	0.148	306	0.521	0.135	0	8	0.116	nonessential	testing
YDR122W	KIN1	nonessential	chrIV	3142	26	0.008	465	0.148	443	0.141	0.168	1	1	0.008	nonessential	training
YDR123C	INO2	nonessential	chrIV	890	0	0	0	0	890	1	0	2	10	1	essential	-
YDR124W	YDR124W	nonessential	chrIV	941	17	0.018	1034	1.099	263	0.279	0.385	9	4	0	nonessential	training
YDR125C	ECM18	nonessential	chrIV	1358	9	0.007	541	0.398	338	0.249	0.154	1	4	0.04	nonessential	testing
YDR126W	SWF1	nonessential	chrIV	958	20	0.021	930	0.971	265	0.277	0.486	4	4	0.016	nonessential	testing
YDR127W	ARO1	nonessential	chrIV	4727	20	0.004	425	0.09	1603	0.339	0.091	1	3	0.482	undetermined	-
YDR128W	MTC5	nonessential	chrIV	3413	35	0.01	921	0.27	510	0.149	0.205	4	1	0.002	nonessential	testing
YDR129C	SAC6	nonessential	chrIV	1921	6	0.003	128	0.067	910	0.474	0.066	2	4	0.324	undetermined	testing
YDR130C	FIN1	nonessential	chrIV	872	10	0.011	67	0.077	316	0.362	0.249	5	5	0.068	nonessential	training
YDR131C	YDR131C	nonessential	chrIV	1640	11	0.007	612	0.373	380	0.232	0.144	1	4	0.034	nonessential	testing
YDR132C	YDR132C	nonessential	chrIV	1484	22	0.015	1305	0.879	252	0.17	0.322	1	1	0	nonessential	training
YDR133C	YDR133C	nonessential	chrIV	332	0	0	0	0	332	1	0	1	10	0.68	undetermined	training
YDR135C	YCF1	nonessential	chrIV	4480	22	0.005	891	0.199	596	0.133	0.114	3	0	0.104	nonessential	testing
YDR136C	VPS61	nonessential	chrIV	564	30	0.053	1124	1.993	116	0.206	1.298	0	2	0	nonessential	training
YDR137W	RGP1	nonessential	chrIV	1965	4	0.002	71	0.036	948	0.482	0.048	2	6	0.746	undetermined	testing
YDR138W	HPR1	nonessential	chrIV	2255	18	0.008	198	0.088	397	0.176	0.216	3	2	0.004	nonessential	testing
YDR140W	MTQ2	nonessential	chrIV	662	4	0.006	53	0.08	277	0.418	0.172	8	7	0.126	nonessential	training
YDR141C	DOP1	essential	chrIV	5090	4	0.001	14	0.003	2946	0.579	0.023	4	7	0.99	essential	testing
YDR142C	PEX7	nonessential	chrIV	1080	9	0.008	187	0.173	480	0.444	0.268	1	4	0.02	nonessential	testing
YDR143C	SAN1	nonessential	chrIV	1829	29	0.016	1176	0.643	343	0.188	0.531	0	2	0	nonessential	training
YDR144C	MKC7	nonessential	chrIV	1730	19	0.011	1083	0.626	216	0.125	0.322	1	1	0	nonessential	testing
YDR145W	TAF12	essential	chrIV	1616	2	0.001	69	0.043	915	0.566	0.035	2	8	0.954	essential	testing
YDR146C	SWI5	nonessential	chrIV	2126	22	0.01	426	0.2	303	0.143	0.296	1	0	0.004	nonessential	testing
YDR147W	EKI1	nonessential	chrIV	1571	29	0.018	1230	0.783	264	0.168	0.535	1	0	0	nonessential	training
YDR148C	KGD2	nonessential	chrIV	1388	9	0.006	230	0.166	292	0.21	0.206	2	3	0.01	nonessential	testing
YDR149C	YDR149C	nonessential	chrIV	684	2	0.003	17	0.025	416	0.608	0.067	0	8	0.652	undetermined	-
YDR150W	NUM1	nonessential	chrIV	6216	32	0.005	981	0.158	1589	0.256	0.114	1	1	0.28	undetermined	-
YDR151C	CTH1	nonessential	chrIV	974	13	0.013	309	0.317	211	0.217	0.253	3	3	0.004	nonessential	training
YDR152W	GIR2	nonessential	chrIV	794	4	0.005	150	0.189	312	0.393	0.098	11	7	0.312	undetermined	training
YDR153C	ENT5	nonessential	chrIV	1205	8	0.007	84	0.07	539	0.447	0.129	4	5	0.032	nonessential	testing
YDR154C	YDR154C	nonessential	chrIV	347	0	0	0	0	347	1	0	2	10	0.844	undetermined	testing
YDR155C	CPR1	nonessential	chrIV	485	2	0.004	70	0.144	276	0.569	0.081	1	8	0.312	undetermined	testing
YDR156W	RPA14	nonessential	chrIV	410	18	0.044	453	1.105	122	0.298	0.875	5	4	0	nonessential	testing
YDR157W	YDR157W	nonessential	chrIV	339	17	0.05	836	2.466	61	0.18	1.021	9	1	0	nonessential	testing
YDR158W	HOM2	nonessential	chrIV	1094	5	0.005	69	0.063	760	0.695	0.101	1	6	0.656	undetermined	-
YDR159W	SAC3	nonessential	chrIV	3884	18	0.005	291	0.075	1400	0.36	0.108	1	6	0.438	undetermined	training
YDR160W	SSY1	essential	chrIV	2525	0	0	0	0	2525	1	0	1	10	1	essential	training
YDR161W	YDR161W	nonessential	chrIV	1160	1	0.001	27	0.023	668	0.576	0.022	2	9	0.98	essential	training
YDR162C	NBP2	nonessential	chrIV	707	6	0.008	115	0.163	234	0.331	0.243	1	5	0.006	nonessential	-
YDR163W	CWC15	nonessential	chrIV	524	10	0.019	397	0.758	135	0.258	0.56	2	2	0.002	nonessential	testing
YDR164C	SEC1	essential	chrIV	2159	1	0	23	0.011	2133	0.988	0.014	3	9	0.99	essential	testing
YDR165W	TRM82	nonessential	chrIV	1331	15	0.011	273	0.205	301	0.226	0.3	5	3	0	nonessential	training
YDR166C	SEC5	essential	chrIV	2912	26	0.009	858	0.295	708	0.243	0.246	1	3	0.054	nonessential	testing
YDR167W	TAF10	essential	chrIV	617	2	0.003	8	0.013	543	0.88	0.089	4	8	0.902	undetermined	testing
YDR168W	CDC37	essential	chrIV	1505	1	0.001	1	0.001	1356	0.901	0.018	6	9	1	essential	training
YDR169C	STB3	nonessential	chrIV	1538	9	0.006	166	0.108	274	0.178	0.155	2	2	0.006	nonessential	training
YDR170C	SEC7	essential	chrIV	5969	8	0.001	41	0.007	4961	0.831	0.032	0	7	0.992	essential	testing
YDR171W	HSP42	nonessential	chrIV	1117	10	0.009	227	0.203	633	0.567	0.21	1	4	0.288	undetermined	testing
YDR172W	SUP35	essential	chrIV	2028	3	0.001	73	0.036	664	0.327	0.037	3	7	0.73	undetermined	testing
YDR173C	ARG82	nonessential	chrIV	1059	2	0.002	2	0.002	656	0.619	0.049	4	8	0.866	undetermined	-
YDR174W	HMO1	nonessential	chrIV	737	17	0.023	271	0.368	172	0.233	0.594	10	4	0	nonessential	-
YDR175C	RSM24	nonessential	chrIV	956	7	0.007	79	0.083	388	0.406	0.183	4	6	0.064	nonessential	testing
YDR176W	NGG1	nonessential	chrIV	2105	11	0.005	203	0.096	672	0.319	0.13	2	4	0.145	undetermined	-
YDR177W	UBC1	essential	chrIV	644	0	0	0	0	644	1	0	2	10	1	essential	training
YDR178W	SDH4	nonessential	chrIV	530	6	0.011	187	0.353	156	0.294	0.249	1	6	0.044	nonessential	training
YDR179C	CSN9	nonessential	chrIV	485	1	0.002	4	0.008	337	0.695	0.045	3	9	0.734	undetermined	training
YDR179W-A	YDR179W-A	nonessential	chrIV	1376	13	0.009	569	0.414	338	0.246	0.218	0	2	0	nonessential	testing
YDR180W	SCC2	essential	chrIV	4472	2	0	35	0.008	4429	0.99	0.009	0	9	0.99	essential	testing
YDR181C	SAS4	nonessential	chrIV	1433	14	0.01	830	0.579	220	0.154	0.19	6	1	0.002	nonessential	training
YDR182W	CDC1	essential	chrIV	1421	1	0.001	1	0.001	1341	0.944	0.013	10	9	1	essential	training
YDR183W	PLP1	nonessential	chrIV	662	12	0.018	278	0.42	241	0.364	0.313	2	5	0.038	nonessential	training
YDR184C	ATC1	nonessential	chrIV	881	10	0.011	106	0.12	250	0.284	0.204	8	4	0.004	nonessential	training
YDR185C	UPS3	nonessential	chrIV	536	5	0.009	170	0.317	207	0.386	0.164	1	6	0.116	nonessential	testing
YDR186C	YDR186C	nonessential	chrIV	2593	10	0.004	93	0.036	565	0.218	0.075	4	4	0.482	undetermined	training
YDR187C	YDR187C	essential	chrIV	515	8	0.016	303	0.588	428	0.831	0.317	0	8	0.766	undetermined	-
YDR188W	CCT6	essential	chrIV	1555	0	0	0	0	1555	1	0	0	10	1	essential	-
YDR189W	SLY1	essential	chrIV	1997	0	0	0	0	1997	1	0	2	10	1	essential	training
YDR190C	RVB1	essential	chrIV	1378	1	0.001	2	0.001	885	0.642	0.015	2	9	1	essential	training
YDR191W	HST4	nonessential	chrIV	1109	17	0.015	998	0.9	275	0.248	0.333	0	3	0	nonessential	testing
YDR192C	NUP42	nonessential	chrIV	1289	13	0.01	509	0.395	588	0.456	0.208	3	4	0.252	undetermined	testing
YDR193W	YDR193W	nonessential	chrIV	395	3	0.008	57	0.144	295	0.747	0.156	0	8	0.298	undetermined	testing
YDR194C	MSS116	nonessential	chrIV	1973	11	0.006	353	0.179	370	0.188	0.135	3	3	0.008	nonessential	-
YDR195W	REF2	nonessential	chrIV	1598	20	0.013	383	0.24	586	0.367	0.339	0	3	0.104	nonessential	training
YDR196C	CAB5	essential	chrIV	722	3	0.004	62	0.086	600	0.831	0.112	11	9	0.68	undetermined	testing
YDR197W	CBS2	nonessential	chrIV	1142	11	0.01	202	0.177	334	0.292	0.256	6	4	0.018	nonessential	testing
YDR198C	RKM2	nonessential	chrIV	1436	8	0.006	227	0.158	723	0.503	0.143	11	5	0.194	undetermined	testing
YDR199W	YDR199W	nonessential	chrIV	362	4	0.011	23	0.064	147	0.406	0.275	5	7	0.028	nonessential	-
YDR200C	VPS64	nonessential	chrIV	1795	9	0.005	747	0.416	826	0.46	0.128	5	5	0.29	undetermined	-
YDR201W	SPC19	essential	chrIV	494	2	0.004	10	0.02	342	0.692	0.09	9	8	0.432	undetermined	training
YDR202C	RAV2	nonessential	chrIV	1052	4	0.004	197	0.187	777	0.739	0.076	6	8	0.686	undetermined	training
YDR203W	YDR203W	nonessential	chrIV	314	1	0.003	1	0.003	194	0.618	0.061	0	9	0.728	undetermined	training
YDR204W	COQ4	nonessential	chrIV	977	8	0.008	273	0.279	413	0.423	0.147	7	5	0.07	nonessential	testing
YDR205W	MSC2	nonessential	chrIV	2087	21	0.01	1355	0.649	285	0.137	0.179	10	0	0	nonessential	testing
YDR206W	EBS1	nonessential	chrIV	2651	20	0.008	750	0.283	508	0.192	0.144	0	2	0.006	nonessential	training
YDR207C	UME6	nonessential	chrIV	2468	20	0.008	555	0.225	886	0.359	0.159	8	3	0.126	nonessential	testing
YDR208W	MSS4	essential	chrIV	2310	5	0.002	180	0.078	1424	0.616	0.054	0	7	0.856	undetermined	training
YDR209C	YDR209C	nonessential	chrIV	410	2	0.005	28	0.068	264	0.644	0.128	0	8	0.098	nonessential	training
YDR211W	GCD6	essential	chrIV	2108	0	0	0	0	2108	1	0	10	10	1	essential	testing
YDR212W	TCP1	essential	chrIV	1676	2	0.001	72	0.043	1635	0.976	0.031	0	9	1	essential	testing
YDR213W	UPC2	nonessential	chrIV	2708	45	0.017	1530	0.565	365	0.135	0.398	3	0	0	nonessential	testing
YDR214W	AHA1	nonessential	chrIV	1036	28	0.027	1048	1.012	186	0.18	0.657	2	1	0	nonessential	training
YDR215C	YDR215C	nonessential	chrIV	410	45	0.11	567	1.383	37	0.09	2.669	5	0	0	nonessential	testing
YDR216W	ADR1	nonessential	chrIV	3927	24	0.006	1484	0.378	1535	0.391	0.162	0	3	0.426	undetermined	testing
YDR217C	RAD9	nonessential	chrIV	3894	12	0.003	209	0.054	1190	0.306	0.083	5	4	0.36	undetermined	-
YDR218C	SPR28	nonessential	chrIV	1268	20	0.016	242	0.191	309	0.244	0.439	7	1	0.006	nonessential	testing
YDR219C	MFB1	nonessential	chrIV	1367	6	0.004	118	0.086	609	0.446	0.11	0	5	0.18	undetermined	testing
YDR221W	GTB1	nonessential	chrIV	2078	30	0.014	884	0.425	270	0.13	0.376	3	0	0	nonessential	training
YDR222W	YDR222W	nonessential	chrIV	1194	12	0.01	440	0.369	473	0.396	0.251	1	4	0.028	nonessential	testing
YDR223W	CRF1	nonessential	chrIV	1400	16	0.011	371	0.265	416	0.297	0.291	0	4	0	nonessential	training
YDR224C	HTB1	essential	chrIV	387	1	0.003	397	1.026	375	0.969	0.064	0	9	0.502	undetermined	testing
YDR225W	HTA1	nonessential	chrIV	379	4	0.011	32	0.084	294	0.776	0.266	0	7	0.362	undetermined	testing
YDR226W	ADK1	nonessential	chrIV	610	4	0.007	169	0.277	317	0.52	0.146	6	7	0.174	undetermined	-
YDR227W	SIR4	nonessential	chrIV	4073	21	0.005	572	0.14	483	0.119	0.106	0	0	0.052	nonessential	training
YDR228C	PCF11	essential	chrIV	1853	0	0	0	0	1853	1	0	0	10	1	essential	testing
YDR229W	IVY1	nonessential	chrIV	1358	24	0.018	489	0.36	427	0.314	0.322	3	2	0.012	nonessential	training
YDR230W	YDR230W	nonessential	chrIV	344	9	0.026	85	0.247	89	0.259	0.487	1	3	0.018	nonessential	training
YDR231C	COX20	nonessential	chrIV	598	17	0.028	166	0.278	90	0.151	0.538	23	1	0	nonessential	testing
YDR232W	HEM1	essential	chrIV	1616	1	0.001	2	0.001	1584	0.98	0.013	3	9	1	essential	testing
YDR233C	RTN1	nonessential	chrIV	884	10	0.011	280	0.317	291	0.329	0.224	5	4	0.004	nonessential	training
YDR234W	LYS4	nonessential	chrIV	2062	62	0.03	2699	1.309	137	0.066	0.576	4	0	0	nonessential	testing
YDR235W	PRP42	essential	chrIV	1631	3	0.002	106	0.065	1340	0.822	0.034	5	8	0.992	essential	training
YDR236C	FMN1	essential	chrIV	653	0	0	0	0	653	1	0	7	10	1	essential	testing
YDR237W	MRPL7	nonessential	chrIV	875	10	0.011	68	0.078	288	0.329	0.212	2	5	0.004	nonessential	testing
YDR238C	SEC26	essential	chrIV	2914	2	0.001	13	0.004	2631	0.903	0.014	4	9	1	essential	training
YDR239C	YDR239C	nonessential	chrIV	2349	31	0.013	1104	0.47	447	0.19	0.284	5	2	0.004	nonessential	training
YDR240C	SNU56	essential	chrIV	1475	3	0.002	175	0.119	892	0.605	0.039	8	8	0.812	undetermined	training
YDR242W	AMD2	nonessential	chrIV	1639	26	0.016	892	0.544	297	0.181	0.289	1	1	0	nonessential	testing
YDR243C	PRP28	essential	chrIV	1709	1	0.001	1	0.001	1694	0.991	0.01	7	9	1	essential	training
YDR244W	PEX5	nonessential	chrIV	1830	10	0.005	222	0.121	478	0.261	0.099	5	3	0.07	nonessential	training
YDR245W	MNN10	nonessential	chrIV	1171	6	0.005	173	0.148	925	0.79	0.099	1	7	0.872	undetermined	testing
YDR246W	TRS23	essential	chrIV	656	2	0.003	70	0.107	650	0.991	0.059	11	9	0.74	undetermined	testing
YDR247W	VHS1	nonessential	chrIV	1377	18	0.013	542	0.394	341	0.248	0.237	1	3	0	nonessential	training
YDR248C	YDR248C	nonessential	chrIV	578	8	0.014	31	0.054	211	0.365	0.257	1	3	0.058	nonessential	testing
YDR249C	YDR249C	nonessential	chrIV	1074	18	0.017	1022	0.952	168	0.156	0.317	7	0	0	nonessential	testing
YDR251W	PAM1	nonessential	chrIV	2489	27	0.011	648	0.26	426	0.171	0.22	2	2	0.002	nonessential	training
YDR252W	BTT1	nonessential	chrIV	446	2	0.004	7	0.016	286	0.641	0.091	10	8	0.596	undetermined	testing
YDR253C	MET32	nonessential	chrIV	572	5	0.009	118	0.206	289	0.505	0.172	1	5	0.064	nonessential	testing
YDR254W	CHL4	nonessential	chrIV	1323	4	0.003	147	0.111	703	0.531	0.067	1	7	0.702	undetermined	testing
YDR255C	RMD5	nonessential	chrIV	1214	6	0.005	138	0.114	390	0.321	0.105	6	4	0.046	nonessential	testing
YDR256C	CTA1	nonessential	chrIV	1544	47	0.03	1197	0.775	132	0.085	0.692	0	0	0	nonessential	testing
YDR257C	RKM4	nonessential	chrIV	1481	11	0.007	125	0.084	800	0.54	0.188	6	5	0.352	undetermined	testing
YDR258C	HSP78	nonessential	chrIV	2380	19	0.008	374	0.157	416	0.175	0.196	5	2	0.004	nonessential	testing
YDR259C	YAP6	nonessential	chrIV	1148	14	0.012	676	0.589	495	0.431	0.293	8	5	0.104	nonessential	training
YDR260C	SWM1	nonessential	chrIV	509	34	0.067	1940	3.811	92	0.181	1.696	6	1	0	nonessential	-
YDR261C	EXG2	nonessential	chrIV	1655	25	0.015	698	0.422	414	0.25	0.388	0	3	0.006	nonessential	training
YDR262W	YDR262W	nonessential	chrIV	815	6	0.007	222	0.272	320	0.393	0.169	14	6	0.186	undetermined	testing
YDR263C	DIN7	nonessential	chrIV	1271	20	0.016	672	0.529	259	0.204	0.332	2	2	0	nonessential	testing
YDR264C	AKR1	nonessential	chrIV	2231	2	0.001	40	0.018	1944	0.871	0.019	2	8	0.992	essential	-
YDR265W	PEX10	nonessential	chrIV	980	0	0	0	0	980	1	0	2	10	1	essential	-
YDR266C	YDR266C	nonessential	chrIV	1894	24	0.013	763	0.403	374	0.197	0.232	3	1	0	nonessential	-
YDR267C	CIA1	essential	chrIV	978	0	0	0	0	978	1	0	1	10	1	essential	training
YDR268W	MSW1	nonessential	chrIV	1136	19	0.017	810	0.713	203	0.179	0.282	3	2	0	nonessential	training
YDR269C	YDR269C	nonessential	chrIV	320	5	0.016	64	0.2	129	0.403	0.256	1	7	0.028	nonessential	testing
YDR270W	CCC2	nonessential	chrIV	2969	28	0.009	1116	0.376	711	0.239	0.175	3	1	0.03	nonessential	testing
YDR271C	YDR271C	nonessential	chrIV	368	13	0.035	604	1.641	118	0.321	0.644	9	4	0.004	nonessential	training
YDR272W	GLO2	nonessential	chrIV	804	14	0.017	428	0.532	147	0.183	0.319	2	2	0.002	nonessential	testing
YDR273W	DON1	nonessential	chrIV	1094	17	0.016	166	0.152	274	0.25	0.277	0	1	0.002	nonessential	training
YDR274C	YDR274C	nonessential	chrIV	368	55	0.149	2219	6.03	32	0.087	2.682	11	0	0	nonessential	training
YDR275W	BSC2	nonessential	chrIV	661	10	0.015	258	0.39	206	0.312	0.275	8	3	0.002	nonessential	testing
YDR277C	MTH1	nonessential	chrIV	1276	15	0.012	398	0.312	410	0.321	0.216	4	4	0.02	nonessential	-
YDR279W	RNH202	nonessential	chrIV	1049	13	0.012	738	0.704	296	0.282	0.238	3	3	0.002	nonessential	training
YDR280W	RRP45	essential	chrIV	892	3	0.003	152	0.17	855	0.959	0.067	0	9	0.922	essential	training
YDR281C	PHM6	nonessential	chrIV	311	2	0.006	5	0.016	178	0.572	0.13	0	8	0.138	undetermined	training
YDR282C	YDR282C	nonessential	chrIV	1225	13	0.011	1295	1.057	307	0.251	0.216	9	3	0.028	nonessential	testing
YDR283C	GCN2	nonessential	chrIV	4898	32	0.007	2153	0.44	1274	0.26	0.153	2	2	0.264	undetermined	-
YDR284C	DPP1	nonessential	chrIV	866	20	0.023	986	1.139	155	0.179	0.536	0	3	0.006	nonessential	testing
YDR285W	ZIP1	nonessential	chrIV	2600	16	0.006	171	0.066	653	0.251	0.141	0	4	0.082	nonessential	testing
YDR286C	YDR286C	nonessential	chrIV	341	3	0.009	81	0.238	241	0.707	0.22	6	8	0.098	nonessential	training
YDR287W	INM2	nonessential	chrIV	875	9	0.01	403	0.461	312	0.357	0.262	9	5	0.068	nonessential	training
YDR288W	NSE3	essential	chrIV	908	0	0	0	0	908	1	0	7	10	1	essential	testing
YDR289C	RTT103	nonessential	chrIV	1226	4	0.003	86	0.07	471	0.384	0.085	2	7	0.448	undetermined	-
YDR290W	YDR290W	nonessential	chrIV	326	10	0.031	52	0.16	213	0.653	0.814	0	6	0.148	undetermined	-
YDR291W	HRQ1	nonessential	chrIV	3217	27	0.008	374	0.116	581	0.181	0.212	7	1	0.02	nonessential	training
YDR292C	SRP101	essential	chrIV	1835	1	0.001	9	0.005	1161	0.633	0.015	0	9	0.994	essential	testing
YDR293C	SSD1	nonessential	chrIV	3687	29	0.008	1402	0.38	552	0.15	0.21	1	2	0.016	nonessential	testing
YDR294C	DPL1	nonessential	chrIV	1739	12	0.007	229	0.132	307	0.177	0.207	2	1	0.004	nonessential	-
YDR295C	HDA2	nonessential	chrIV	2020	12	0.006	220	0.109	428	0.212	0.169	0	3	0.002	nonessential	training
YDR296W	MHR1	nonessential	chrIV	677	11	0.016	408	0.603	177	0.261	0.441	1	5	0.03	nonessential	training
YDR297W	SUR2	nonessential	chrIV	1021	10	0.01	422	0.413	469	0.459	0.24	2	5	0.05	nonessential	-
YDR298C	ATP5	nonessential	chrIV	635	4	0.006	118	0.186	288	0.454	0.158	1	7	0.136	undetermined	training
YDR299W	BFR2	essential	chrIV	1601	0	0	0	0	1601	1	0	3	10	1	essential	testing
YDR300C	PRO1	nonessential	chrIV	1232	0	0	0	0	1232	1	0	0	10	1	essential	-
YDR301W	CFT1	essential	chrIV	4022	0	0	0	0	4022	1	0	2	10	1	essential	testing
YDR302W	GPI11	essential	chrIV	626	2	0.003	32	0.051	608	0.971	0.08	4	8	0.902	undetermined	testing
YDR303C	RSC3	essential	chrIV	2654	0	0	0	0	2654	1	0	0	10	1	essential	training
YDR304C	CPR5	nonessential	chrIV	670	9	0.013	591	0.882	175	0.261	0.333	4	5	0	nonessential	testing
YDR305C	HNT2	nonessential	chrIV	602	6	0.01	624	1.037	165	0.274	0.247	13	5	0.022	nonessential	training
YDR306C	YDR306C	nonessential	chrIV	1433	20	0.014	266	0.186	190	0.133	0.371	3	0	0.002	nonessential	testing
YDR307W	YDR307W	nonessential	chrIV	1892	15	0.008	551	0.291	555	0.293	0.202	2	3	0.028	nonessential	testing
YDR308C	SRB7	essential	chrIV	419	0	0	0	0	419	1	0	1	10	0.988	essential	training
YDR309C	GIC2	nonessential	chrIV	1123	10	0.009	294	0.262	384	0.342	0.231	3	4	0.026	nonessential	testing
YDR310C	SUM1	nonessential	chrIV	3164	17	0.005	664	0.21	1332	0.421	0.123	0	4	0.428	undetermined	training
YDR311W	TFB1	essential	chrIV	1897	6	0.003	91	0.048	1304	0.687	0.068	7	5	0.738	undetermined	testing
YDR312W	SSF2	nonessential	chrIV	926	22	0.024	593	0.64	216	0.233	0.5	4	1	0	nonessential	training
YDR313C	PIB1	nonessential	chrIV	843	19	0.023	460	0.546	151	0.179	0.423	6	1	0	nonessential	testing
YDR314C	RAD34	nonessential	chrIV	2063	23	0.011	494	0.239	217	0.105	0.213	7	0	0.002	nonessential	testing
YDR315C	IPK1	nonessential	chrIV	842	2	0.002	2	0.002	670	0.796	0.047	7	8	0.864	undetermined	-
YDR316W	OMS1	nonessential	chrIV	1361	30	0.022	1210	0.889	199	0.146	0.424	9	1	0	nonessential	testing
YDR317W	HIM1	nonessential	chrIV	1236	13	0.011	192	0.155	458	0.371	0.217	1	5	0.024	nonessential	training
YDR318W	MCM21	nonessential	chrIV	1099	1	0.001	15	0.014	699	0.636	0.022	5	9	0.902	undetermined	-
YDR319C	YDR319C	nonessential	chrIV	794	8	0.01	454	0.572	237	0.298	0.24	0	4	0.008	nonessential	training
YDR320C	SWA2	nonessential	chrIV	2003	9	0.004	310	0.155	1113	0.556	0.121	5	5	0.552	undetermined	training
YDR321W	ASP1	nonessential	chrIV	1121	13	0.012	353	0.315	240	0.214	0.313	9	3	0	nonessential	training
YDR322W	MRPL35	nonessential	chrIV	1100	11	0.01	364	0.331	873	0.794	0.262	7	7	0.844	undetermined	testing
YDR323C	PEP7	nonessential	chrIV	1530	16	0.01	943	0.616	821	0.537	0.266	1	5	0.438	undetermined	-
YDR324C	UTP4	essential	chrIV	2327	4	0.002	121	0.052	2285	0.982	0.043	7	9	0.984	essential	testing
YDR325W	YCG1	essential	chrIV	3089	2	0.001	100	0.032	2807	0.909	0.015	2	9	1	essential	training
YDR326C	YSP2	nonessential	chrIV	4223	41	0.01	1695	0.401	595	0.141	0.224	0	0	0.048	nonessential	testing
YDR327W	YDR327W	essential	chrIV	323	2	0.006	10	0.031	175	0.542	0.125	8	8	0.118	nonessential	-
YDR328C	SKP1	essential	chrIV	581	1	0.002	1	0.002	565	0.972	0.036	6	9	0.842	undetermined	-
YDR329C	PEX3	nonessential	chrIV	1322	5	0.004	158	0.12	462	0.349	0.079	12	5	0.184	undetermined	testing
YDR330W	UBX5	nonessential	chrIV	1499	17	0.011	249	0.166	337	0.225	0.228	3	2	0	nonessential	training
YDR331W	GPI8	essential	chrIV	1220	0	0	0	0	1220	1	0	8	10	1	essential	testing
YDR332W	IRC3	nonessential	chrIV	2066	17	0.008	410	0.198	1048	0.507	0.163	9	5	0.444	undetermined	training
YDR333C	YDR333C	nonessential	chrIV	2112	19	0.009	556	0.263	255	0.121	0.185	4	0	0.002	nonessential	testing
YDR334W	SWR1	nonessential	chrIV	4511	26	0.006	331	0.073	691	0.153	0.112	2	2	0.124	nonessential	testing
YDR335W	MSN5	nonessential	chrIV	3646	25	0.007	676	0.185	879	0.241	0.162	1	2	0.068	nonessential	-
YDR336W	YDR336W	nonessential	chrIV	900	11	0.012	198	0.22	201	0.223	0.285	2	3	0.002	nonessential	training
YDR337W	MRPS28	nonessential	chrIV	857	12	0.014	345	0.403	203	0.237	0.332	6	4	0.002	nonessential	testing
YDR338C	YDR338C	nonessential	chrIV	2084	40	0.019	1375	0.66	279	0.134	0.504	2	1	0	nonessential	training
YDR339C	FCF1	essential	chrIV	566	0	0	0	0	566	1	0	7	10	0.992	essential	testing
YDR341C	YDR341C	essential	chrIV	1778	0	0	0	0	1778	1	0	7	10	1	essential	testing
YDR344C	YDR344C	nonessential	chrIV	440	21	0.048	645	1.466	76	0.173	1.315	11	1	0.008	nonessential	training
YDR345C	HXT3	nonessential	chrIV	1388	21	0.015	1219	0.878	348	0.251	0.408	0	1	0	nonessential	training
YDR346C	SVF1	nonessential	chrIV	1442	22	0.015	432	0.3	320	0.222	0.434	1	3	0.032	nonessential	-
YDR347W	MRP1	nonessential	chrIV	962	9	0.009	311	0.323	283	0.294	0.251	0	6	0.054	nonessential	training
YDR348C	YDR348C	nonessential	chrIV	1488	36	0.024	1360	0.914	281	0.189	0.648	1	1	0	nonessential	-
YDR349C	YPS7	nonessential	chrIV	1769	16	0.009	259	0.146	590	0.334	0.248	0	2	0.046	nonessential	testing
YDR350C	ATP22	nonessential	chrIV	2039	15	0.007	310	0.152	842	0.413	0.19	4	4	0.23	undetermined	-
YDR351W	SBE2	nonessential	chrIV	2565	19	0.007	478	0.186	363	0.142	0.183	2	0	0.014	nonessential	-
YDR352W	YDR352W	nonessential	chrIV	950	20	0.021	262	0.276	362	0.381	0.572	3	3	0.09	nonessential	testing
YDR353W	TRR1	essential	chrIV	956	0	0	0	0	956	1	0	2	10	1	essential	testing
YDR354W	TRP4	nonessential	chrIV	1139	16	0.014	1070	0.939	159	0.14	0.367	0	1	0	nonessential	-
YDR356W	SPC110	essential	chrIV	2822	0	0	0	0	2822	1	0	5	10	1	essential	-
YDR357C	CNL1	nonessential	chrIV	365	27	0.074	370	1.014	59	0.162	1.635	5	1	0.004	nonessential	training
YDR358W	GGA1	nonessential	chrIV	1648	16	0.01	259	0.157	293	0.178	0.25	7	1	0	nonessential	-
YDR359C	EAF1	nonessential	chrIV	2941	16	0.005	268	0.091	659	0.224	0.134	2	2	0.132	undetermined	training
YDR360W	OPI7	nonessential	chrIV	431	3	0.007	6	0.014	210	0.487	0.161	0	8	0.112	nonessential	training
YDR361C	BCP1	essential	chrIV	828	0	0	0	0	828	1	0	8	10	1	essential	training
YDR362C	TFC6	essential	chrIV	2015	3	0.001	27	0.013	1584	0.786	0.031	0	7	0.982	essential	testing
YDR363W	ESC2	nonessential	chrIV	1322	13	0.01	217	0.164	268	0.203	0.201	3	4	0	nonessential	-
YDR364C	CDC40	nonessential	chrIV	1364	2	0.001	17	0.012	729	0.534	0.032	8	8	0.952	essential	-
YDR365C	ESF1	essential	chrIV	1870	2	0.001	4	0.002	1200	0.642	0.024	3	8	0.998	essential	training
YDR367W	KEI1	essential	chrIV	658	0	0	0	0	632	0.96	0	1	10	1	essential	training
YDR368W	YPR1	nonessential	chrIV	935	15	0.016	313	0.335	146	0.156	0.325	7	3	0.002	nonessential	-
YDR369C	XRS2	nonessential	chrIV	2561	32	0.012	1491	0.582	616	0.241	0.24	2	2	0.052	nonessential	training
YDR370C	YDR370C	nonessential	chrIV	1325	20	0.015	337	0.254	165	0.125	0.315	8	1	0.004	nonessential	training
YDR371W	CTS2	nonessential	chrIV	1514	27	0.018	369	0.244	156	0.103	0.375	1	0	0	nonessential	training
YDR372C	VPS74	nonessential	chrIV	1009	4	0.004	162	0.161	539	0.534	0.083	1	6	0.566	undetermined	testing
YDR373W	FRQ1	essential	chrIV	569	2	0.004	8	0.014	396	0.696	0.075	1	8	0.562	undetermined	training
YDR374C	YDR374C	nonessential	chrIV	877	11	0.013	201	0.229	278	0.317	0.243	2	5	0.012	nonessential	training
YDR375C	BCS1	nonessential	chrIV	1347	19	0.014	421	0.313	250	0.186	0.284	12	1	0.002	nonessential	training
YDR376W	ARH1	essential	chrIV	1478	2	0.001	33	0.022	1141	0.772	0.028	0	8	0.984	essential	training
YDR377W	ATP17	nonessential	chrIV	302	6	0.02	35	0.116	135	0.447	0.409	3	6	0.03	nonessential	training
YDR379W	RGA2	nonessential	chrIV	3026	36	0.012	1391	0.46	348	0.115	0.226	5	0	0	nonessential	-
YDR380W	ARO10	nonessential	chrIV	1904	28	0.015	520	0.273	208	0.109	0.283	2	0	0.004	nonessential	training
YDR381C-A	YDR381C-A	nonessential	chrIV	337	0	0	0	0	315	0.935	0	1	10	0.748	undetermined	-
YDR381W	YRA1	essential	chrIV	668	0	0	0	0	387	0.579	0	0	10	0.93	essential	training
YDR382W	RPP2B	nonessential	chrIV	329	1	0.003	18	0.055	283	0.86	0.059	0	9	0.758	undetermined	training
YDR383C	NKP1	nonessential	chrIV	713	21	0.029	900	1.262	236	0.331	0.548	6	4	0.008	nonessential	training
YDR384C	ATO3	nonessential	chrIV	824	22	0.027	890	1.08	227	0.275	0.49	2	3	0.046	nonessential	-
YDR386W	MUS81	nonessential	chrIV	1895	42	0.022	1466	0.774	179	0.094	0.427	1	0	0	nonessential	training
YDR387C	YDR387C	nonessential	chrIV	1649	10	0.006	67	0.041	518	0.314	0.111	2	3	0.078	nonessential	training
YDR388W	RVS167	nonessential	chrIV	1445	12	0.008	311	0.215	446	0.309	0.146	10	4	0.014	nonessential	training
YDR389W	SAC7	nonessential	chrIV	1949	30	0.015	796	0.408	385	0.198	0.256	2	1	0	nonessential	-
YDR390C	UBA2	essential	chrIV	1907	5	0.003	86	0.045	1663	0.872	0.052	12	8	0.992	essential	testing
YDR391C	YDR391C	nonessential	chrIV	695	13	0.019	308	0.443	152	0.219	0.33	8	3	0.002	nonessential	training
YDR392W	SPT3	nonessential	chrIV	1010	5	0.005	117	0.116	508	0.503	0.085	3	7	0.328	undetermined	-
YDR393W	SHE9	nonessential	chrIV	1367	20	0.015	396	0.29	242	0.177	0.241	3	2	0	nonessential	testing
YDR394W	RPT3	essential	chrIV	1252	1	0.001	1	0.001	918	0.733	0.014	0	9	0.996	essential	testing
YDR395W	SXM1	nonessential	chrIV	2804	5	0.002	27	0.01	825	0.294	0.032	0	6	0.726	undetermined	-
YDR396W	YDR396W	essential	chrIV	497	2	0.004	113	0.227	392	0.789	0.075	1	8	0.538	undetermined	-
YDR397C	NCB2	essential	chrIV	433	2	0.005	20	0.046	366	0.845	0.086	13	8	0.798	undetermined	-
YDR398W	UTP5	essential	chrIV	1928	7	0.004	145	0.075	1653	0.857	0.071	6	8	0.92	essential	training
YDR399W	HPT1	nonessential	chrIV	662	10	0.015	576	0.87	221	0.334	0.3	6	5	0.014	nonessential	-
YDR400W	URH1	nonessential	chrIV	971	21	0.022	688	0.709	237	0.244	0.43	2	1	0	nonessential	-
YDR401W	YDR401W	nonessential	chrIV	560	18	0.032	506	0.904	115	0.205	0.622	2	1	0	nonessential	training
YDR402C	DIT2	nonessential	chrIV	1466	28	0.019	969	0.661	335	0.229	0.37	0	2	0.002	nonessential	training
YDR403W	DIT1	nonessential	chrIV	1589	41	0.026	2167	1.364	198	0.125	0.513	0	1	0	nonessential	-
YDR404C	RPB7	essential	chrIV	512	0	0	0	0	512	1	0	0	10	0.994	essential	training
YDR405W	MRP20	nonessential	chrIV	788	35	0.044	1278	1.622	194	0.246	0.974	2	1	0	nonessential	training
YDR406W	PDR15	nonessential	chrIV	4540	129	0.028	5485	1.208	311	0.069	0.637	2	0	0	nonessential	training
YDR407C	TRS120	essential	chrIV	3839	1	0	14	0.004	2388	0.622	0.006	0	9	0.986	essential	testing
YDR408C	ADE8	nonessential	chrIV	641	0	0	0	0	641	1	0	2	10	0.998	essential	-
YDR409W	SIZ1	nonessential	chrIV	2586	23	0.009	753	0.291	462	0.179	0.189	4	1	0.002	nonessential	training
YDR410C	STE14	nonessential	chrIV	689	11	0.016	243	0.353	363	0.527	0.364	2	5	0.158	undetermined	testing
YDR411C	DFM1	nonessential	chrIV	986	19	0.019	1365	1.384	136	0.138	0.429	7	1	0.006	nonessential	-
YDR412W	RRP17	essential	chrIV	704	2	0.003	6	0.009	593	0.842	0.068	4	9	0.85	undetermined	-
YDR413C	YDR413C	essential	chrIV	572	2	0.003	6	0.01	450	0.787	0.083	0	8	0.716	undetermined	-
YDR414C	ERD1	nonessential	chrIV	1063	16	0.015	723	0.68	131	0.123	0.369	4	1	0	nonessential	training
YDR415C	YDR415C	nonessential	chrIV	1068	17	0.016	889	0.832	228	0.213	0.391	3	3	0	nonessential	training
YDR416W	SYF1	essential	chrIV	2576	6	0.002	42	0.016	1395	0.542	0.056	0	5	0.65	undetermined	training
YDR417C	YDR417C	nonessential	chrIV	328	1	0.003	3	0.009	169	0.515	0.071	0	8	0.372	undetermined	-
YDR418W	RPL12B	nonessential	chrIV	418	1	0.002	3	0.007	320	0.766	0.057	3	8	0.476	undetermined	-
YDR419W	RAD30	nonessential	chrIV	1853	18	0.01	1117	0.603	397	0.214	0.231	11	2	0.01	nonessential	testing
YDR420W	HKR1	nonessential	chrIV	4546	47	0.01	1516	0.333	429	0.094	0.233	1	0	0.004	nonessential	-
YDR421W	ARO80	nonessential	chrIV	2822	34	0.012	918	0.325	291	0.103	0.287	0	0	0	nonessential	training
YDR422C	SIP1	nonessential	chrIV	2389	22	0.009	444	0.186	631	0.264	0.18	1	2	0.052	nonessential	-
YDR423C	CAD1	nonessential	chrIV	1212	24	0.02	635	0.524	264	0.218	0.349	8	1	0	nonessential	testing
YDR425W	SNX41	nonessential	chrIV	1796	18	0.01	978	0.545	351	0.195	0.232	2	2	0	nonessential	training
YDR426C	YDR426C	nonessential	chrIV	348	3	0.009	145	0.417	237	0.681	0.2	11	6	0.164	undetermined	training
YDR427W	RPN9	essential	chrIV	1139	2	0.002	226	0.198	835	0.733	0.042	8	8	0.892	undetermined	training
YDR428C	BNA7	nonessential	chrIV	760	11	0.014	296	0.389	208	0.274	0.331	2	3	0.022	nonessential	training
YDR429C	TIF35	essential	chrIV	821	1	0.001	1	0.001	794	0.967	0.027	13	9	0.998	essential	training
YDR430C	CYM1	nonessential	chrIV	2966	52	0.018	1821	0.614	322	0.109	0.383	0	0	0	nonessential	testing
YDR431W	YDR431W	nonessential	chrIV	308	14	0.045	284	0.922	136	0.442	1.056	0	4	0.006	nonessential	testing
YDR432W	NPL3	nonessential	chrIV	1219	0	0	0	0	1219	1	0	1	10	1	essential	-
YDR433W	YDR433W	nonessential	chrIV	437	0	0	0	0	437	1	0	0	10	0.984	essential	-
YDR434W	GPI17	essential	chrIV	1571	2	0.001	74	0.047	1553	0.989	0.037	0	9	1	essential	training
YDR435C	PPM1	nonessential	chrIV	974	30	0.031	1511	1.551	148	0.152	0.958	6	1	0	nonessential	training
YDR436W	PPZ2	nonessential	chrIV	2110	30	0.014	1860	0.882	231	0.109	0.448	1	0	0.002	nonessential	training
YDR437W	GPI19	essential	chrIV	419	5	0.012	156	0.372	354	0.845	0.408	2	8	0.456	undetermined	training
YDR438W	THI74	nonessential	chrIV	1109	20	0.018	619	0.558	493	0.445	0.616	0	4	0.076	nonessential	testing
YDR439W	LRS4	nonessential	chrIV	1040	3	0.003	28	0.027	405	0.389	0.087	0	7	0.498	undetermined	-
YDR440W	DOT1	nonessential	chrIV	1686	30	0.018	2436	1.445	230	0.136	0.497	2	0	0.004	nonessential	testing
YDR441C	APT2	nonessential	chrIV	542	17	0.031	425	0.784	107	0.197	0.989	5	1	0.002	nonessential	testing
YDR442W	YDR442W	nonessential	chrIV	389	10	0.026	872	2.242	275	0.707	0.733	3	7	0.386	undetermined	training
YDR443C	SSN2	nonessential	chrIV	4226	30	0.007	1497	0.354	708	0.168	0.17	1	1	0.052	nonessential	testing
YDR444W	YDR444W	nonessential	chrIV	2050	44	0.021	991	0.483	237	0.116	0.519	4	1	0.002	nonessential	testing
YDR445C	YDR445C	nonessential	chrIV	347	18	0.052	454	1.308	65	0.187	0.98	1	2	0	nonessential	testing
YDR446W	ECM11	nonessential	chrIV	905	19	0.021	503	0.556	181	0.2	0.401	7	3	0	nonessential	testing
YDR448W	ADA2	nonessential	chrIV	1301	4	0.003	59	0.045	885	0.68	0.061	1	8	0.896	undetermined	-
YDR449C	UTP6	essential	chrIV	1314	4	0.003	136	0.104	569	0.433	0.06	5	7	0.592	undetermined	training
YDR450W	RPS18A	nonessential	chrIV	351	4	0.011	44	0.125	208	0.593	0.224	3	5	0.038	nonessential	testing
YDR451C	YHP1	nonessential	chrIV	1058	21	0.02	389	0.368	322	0.304	0.413	5	4	0.032	nonessential	testing
YDR452W	PPN1	nonessential	chrIV	2018	40	0.02	1169	0.579	257	0.127	0.411	4	0	0	nonessential	testing
YDR453C	TSA2	nonessential	chrIV	587	30	0.051	883	1.504	156	0.266	0.965	3	4	0.004	nonessential	testing
YDR454C	GUK1	essential	chrIV	560	0	0	0	0	560	1	0	1	10	0.988	essential	testing
YDR455C	YDR455C	nonessential	chrIV	305	6	0.02	303	0.993	175	0.574	0.381	2	7	0.07	nonessential	testing
YDR456W	NHX1	nonessential	chrIV	1879	21	0.011	341	0.181	364	0.194	0.212	2	2	0.006	nonessential	testing
YDR457W	TOM1	nonessential	chrIV	9597	126	0.013	6378	0.665	578	0.06	0.236	0	0	0.068	nonessential	testing
YDR458C	HEH2	nonessential	chrIV	1961	28	0.014	1399	0.713	324	0.165	0.197	4	1	0	nonessential	training
YDR459C	PFA5	nonessential	chrIV	1102	18	0.016	423	0.384	446	0.405	0.235	1	3	0.054	nonessential	testing
YDR460W	TFB3	essential	chrIV	941	1	0.001	3	0.003	585	0.622	0.015	1	9	0.99	essential	training
YDR462W	MRPL28	nonessential	chrIV	440	6	0.014	338	0.768	290	0.659	0.198	10	6	0.082	nonessential	testing
YDR463W	STP1	nonessential	chrIV	1538	4	0.003	138	0.09	1135	0.738	0.039	6	8	0.938	essential	testing
YDR464W	SPP41	essential	chrIV	4279	10	0.002	285	0.067	2754	0.644	0.038	0	6	0.978	essential	-
YDR465C	RMT2	nonessential	chrIV	1235	16	0.013	310	0.251	303	0.245	0.212	5	3	0	nonessential	testing
YDR466W	PKH3	nonessential	chrIV	2669	22	0.008	390	0.146	493	0.185	0.165	1	0	0	nonessential	testing
YDR468C	TLG1	essential	chrIV	671	3	0.004	7	0.01	323	0.481	0.101	0	8	0.296	undetermined	training
YDR469W	SDC1	nonessential	chrIV	524	10	0.019	120	0.229	136	0.26	0.449	5	4	0.002	nonessential	-
YDR470C	UGO1	nonessential	chrIV	1487	9	0.006	372	0.25	556	0.374	0.125	2	4	0.074	nonessential	training
YDR471W	RPL27B	nonessential	chrIV	403	13	0.032	229	0.568	82	0.203	0.638	8	1	0.02	nonessential	training
YDR472W	TRS31	essential	chrIV	848	1	0.001	1	0.001	802	0.946	0.023	0	9	0.998	essential	testing
YDR473C	PRP3	essential	chrIV	1398	2	0.001	4	0.003	652	0.466	0.027	5	8	0.972	essential	training
YDR475C	JIP4	nonessential	chrIV	2597	39	0.015	1248	0.481	322	0.124	0.293	8	1	0.002	nonessential	testing
YDR476C	YDR476C	nonessential	chrIV	658	38	0.058	2310	3.511	65	0.099	1.062	10	0	0	nonessential	training
YDR477W	SNF1	nonessential	chrIV	1842	2	0.001	34	0.018	1056	0.573	0.02	1	8	0.942	essential	-
YDR478W	SNM1	essential	chrIV	593	0	0	0	0	593	1	0	8	10	1	essential	training
YDR479C	PEX29	nonessential	chrIV	1661	24	0.014	626	0.377	298	0.179	0.254	5	2	0.006	nonessential	testing
YDR480W	DIG2	nonessential	chrIV	940	19	0.02	1360	1.447	176	0.187	0.289	0	2	0.002	nonessential	training
YDR481C	PHO8	nonessential	chrIV	1579	32	0.02	2064	1.307	166	0.105	0.268	3	0	0	nonessential	testing
YDR482C	CWC21	nonessential	chrIV	390	47	0.121	2952	7.569	46	0.118	1.646	9	1	0	nonessential	-
YDR483W	KRE2	nonessential	chrIV	1294	18	0.014	610	0.471	190	0.147	0.182	7	0	0	nonessential	training
YDR484W	VPS52	nonessential	chrIV	1922	5	0.003	152	0.079	1429	0.743	0.031	5	8	0.984	essential	-
YDR485C	VPS72	nonessential	chrIV	2368	9	0.004	148	0.062	1060	0.448	0.045	2	5	0.62	undetermined	training
YDR486C	VPS60	nonessential	chrIV	658	16	0.024	427	0.649	200	0.304	0.28	15	4	0.004	nonessential	-
YDR487C	RIB3	essential	chrIV	607	0	0	0	0	607	1	0	14	10	1	essential	testing
YDR488C	PAC11	nonessential	chrIV	1568	61	0.039	1958	1.249	186	0.119	0.43	13	1	0	nonessential	training
YDR489W	SLD5	essential	chrIV	868	1	0.001	4	0.005	568	0.654	0.014	19	9	0.982	essential	training
YDR490C	PKH1	nonessential	chrIV	2261	102	0.045	5582	2.469	252	0.111	0.534	10	0	0	nonessential	training
YDR491C	YDR491C	nonessential	chrIV	488	38	0.078	3047	6.244	105	0.215	0.888	4	2	0.024	nonessential	testing
YDR492W	IZH1	nonessential	chrIV	947	24	0.025	851	0.899	171	0.181	0.275	7	1	0	nonessential	testing
YDR493W	MZM1	nonessential	chrIV	368	13	0.035	302	0.821	132	0.359	0.384	5	2	0	nonessential	testing
YDR494W	RSM28	nonessential	chrIV	1081	15	0.014	475	0.439	210	0.194	0.163	8	3	0	nonessential	testing
YDR495C	VPS3	nonessential	chrIV	3015	29	0.01	561	0.186	432	0.143	0.12	3	0	0.004	nonessential	testing
YDR496C	PUF6	nonessential	chrIV	1935	28	0.014	1254	0.648	209	0.108	0.239	13	0	0	nonessential	training
YDR497C	ITR1	nonessential	chrIV	1697	23	0.014	528	0.311	191	0.113	0.213	1	0	0	nonessential	training
YDR498C	SEC20	essential	chrIV	1138	3	0.003	152	0.134	936	0.822	0.042	10	8	0.894	undetermined	testing
YDR499W	LCD1	essential	chrIV	2210	3	0.001	52	0.024	2025	0.916	0.021	7	8	0.998	essential	testing
YDR501W	PLM2	nonessential	chrIV	1562	41	0.026	1436	0.919	180	0.115	0.405	2	0	0	nonessential	testing
YDR502C	SAM2	nonessential	chrIV	1103	18	0.016	456	0.413	127	0.115	0.249	3	0	0	nonessential	training
YDR503C	LPP1	nonessential	chrIV	800	16	0.02	202	0.252	152	0.19	0.311	5	2	0.002	nonessential	training
YDR505C	PSP1	nonessential	chrIV	2508	27	0.011	721	0.287	400	0.159	0.165	2	1	0	nonessential	training
YDR506C	YDR506C	nonessential	chrIV	1823	98	0.054	3819	2.095	209	0.115	0.792	7	0	0	nonessential	training
YDR507C	GIN4	nonessential	chrIV	3378	53	0.016	1899	0.562	372	0.11	0.225	4	0	0	nonessential	training
YDR508C	GNP1	nonessential	chrIV	1988	37	0.019	958	0.482	210	0.106	0.239	1	0	0	nonessential	training
YDR509W	YDR509W	nonessential	chrIV	344	10	0.029	133	0.387	163	0.474	0.375	1	5	0.048	nonessential	training
YDR511W	ACN9	nonessential	chrIV	398	18	0.045	1329	3.339	117	0.294	0.596	7	5	0.06	nonessential	training
YDR512C	EMI1	nonessential	chrIV	560	61	0.109	3786	6.761	90	0.161	1.484	3	1	0	nonessential	testing
YDR513W	GRX2	nonessential	chrIV	428	8	0.019	145	0.339	170	0.397	0.256	18	6	0.14	undetermined	testing
YDR514C	YDR514C	nonessential	chrIV	1448	37	0.026	1265	0.874	144	0.099	0.35	5	0	0	nonessential	testing
YDR515W	SLF1	nonessential	chrIV	1340	14	0.01	664	0.496	276	0.206	0.133	4	1	0	nonessential	testing
YDR516C	EMI2	nonessential	chrIV	1446	27	0.019	578	0.4	266	0.184	0.232	8	1	0	nonessential	training
YDR517W	GRH1	nonessential	chrIV	1115	36	0.032	1676	1.503	132	0.118	0.401	2	0	0	nonessential	training
YDR518W	EUG1	nonessential	chrIV	1533	33	0.022	1908	1.245	195	0.127	0.262	5	0	0	nonessential	training
YDR519W	FPR2	nonessential	chrIV	391	14	0.036	1064	2.721	99	0.253	0.424	9	3	0	nonessential	testing
YDR520C	URC2	nonessential	chrIV	2288	39	0.017	1249	0.546	259	0.113	0.206	1	0	0.002	nonessential	testing
YDR521W	YDR521W	nonessential	chrIV	332	6	0.018	123	0.37	211	0.636	0.216	3	7	0.062	nonessential	testing
YDR522C	SPS2	nonessential	chrIV	1505	24	0.016	261	0.173	346	0.23	0.208	11	2	0.016	nonessential	testing
YDR523C	SPS1	nonessential	chrIV	1432	67	0.047	3645	2.545	114	0.08	0.571	3	0	0	nonessential	training
YDR524C	AGE1	nonessential	chrIV	1445	29	0.02	1194	0.826	198	0.137	0.244	8	0	0	nonessential	training
YDR525W	API2	nonessential	chrIV	326	44	0.135	1039	3.187	36	0.11	1.622	2	0	0	nonessential	testing
YDR526C	YDR526C	essential	chrIV	467	1	0.002	2	0.004	460	0.985	0.028	0	9	0.814	undetermined	-
YDR527W	RBA50	essential	chrIV	1295	2	0.002	28	0.022	1267	0.978	0.02	16	9	0.98	essential	-
YDR528W	HLR1	nonessential	chrIV	1268	31	0.024	1417	1.118	131	0.103	0.326	3	0	0	nonessential	testing
YDR529C	QCR7	nonessential	chrIV	380	7	0.018	126	0.332	196	0.516	0.262	16	5	0.13	undetermined	testing
YDR530C	APA2	nonessential	chrIV	916	33	0.036	2934	3.203	112	0.122	0.501	15	0	0	nonessential	training
YDR531W	CAB1	essential	chrIV	1094	3	0.003	7	0.006	953	0.871	0.038	6	8	0.976	essential	training
YDR532C	KRE28	nonessential	chrIV	1154	24	0.021	351	0.304	275	0.238	0.305	6	2	0.016	nonessential	-
YDR533C	HSP31	nonessential	chrIV	710	14	0.02	496	0.699	148	0.208	0.309	4	2	0	nonessential	testing
YDR534C	FIT1	nonessential	chrIV	1366	29	0.021	748	0.548	271	0.198	0.344	7	2	0	nonessential	training
YDR535C	YDR535C	nonessential	chrIV	466	51	0.109	2571	5.517	75	0.161	1.846	12	1	0	nonessential	testing
YDR536W	STL1	nonessential	chrIV	1652	57	0.035	3680	2.228	152	0.092	0.663	3	0	0	nonessential	testing
YDR537C	YDR537C	nonessential	chrIV	572	9	0.016	714	1.248	131	0.229	0.304	7	2	0	nonessential	testing
YDR538W	PAD1	nonessential	chrIV	694	15	0.022	867	1.249	131	0.189	0.423	3	2	0.008	nonessential	training
YDR539W	FDC1	nonessential	chrIV	1481	31	0.021	919	0.621	243	0.164	0.442	2	1	0	nonessential	training
YDR540C	IRC4	nonessential	chrIV	469	4	0.009	33	0.07	147	0.313	0.201	1	5	0.02	nonessential	-
YDR541C	YDR541C	nonessential	chrIV	1005	34	0.034	1913	1.903	101	0.1	0.856	5	0	0	nonessential	testing
YDR544C	YDR544C	nonessential	chrIV	355	11	0.031	661	1.862	92	0.259	0.871	0	3	0	nonessential	training
YEL001C	IRC22	nonessential	chrV	674	108	0.16	8715	12.93	67	0.099	0.585	36	0	0	nonessential	training
YEL002C	WBP1	essential	chrV	1289	10	0.008	271	0.21	1044	0.81	0.029	20	8	0.988	essential	testing
YEL003W	GIM4	nonessential	chrV	328	47	0.143	2959	9.021	45	0.137	0.566	34	0	0.002	nonessential	training
YEL004W	YEA4	nonessential	chrV	1025	144	0.14	6059	5.911	81	0.079	0.587	32	0	0	nonessential	-
YEL005C	VAB2	nonessential	chrV	845	92	0.109	4760	5.633	59	0.07	0.454	35	0	0	nonessential	training
YEL006W	YEA6	nonessential	chrV	1004	155	0.154	7930	7.898	73	0.073	0.63	20	0	0	nonessential	training
YEL007W	YEL007W	nonessential	chrV	1909	80	0.042	2653	1.39	306	0.16	0.169	16	1	0.018	nonessential	training
YEL008W	YEL008W	nonessential	chrV	345	129	0.374	37059	107.417	23	0.067	1.703	31	0	0	nonessential	testing
YEL009C	GCN4	nonessential	chrV	842	116	0.138	4772	5.667	57	0.068	0.638	10	0	0	nonessential	training
YEL009C-A	YEL009C-A	nonessential	chrV	404	97	0.24	5327	13.186	39	0.097	1.179	18	0	0	nonessential	training
YEL010W	YEL010W	nonessential	chrV	347	71	0.205	5003	14.418	30	0.086	1.009	12	0	0	nonessential	training
YEL011W	GLC3	nonessential	chrV	2041	299	0.146	17571	8.609	35	0.017	0.701	20	0	0	nonessential	training
YEL012W	UBC8	nonessential	chrV	635	51	0.08	2534	3.991	64	0.101	0.402	11	0	0	nonessential	training
YEL013W	VAC8	nonessential	chrV	1708	101	0.059	4508	2.639	105	0.061	0.315	6	0	0	nonessential	-
YEL014C	YEL014C	nonessential	chrV	302	76	0.252	5103	16.897	33	0.109	1.388	5	1	0	nonessential	testing
YEL015W	EDC3	nonessential	chrV	1609	146	0.091	9238	5.741	114	0.071	0.518	10	0	0	nonessential	testing
YEL016C	NPP2	nonessential	chrV	1474	164	0.111	10489	7.116	85	0.058	0.604	20	0	0	nonessential	testing
YEL017W	GTT3	nonessential	chrV	1010	88	0.087	4256	4.214	103	0.102	0.471	14	0	0	nonessential	testing
YEL018C-A	YEL018C-A	nonessential	chrV	522	13	0.025	458	0.877	150	0.287	0.144	3	3	0.016	nonessential	training
YEL018W	EAF5	nonessential	chrV	828	32	0.039	919	1.11	150	0.181	0.224	31	1	0.008	nonessential	testing
YEL019C	MMS21	essential	chrV	800	20	0.025	1475	1.844	415	0.519	0.155	28	5	0.568	undetermined	testing
YEL020C	YEL020C	nonessential	chrV	1679	140	0.083	5938	3.537	94	0.056	0.519	6	0	0	nonessential	testing
YEL021W	URA3	nonessential	chrV	800	263	0.329	29688	37.11	19	0.024	2.076	27	0	0	nonessential	training
YEL022W	GEA2	nonessential	chrV	4302	213	0.05	8057	1.873	143	0.033	0.342	0	0	0	nonessential	training
YEL023C	YEL023C	nonessential	chrV	2035	141	0.069	4868	2.392	93	0.046	0.57	16	0	0	nonessential	testing
YEL024W	RIP1	nonessential	chrV	644	30	0.047	827	1.284	135	0.21	0.398	1	3	0.002	nonessential	testing
YEL025C	YEL025C	nonessential	chrV	3520	191	0.054	6634	1.885	109	0.031	0.451	37	0	0.03	nonessential	training
YEL026W	SNU13	essential	chrV	377	1	0.003	5	0.013	372	0.987	0.023	1	9	0.668	undetermined	testing
YEL027W	VMA3	nonessential	chrV	479	0	0	0	0	479	1	0	2	10	0.998	essential	-
YEL028W	YEL028W	nonessential	chrV	431	32	0.074	584	1.355	67	0.155	0.633	6	1	0.002	nonessential	testing
YEL029C	BUD16	nonessential	chrV	935	27	0.029	1130	1.209	149	0.159	0.239	2	1	0.002	nonessential	-
YEL030C-A	YEL030C-A	nonessential	chrV	311	10	0.032	226	0.727	81	0.26	0.263	2	4	0	nonessential	testing
YEL030W	ECM10	nonessential	chrV	1931	76	0.039	2990	1.548	248	0.128	0.303	2	0	0	nonessential	testing
YEL031W	SPF1	nonessential	chrV	3641	78	0.021	3746	1.029	249	0.068	0.18	23	0	0.002	nonessential	-
YEL032W	MCM3	essential	chrV	2866	0	0	0	0	2866	1	0	6	10	1	essential	-
YEL033W	MTC7	nonessential	chrV	410	76	0.185	4400	10.732	47	0.115	1.321	7	0	0	nonessential	testing
YEL034C-A	YEL034C-A	nonessential	chrV	598	11	0.018	382	0.639	507	0.848	0.132	9	7	0.886	undetermined	-
YEL034W	HYP2	essential	chrV	469	6	0.013	205	0.437	453	0.966	0.091	5	9	0.816	undetermined	-
YEL035C	UTR5	essential	chrV	497	128	0.258	7093	14.272	31	0.062	1.861	14	0	0	nonessential	-
YEL036C	ANP1	nonessential	chrV	1471	26	0.018	1022	0.695	649	0.441	0.13	6	3	0.318	undetermined	testing
YEL037C	RAD23	nonessential	chrV	1186	44	0.037	2011	1.696	114	0.096	0.281	6	0	0	nonessential	-
YEL038W	UTR4	nonessential	chrV	668	56	0.084	2789	4.175	69	0.103	0.636	25	0	0	nonessential	training
YEL039C	CYC7	nonessential	chrV	338	36	0.107	1151	3.405	60	0.178	0.821	3	1	0	nonessential	testing
YEL040W	UTR2	nonessential	chrV	1368	104	0.076	5402	3.949	95	0.069	0.57	2	0	0	nonessential	-
YEL041W	YEF1	nonessential	chrV	1475	67	0.045	2830	1.919	105	0.071	0.349	11	0	0.002	nonessential	-
YEL042W	GDA1	nonessential	chrV	1526	51	0.033	1976	1.295	110	0.072	0.27	10	0	0	nonessential	training
YEL043W	YEL043W	nonessential	chrV	2843	150	0.053	8823	3.103	154	0.054	0.485	9	0	0	nonessential	testing
YEL044W	IES6	nonessential	chrV	497	4	0.008	22	0.044	415	0.835	0.073	21	7	0.856	undetermined	-
YEL045C	YEL045C	nonessential	chrV	422	70	0.166	4408	10.445	52	0.123	1.519	13	0	0	nonessential	training
YEL046C	GLY1	nonessential	chrV	1160	10	0.009	267	0.23	299	0.258	0.08	7	4	0.042	nonessential	testing
YEL047C	YEL047C	nonessential	chrV	1390	76	0.055	4357	3.135	104	0.075	0.49	18	0	0	nonessential	training
YEL048C	TCA17	nonessential	chrV	455	13	0.029	133	0.292	140	0.308	0.259	12	6	0.092	nonessential	-
YEL050C	RML2	nonessential	chrV	1151	79	0.069	4234	3.679	107	0.093	0.709	12	0	0	nonessential	training
YEL051W	VMA8	nonessential	chrV	767	2	0.003	13	0.017	652	0.85	0.03	6	8	0.938	essential	-
YEL052W	AFG1	nonessential	chrV	1526	52	0.034	1349	0.884	168	0.11	0.391	15	1	0	nonessential	testing
YEL053C	MAK10	nonessential	chrV	2115	67	0.032	3378	1.597	149	0.07	0.372	7	0	0	nonessential	training
YEL053W-A	YEL053W-A	nonessential	chrV	315	19	0.06	852	2.705	80	0.254	0.734	0	2	0.014	nonessential	testing
YEL054C	RPL12A	nonessential	chrV	418	21	0.05	884	2.115	76	0.182	0.612	4	2	0.004	nonessential	training
YEL055C	POL5	essential	chrV	3023	9	0.003	205	0.068	1460	0.483	0.032	2	6	0.838	undetermined	testing
YEL056W	HAT2	nonessential	chrV	1156	37	0.032	1830	1.583	134	0.116	0.36	5	0	0	nonessential	testing
YEL057C	YEL057C	nonessential	chrV	671	59	0.088	1814	2.703	67	0.1	1.069	5	1	0	nonessential	testing
YEL058W	PCM1	essential	chrV	1651	6	0.004	106	0.064	1446	0.876	0.043	12	8	0.992	essential	training
YEL059W	HHY1	nonessential	chrV	305	64	0.21	3793	12.436	41	0.134	2.316	9	0	0	nonessential	training
YEL060C	PRB1	nonessential	chrV	1880	75	0.04	3628	1.93	103	0.055	0.391	15	0	0.002	nonessential	testing
YEL061C	CIN8	nonessential	chrV	2992	37	0.012	1712	0.572	612	0.205	0.115	0	1	0.066	nonessential	testing
YEL062W	NPR2	nonessential	chrV	1795	33	0.018	907	0.505	207	0.115	0.183	20	0	0.004	nonessential	testing
YEL063C	CAN1	nonessential	chrV	1742	49	0.028	2037	1.169	186	0.107	0.316	3	0	0	nonessential	testing
YEL064C	AVT2	nonessential	chrV	1439	66	0.046	2504	1.74	123	0.085	0.559	10	0	0.002	nonessential	training
YEL065W	SIT1	nonessential	chrV	1883	73	0.039	4018	2.134	173	0.092	0.526	10	0	0	nonessential	testing
YEL066W	HPA3	nonessential	chrV	536	55	0.103	1525	2.845	88	0.164	1.391	24	0	0	nonessential	training
YEL067C	YEL067C	nonessential	chrV	584	59	0.101	5729	9.81	137	0.235	1.336	5	1	0.062	nonessential	testing
YEL068C	YEL068C	nonessential	chrV	306	12	0.039	1087	3.552	73	0.239	0.474	24	2	0.008	nonessential	training
YEL069C	HXT13	nonessential	chrV	465	10	0.022	448	0.963	113	0.243	0.248	1	0	0.006	nonessential	training
YEL071W	DLD3	nonessential	chrV	1453	67	0.046	3166	2.179	156	0.107	0.54	8	0	0	nonessential	testing
YEL072W	RMD6	nonessential	chrV	652	28	0.043	2123	3.256	131	0.201	0.498	6	3	0.002	nonessential	testing
YER001W	MNN1	nonessential	chrV	2250	405	0.18	27914	12.406	39	0.017	0.673	31	0	0.002	nonessential	testing
YER002W	NOP16	nonessential	chrV	692	35	0.051	2106	3.043	210	0.303	0.191	17	3	0.094	nonessential	testing
YER003C	PMI40	essential	chrV	1271	2	0.002	38	0.03	1233	0.97	0.006	32	9	0.994	essential	testing
YER004W	FMP52	nonessential	chrV	665	140	0.211	12151	18.272	22	0.033	0.831	37	0	0	nonessential	testing
YER005W	YND1	nonessential	chrV	1863	219	0.118	12788	6.864	62	0.033	0.482	12	0	0	nonessential	testing
YER006C-A	YER006C-A	nonessential	chrV	314	64	0.204	4473	14.245	42	0.134	1.141	6	0	0.006	nonessential	testing
YER006W	NUG1	essential	chrV	1543	35	0.023	713	0.462	545	0.353	0.107	33	4	0.556	undetermined	training
YER007C-A	TMA20	nonessential	chrV	538	72	0.134	3336	6.201	98	0.182	0.784	32	1	0	nonessential	-
YER007W	PAC2	nonessential	chrV	1553	128	0.082	7740	4.984	104	0.067	0.459	20	0	0	nonessential	training
YER008C	SEC3	essential	chrV	4007	169	0.042	6281	1.568	133	0.033	0.249	6	0	0.002	nonessential	-
YER009W	NTF2	essential	chrV	347	0	0	0	0	347	1	0	12	9	0.932	essential	testing
YER010C	YER010C	nonessential	chrV	701	58	0.083	3324	4.742	84	0.12	0.574	27	0	0	nonessential	training
YER011W	TIR1	nonessential	chrV	647	31	0.048	992	1.533	137	0.212	0.337	9	1	0	nonessential	testing
YER012W	PRE1	essential	chrV	593	3	0.005	92	0.155	560	0.944	0.036	9	9	0.84	undetermined	testing
YER013W	PRP22	essential	chrV	3346	36	0.011	2170	0.649	2038	0.609	0.078	13	5	0.882	undetermined	training
YER014C-A	BUD25	nonessential	chrV	454	2	0.004	52	0.115	214	0.471	0.03	10	8	0.54	undetermined	training
YER014W	HEM14	nonessential	chrV	1616	10	0.006	97	0.06	494	0.306	0.044	14	4	0.352	undetermined	training
YER015W	FAA2	nonessential	chrV	2209	131	0.059	5273	2.387	111	0.05	0.398	8	0	0	nonessential	training
YER016W	BIM1	nonessential	chrV	1031	83	0.081	4588	4.45	78	0.076	0.511	26	0	0	nonessential	testing
YER017C	AFG3	nonessential	chrV	2255	126	0.056	4802	2.129	91	0.04	0.358	10	0	0	nonessential	training
YER018C	SPC25	essential	chrV	662	9	0.014	187	0.282	634	0.958	0.087	5	9	0.886	undetermined	training
YER019W	ISC1	nonessential	chrV	1407	163	0.116	9088	6.459	97	0.069	0.726	21	0	0	nonessential	testing
YER020W	GPA2	nonessential	chrV	1334	108	0.081	5386	4.037	100	0.075	0.508	20	0	0	nonessential	testing
YER021W	RPN3	essential	chrV	1539	11	0.007	1167	0.758	1409	0.916	0.047	17	9	0.994	essential	testing
YER022W	SRB4	essential	chrV	2032	10	0.005	159	0.078	1545	0.76	0.033	12	7	0.938	essential	training
YER023W	PRO3	essential	chrV	857	2	0.002	10	0.012	831	0.97	0.015	20	9	0.996	essential	-
YER024W	YAT2	nonessential	chrV	2738	170	0.062	9115	3.329	117	0.043	0.447	4	0	0.002	nonessential	testing
YER025W	GCD11	essential	chrV	1574	1	0.001	16	0.01	1554	0.987	0.005	8	9	0.998	essential	training
YER026C	CHO1	nonessential	chrV	827	1	0.001	4	0.005	413	0.499	0.01	4	9	0.91	essential	-
YER027C	GAL83	nonessential	chrV	1250	61	0.049	1367	1.094	104	0.083	0.406	6	0	0.002	nonessential	-
YER028C	MIG3	nonessential	chrV	1181	109	0.092	4555	3.857	100	0.085	0.766	6	0	0	nonessential	training
YER029C	SMB1	essential	chrV	587	25	0.043	1284	2.187	308	0.525	0.35	8	5	0.316	undetermined	training
YER030W	CHZ1	nonessential	chrV	458	11	0.024	46	0.1	136	0.297	0.198	10	5	0.004	nonessential	testing
YER031C	YPT31	nonessential	chrV	668	18	0.027	794	1.189	133	0.199	0.222	10	2	0.006	nonessential	testing
YER032W	FIR1	nonessential	chrV	2580	76	0.029	3246	1.258	222	0.086	0.245	4	0	0	nonessential	training
YER033C	ZRG8	nonessential	chrV	3200	94	0.029	2245	0.702	214	0.067	0.247	17	0	0	nonessential	testing
YER034W	YER034W	nonessential	chrV	524	95	0.181	8934	17.05	51	0.097	1.579	26	0	0	nonessential	training
YER035W	EDC2	nonessential	chrV	434	60	0.138	2738	6.309	27	0.062	1.21	23	0	0	nonessential	testing
YER036C	ARB1	essential	chrV	1829	20	0.011	935	0.511	429	0.235	0.092	3	2	0.096	nonessential	-
YER037W	PHM8	nonessential	chrV	949	36	0.038	2212	2.331	84	0.089	0.315	7	1	0.002	nonessential	training
YER038C	KRE29	essential	chrV	1391	2	0.001	491	0.353	1276	0.917	0.012	13	9	0.998	essential	training
YER038W-A	YER038W-A	nonessential	chrV	377	20	0.053	219	0.581	71	0.188	0.427	6	3	0	nonessential	testing
YER039C	HVG1	nonessential	chrV	746	31	0.042	512	0.686	97	0.13	0.335	3	0	0	nonessential	training
YER040W	GLN3	nonessential	chrV	2189	41	0.019	1080	0.493	241	0.11	0.16	2	0	0	nonessential	testing
YER041W	YEN1	nonessential	chrV	2260	70	0.031	3267	1.446	226	0.1	0.281	7	0	0	nonessential	training
YER042W	MXR1	nonessential	chrV	524	25	0.048	1546	2.95	94	0.179	0.466	11	1	0	nonessential	testing
YER043C	SAH1	essential	chrV	1319	1	0.001	2	0.002	756	0.573	0.008	6	9	0.998	essential	training
YER044C	ERG28	nonessential	chrV	443	1	0.002	45	0.102	439	0.991	0.024	8	9	0.99	essential	training
YER044C-A	MEI4	nonessential	chrV	1219	80	0.066	2351	1.929	147	0.121	0.863	4	0	0	nonessential	testing
YER045C	ACA1	nonessential	chrV	1466	49	0.033	1604	1.094	172	0.117	0.439	6	1	0	nonessential	training
YER046W	SPO73	nonessential	chrV	428	26	0.061	1866	4.36	82	0.192	0.765	6	1	0.01	nonessential	testing
YER047C	SAP1	nonessential	chrV	2649	71	0.027	2406	0.908	134	0.051	0.334	1	0	0	nonessential	training
YER048C	CAJ1	nonessential	chrV	1172	40	0.034	1328	1.133	258	0.22	0.44	2	1	0.014	nonessential	testing
YER049W	TPA1	nonessential	chrV	1919	47	0.024	1250	0.651	302	0.157	0.273	6	1	0	nonessential	training
YER050C	RSM18	nonessential	chrV	413	15	0.036	172	0.416	100	0.242	0.412	5	3	0	nonessential	testing
YER051W	JHD1	nonessential	chrV	1475	43	0.029	1023	0.694	173	0.117	0.315	16	0	0	nonessential	testing
YER052C	HOM3	nonessential	chrV	1563	22	0.014	750	0.48	266	0.17	0.152	1	0	0.004	nonessential	-
YER053C	PIC2	nonessential	chrV	872	40	0.046	1528	1.752	65	0.075	0.441	7	0	0.002	nonessential	testing
YER054C	GIP2	nonessential	chrV	1616	74	0.046	3255	2.014	136	0.084	0.412	1	0	0	nonessential	testing
YER055C	HIS1	nonessential	chrV	890	36	0.04	1583	1.779	111	0.125	0.379	4	0	0	nonessential	-
YER056C	FCY2	nonessential	chrV	1481	40	0.027	1085	0.733	199	0.134	0.257	5	1	0	nonessential	testing
YER056C-A	RPL34A	nonessential	chrV	335	6	0.018	167	0.499	109	0.325	0.18	6	4	0.004	nonessential	testing
YER057C	HMF1	nonessential	chrV	359	9	0.025	323	0.9	105	0.292	0.268	10	4	0.004	nonessential	training
YER058W	PET117	nonessential	chrV	320	10	0.031	456	1.425	104	0.325	0.36	21	5	0.022	nonessential	testing
YER059W	PCL6	nonessential	chrV	1259	21	0.017	728	0.578	305	0.242	0.207	2	2	0.008	nonessential	-
YER060W	FCY21	nonessential	chrV	1539	54	0.035	1806	1.173	284	0.185	0.428	3	0	0	nonessential	testing
YER060W-A	FCY22	nonessential	chrV	1433	45	0.031	1021	0.712	194	0.135	0.414	4	0	0	nonessential	testing
YER061C	CEM1	nonessential	chrV	1310	36	0.027	1456	1.111	118	0.09	0.378	12	0	0.004	nonessential	testing
YER062C	HOR2	nonessential	chrV	749	14	0.019	196	0.262	146	0.195	0.303	1	2	0	nonessential	testing
YER063W	THO1	nonessential	chrV	653	19	0.029	1444	2.211	118	0.181	0.534	0	1	0	nonessential	testing
YER064C	YER064C	nonessential	chrV	1514	25	0.017	991	0.655	288	0.19	0.305	3	2	0	nonessential	testing
YER065C	ICL1	nonessential	chrV	1644	60	0.036	2061	1.254	121	0.074	0.6	8	0	0	nonessential	testing
YER066C-A	YER066C-A	nonessential	chrV	497	28	0.056	197	0.396	127	0.256	0.826	4	3	0.01	nonessential	testing
YER066W	RRT13	nonessential	chrV	424	9	0.021	210	0.495	88	0.208	0.335	4	1	0.004	nonessential	training
YER067C-A	YER067C-A	nonessential	chrV	320	3	0.009	16	0.05	280	0.875	0.141	2	8	0.318	undetermined	testing
YER067W	RGI1	nonessential	chrV	482	5	0.01	47	0.098	268	0.556	0.156	4	7	0.018	nonessential	testing
YER068C-A	YER068C-A	nonessential	chrV	428	26	0.061	2158	5.042	139	0.325	0.893	1	2	0.014	nonessential	-
YER068W	MOT2	nonessential	chrV	1760	21	0.012	525	0.298	389	0.221	0.163	0	4	0.018	nonessential	training
YER069W	ARG5%2C6	nonessential	chrV	2579	72	0.028	3147	1.22	305	0.118	0.413	14	0	0	nonessential	-
YER070W	RNR1	nonessential	chrV	2570	25	0.01	390	0.152	2235	0.87	0.136	4	8	0.934	essential	-
YER071C	YER071C	nonessential	chrV	377	3	0.008	42	0.111	284	0.753	0.088	2	7	0.41	undetermined	testing
YER072W	VTC1	nonessential	chrV	386	14	0.036	340	0.881	66	0.171	0.408	6	2	0	nonessential	training
YER073W	ALD5	nonessential	chrV	1559	46	0.03	1188	0.762	128	0.082	0.354	3	0	0	nonessential	testing
YER075C	PTP3	nonessential	chrV	2707	44	0.016	1772	0.655	320	0.118	0.203	6	0	0	nonessential	training
YER076C	YER076C	nonessential	chrV	878	32	0.036	2231	2.541	86	0.098	0.469	3	0	0	nonessential	testing
YER076W-A	YER076W-A	nonessential	chrV	317	11	0.035	1275	4.022	72	0.227	0.443	6	4	0.014	nonessential	testing
YER077C	YER077C	nonessential	chrV	2056	45	0.022	1095	0.533	139	0.068	0.303	19	0	0	nonessential	testing
YER078C	ICP55	nonessential	chrV	1532	59	0.039	1168	0.762	104	0.068	0.526	4	0	0.002	nonessential	testing
YER079C-A	YER079C-A	nonessential	chrV	335	8	0.024	108	0.322	126	0.376	0.315	1	3	0.022	nonessential	training
YER079W	YER079W	nonessential	chrV	591	12	0.02	350	0.592	137	0.232	0.269	5	3	0.002	nonessential	testing
YER080W	AIM9	nonessential	chrV	1861	47	0.025	1784	0.959	124	0.067	0.337	10	0	0	nonessential	testing
YER081W	SER3	nonessential	chrV	1326	33	0.025	2175	1.64	182	0.137	0.421	3	0	0	nonessential	-
YER082C	UTP7	essential	chrV	1661	10	0.006	178	0.107	788	0.474	0.089	6	7	0.532	undetermined	testing
YER083C	GET2	nonessential	chrV	830	1	0.001	11	0.013	522	0.629	0.017	15	9	0.93	essential	-
YER084W	YER084W	nonessential	chrV	383	39	0.102	1441	3.762	73	0.191	1.486	2	1	0	nonessential	training
YER084W-A	YER084W-A	nonessential	chrV	509	13	0.026	174	0.342	104	0.204	0.38	4	3	0.004	nonessential	testing
YER085C	YER085C	nonessential	chrV	518	13	0.025	174	0.336	104	0.201	0.374	5	4	0	nonessential	training
YER086W	ILV1	nonessential	chrV	1727	3	0.002	29	0.017	1112	0.644	0.026	5	8	0.978	essential	-
YER087C-A	YER087C-A	nonessential	chrV	526	10	0.019	220	0.418	118	0.224	0.298	8	3	0	nonessential	training
YER087W	AIM10	nonessential	chrV	1681	28	0.017	1861	1.107	348	0.207	0.259	4	1	0	nonessential	training
YER088C	DOT6	nonessential	chrV	2009	45	0.022	1572	0.782	212	0.106	0.308	5	0	0.002	nonessential	testing
YER088C-A	YER088C-A	nonessential	chrV	320	55	0.172	2261	7.066	34	0.106	2.302	9	0	0.002	nonessential	testing
YER089C	PTC2	nonessential	chrV	1386	94	0.068	4683	3.379	141	0.102	0.906	3	0	0	nonessential	testing
YER090W	TRP2	nonessential	chrV	1520	25	0.016	978	0.643	344	0.226	0.224	0	1	0	nonessential	training
YER091C	MET6	nonessential	chrV	2300	4	0.002	709	0.308	1122	0.488	0.024	3	7	0.902	undetermined	-
YER092W	IES5	nonessential	chrV	374	22	0.059	1102	2.947	118	0.316	0.802	21	3	0.004	nonessential	-
YER093C	TSC11	essential	chrV	4264	44	0.01	1253	0.294	1759	0.413	0.151	3	4	0.602	undetermined	testing
YER093C-A	AIM11	nonessential	chrV	406	14	0.034	422	1.039	76	0.187	0.543	18	2	0.004	nonessential	training
YER094C	PUP3	essential	chrV	614	0	0	0	0	614	1	0	0	10	1	essential	training
YER095W	RAD51	nonessential	chrV	1199	9	0.008	534	0.445	508	0.424	0.128	1	4	0.068	nonessential	-
YER096W	SHC1	nonessential	chrV	1535	22	0.014	767	0.5	209	0.136	0.27	3	0	0	nonessential	testing
YER097W	YER097W	nonessential	chrV	326	22	0.067	839	2.574	78	0.239	1.342	15	2	0.01	nonessential	testing
YER098W	UBP9	nonessential	chrV	2261	21	0.009	965	0.427	341	0.151	0.189	5	1	0.002	nonessential	testing
YER099C	PRS2	nonessential	chrV	908	31	0.034	2039	2.246	137	0.151	0.692	4	1	0	nonessential	testing
YER100W	UBC6	nonessential	chrV	745	19	0.026	526	0.706	152	0.204	0.555	0	1	0	nonessential	testing
YER101C	AST2	nonessential	chrV	1289	24	0.019	1302	1.01	190	0.147	0.412	1	1	0	nonessential	-
YER103W	SSA4	nonessential	chrV	1925	21	0.011	2476	1.286	555	0.288	0.249	0	2	0.09	nonessential	testing
YER104W	RTT105	essential	chrV	582	8	0.014	224	0.385	208	0.357	0.319	3	5	0.016	nonessential	testing
YER105C	NUP157	nonessential	chrV	4144	70	0.017	1125	0.271	693	0.167	0.358	2	1	0.072	nonessential	testing
YER106W	MAM1	nonessential	chrV	905	32	0.035	944	1.043	184	0.203	0.734	3	1	0	nonessential	training
YER107C	GLE2	nonessential	chrV	1094	0	0	0	0	1094	1	0	4	10	1	essential	-
YER107W-A	YER107W-A	nonessential	chrV	317	4	0.013	38	0.12	151	0.476	0.249	0	7	0.036	nonessential	-
YER109C	FLO8	nonessential	chrV	2396	38	0.016	1463	0.611	257	0.107	0.308	4	1	0	nonessential	testing
YER110C	KAP123	nonessential	chrV	3301	23	0.007	650	0.197	573	0.174	0.131	2	2	0.012	nonessential	training
YER111C	SWI4	nonessential	chrV	3274	23	0.007	483	0.148	822	0.251	0.144	2	2	0.118	nonessential	-
YER112W	LSM4	essential	chrV	560	2	0.004	3	0.005	255	0.455	0.074	2	8	0.468	undetermined	testing
YER113C	TMN3	nonessential	chrV	2102	33	0.016	1392	0.662	223	0.106	0.32	7	1	0	nonessential	testing
YER114C	BOI2	nonessential	chrV	3110	50	0.016	1590	0.511	333	0.107	0.344	2	0	0	nonessential	training
YER115C	SPR6	nonessential	chrV	572	10	0.017	332	0.58	213	0.372	0.339	2	4	0.014	nonessential	testing
YER116C	SLX8	nonessential	chrV	821	12	0.015	316	0.385	351	0.428	0.283	2	4	0.082	nonessential	-
YER118C	SHO1	nonessential	chrV	1100	13	0.012	514	0.467	322	0.293	0.236	1	3	0.024	nonessential	-
YER119C	AVT6	nonessential	chrV	1287	48	0.037	2691	2.091	104	0.081	0.753	12	0	0	nonessential	testing
YER119C-A	YER119C-A	nonessential	chrV	368	27	0.073	1748	4.75	107	0.291	1.511	1	2	0.03	nonessential	-
YER120W	SCS2	nonessential	chrV	731	4	0.005	19	0.026	293	0.401	0.113	7	6	0.188	undetermined	-
YER121W	YER121W	nonessential	chrV	341	22	0.065	545	1.598	123	0.361	1.349	3	3	0.018	nonessential	training
YER122C	GLO3	nonessential	chrV	1478	26	0.018	566	0.383	337	0.228	0.383	7	3	0.024	nonessential	-
YER123W	YCK3	nonessential	chrV	1503	7	0.005	171	0.114	705	0.469	0.096	9	6	0.532	undetermined	training
YER124C	DSE1	nonessential	chrV	1691	23	0.014	436	0.258	174	0.103	0.285	4	0	0	nonessential	training
YER125W	RSP5	essential	chrV	2426	3	0.001	32	0.013	1593	0.657	0.026	2	8	0.978	essential	testing
YER126C	NSA2	essential	chrV	746	0	0	0	0	746	1	0	4	10	1	essential	training
YER127W	LCP5	essential	chrV	1069	0	0	0	0	1069	1	0	9	10	1	essential	testing
YER128W	YER128W	nonessential	chrV	585	18	0.031	1441	2.463	93	0.159	0.538	8	2	0	nonessential	training
YER129W	SAK1	nonessential	chrV	3374	43	0.013	1404	0.416	409	0.121	0.216	0	0	0.002	nonessential	-
YER130C	YER130C	nonessential	chrV	1290	44	0.034	2012	1.56	143	0.111	0.539	2	0	0	nonessential	-
YER131W	RPS26B	nonessential	chrV	338	9	0.027	624	1.846	80	0.237	0.4	0	3	0.01	nonessential	training
YER132C	PMD1	nonessential	chrV	5180	116	0.022	4917	0.949	324	0.063	0.345	0	0	0	nonessential	training
YER133W	GLC7	essential	chrV	931	1	0.001	2	0.002	737	0.792	0.017	1	9	1	essential	testing
YER133W-A	YER133W-A	nonessential	chrV	338	2	0.006	47	0.139	281	0.831	0.101	2	8	0.432	undetermined	testing
YER134C	YER134C	nonessential	chrV	533	7	0.013	157	0.295	224	0.42	0.224	8	5	0.022	nonessential	testing
YER135C	YER135C	nonessential	chrV	389	11	0.028	428	1.1	121	0.311	0.483	3	3	0.014	nonessential	testing
YER136W	GDI1	essential	chrV	1352	2	0.001	43	0.032	1326	0.981	0.027	1	9	1	essential	training
YER137C	YER137C	nonessential	chrV	410	15	0.037	1794	4.376	90	0.22	0.676	14	3	0.018	nonessential	testing
YER137W-A	YER137W-A	nonessential	chrV	301	8	0.027	540	1.794	90	0.299	0.496	2	4	0.012	nonessential	testing
YER139C	RTR1	nonessential	chrV	677	5	0.007	159	0.235	452	0.668	0.131	1	8	0.316	undetermined	training
YER140W	YER140W	nonessential	chrV	1642	53	0.032	1664	1.013	164	0.1	0.532	8	0	0	nonessential	training
YER141W	COX15	nonessential	chrV	1457	24	0.016	581	0.399	179	0.123	0.256	2	2	0.014	nonessential	testing
YER142C	MAG1	nonessential	chrV	879	21	0.024	665	0.757	185	0.21	0.365	5	2	0	nonessential	training
YER143W	DDI1	nonessential	chrV	1283	44	0.034	1011	0.788	113	0.088	0.525	7	0	0	nonessential	training
YER144C	UBP5	nonessential	chrV	2387	63	0.026	2090	0.876	342	0.143	0.38	15	0	0	nonessential	training
YER145C	FTR1	nonessential	chrV	1211	63	0.052	2863	2.364	101	0.083	0.656	12	0	0.004	nonessential	testing
YER145C-A	YER145C-A	nonessential	chrV	434	19	0.044	607	1.399	275	0.634	0.547	7	6	0.294	undetermined	-
YER147C	SCC4	essential	chrV	1814	15	0.008	432	0.238	1710	0.943	0.103	8	9	0.94	essential	training
YER147C-A	YER147C-A	nonessential	chrV	398	1	0.003	3	0.008	345	0.867	0.028	0	9	0.486	undetermined	-
YER148W	SPT15	essential	chrV	710	1	0.001	1	0.001	701	0.987	0.016	1	9	0.998	essential	-
YER148W-A	YER148W-A	nonessential	chrV	575	15	0.026	263	0.457	243	0.423	0.301	0	3	0.002	nonessential	-
YER149C	PEA2	nonessential	chrV	1259	32	0.025	699	0.555	243	0.193	0.298	3	2	0.002	nonessential	-
YER150W	SPI1	nonessential	chrV	443	19	0.043	588	1.327	116	0.262	0.488	6	2	0.002	nonessential	-
YER151C	UBP3	nonessential	chrV	2718	41	0.015	812	0.299	460	0.169	0.172	2	0	0.01	nonessential	testing
YER152C	YER152C	nonessential	chrV	1276	27	0.021	1855	1.454	135	0.106	0.247	9	1	0	nonessential	-
YER152W-A	YER152W-A	nonessential	chrV	563	10	0.018	158	0.281	123	0.218	0.205	2	4	0.002	nonessential	-
YER153C	PET122	nonessential	chrV	761	57	0.075	1710	2.247	114	0.15	0.847	21	2	0	nonessential	testing
YER154W	OXA1	nonessential	chrV	1176	51	0.043	2467	2.098	105	0.089	0.493	16	0	0	nonessential	testing
YER155C	BEM2	nonessential	chrV	6406	84	0.013	2673	0.417	304	0.047	0.151	8	0	0.014	nonessential	training
YER156C	YER156C	nonessential	chrV	1013	13	0.013	560	0.553	254	0.251	0.143	8	2	0	nonessential	training
YER157W	COG3	essential	chrV	2402	14	0.006	405	0.169	592	0.246	0.065	14	3	0.262	undetermined	testing
YER158C	YER158C	nonessential	chrV	1710	35	0.02	2388	1.396	443	0.259	0.254	1	1	0.05	nonessential	testing
YER159C	BUR6	essential	chrV	425	11	0.026	124	0.292	290	0.682	0.324	14	6	0.254	undetermined	-
YER161C	SPT2	nonessential	chrV	998	22	0.022	1175	1.177	262	0.263	0.309	7	1	0	nonessential	training
YER162C	RAD4	nonessential	chrV	2258	40	0.018	591	0.262	294	0.13	0.256	9	1	0.002	nonessential	testing
YER163C	YER163C	nonessential	chrV	673	16	0.024	664	0.987	136	0.202	0.399	12	2	0.002	nonessential	training
YER164W	CHD1	nonessential	chrV	4325	90	0.021	2486	0.575	236	0.055	0.331	2	0	0	nonessential	training
YER165C-A	YER165C-A	nonessential	chrV	353	5	0.014	173	0.49	134	0.38	0.217	2	5	0.02	nonessential	training
YER165W	PAB1	essential	chrV	1730	0	0	0	0	1730	1	0	0	10	1	essential	testing
YER166W	DNF1	nonessential	chrV	4694	124	0.026	4960	1.057	244	0.052	0.393	0	0	0	nonessential	training
YER167W	BCK2	nonessential	chrV	2483	32	0.013	858	0.346	300	0.121	0.18	1	0	0	nonessential	-
YER168C	CCA1	essential	chrV	1619	1	0.001	44	0.027	1610	0.994	0.009	16	9	1	essential	training
YER169W	RPH1	nonessential	chrV	2350	53	0.023	2889	1.229	221	0.094	0.29	4	0	0	nonessential	-
YER170W	ADK2	nonessential	chrV	674	19	0.028	857	1.272	240	0.356	0.351	6	3	0.01	nonessential	training
YER171W	RAD3	essential	chrV	2333	5	0.002	276	0.118	2177	0.933	0.027	0	9	1	essential	testing
YER172C	BRR2	essential	chrV	6438	14	0.002	493	0.077	2162	0.336	0.026	9	5	0.69	undetermined	training
YER172C-A	YER172C-A	nonessential	chrV	374	7	0.019	436	1.166	122	0.326	0.218	0	5	0.012	nonessential	training
YER173W	RAD24	nonessential	chrV	1973	23	0.012	1855	0.94	354	0.179	0.135	6	1	0.014	nonessential	training
YER174C	GRX4	nonessential	chrV	721	31	0.043	1099	1.524	73	0.101	0.491	5	0	0	nonessential	-
YER175C	TMT1	nonessential	chrV	880	22	0.025	1758	1.998	129	0.147	0.288	10	1	0.004	nonessential	training
YER176W	ECM32	nonessential	chrV	3355	206	0.061	8627	2.571	253	0.075	0.865	11	0	0.01	nonessential	testing
YER177W	BMH1	nonessential	chrV	800	31	0.039	1186	1.482	123	0.154	0.609	8	1	0	nonessential	-
YER178W	PDA1	nonessential	chrV	1259	40	0.032	1445	1.148	199	0.158	0.511	10	1	0	nonessential	training
YER179W	DMC1	nonessential	chrV	977	51	0.052	2339	2.394	137	0.14	0.815	0	1	0	nonessential	testing
YER180C	ISC10	nonessential	chrV	800	17	0.021	788	0.985	119	0.149	0.331	0	0	0	nonessential	training
YER181C	YER181C	nonessential	chrV	320	8	0.025	137	0.428	100	0.312	0.373	1	5	0.026	nonessential	training
YER182W	FMP10	nonessential	chrV	731	14	0.019	376	0.514	131	0.179	0.283	6	2	0	nonessential	testing
YER183C	FAU1	nonessential	chrV	628	30	0.048	2322	3.697	126	0.201	0.735	15	3	0	nonessential	training
YER184C	YER184C	nonessential	chrV	2381	80	0.034	2953	1.24	293	0.123	0.556	5	0	0	nonessential	testing
YER185W	PUG1	nonessential	chrV	908	34	0.037	1923	2.118	109	0.12	0.602	3	0	0	nonessential	testing
YER186C	YER186C	nonessential	chrV	909	49	0.054	1905	2.096	170	0.187	0.866	3	1	0	nonessential	testing
YER187W	YER187W	nonessential	chrV	422	26	0.062	683	1.618	52	0.123	0.872	4	0	0	nonessential	testing
YER188W	YER188W	nonessential	chrV	689	26	0.038	1109	1.61	228	0.331	0.531	9	2	0.074	nonessential	testing
YFL001W	DEG1	nonessential	chrVI	1325	147	0.111	3861	2.914	77	0.058	0.45	36	0	0	nonessential	testing
YFL002C	SPB4	essential	chrVI	1813	15	0.008	361	0.199	1607	0.886	0.034	37	8	0.988	essential	testing
YFL003C	MSH4	nonessential	chrVI	2633	428	0.163	23518	8.932	83	0.032	0.77	16	0	0.03	nonessential	testing
YFL004W	VTC2	nonessential	chrVI	2477	206	0.083	6877	2.776	72	0.029	0.424	9	0	0	nonessential	testing
YFL005W	SEC4	essential	chrVI	644	0	0	0	0	644	1	0	18	10	1	essential	training
YFL007W	BLM10	nonessential	chrVI	6304	474	0.075	20384	3.234	80	0.013	0.418	3	0	0.056	nonessential	testing
YFL008W	SMC1	essential	chrVI	3621	0	0	0	0	3621	1	0	14	10	1	essential	testing
YFL009W	CDC4	essential	chrVI	1948	7	0.004	239	0.123	1852	0.951	0.021	18	6	0.776	undetermined	training
YFL010C	WWM1	nonessential	chrVI	632	79	0.125	2496	3.949	60	0.095	0.736	16	0	0	nonessential	training
YFL011W	HXT10	nonessential	chrVI	1637	183	0.112	7906	4.83	81	0.049	0.649	10	0	0	nonessential	testing
YFL012W	YFL012W	nonessential	chrVI	429	42	0.098	2650	6.177	121	0.282	0.609	3	3	0.02	nonessential	testing
YFL012W-A	YFL012W-A	nonessential	chrVI	350	85	0.243	9352	26.72	74	0.211	1.584	4	1	0.082	nonessential	-
YFL013C	IES1	nonessential	chrVI	2015	323	0.16	38323	19.019	81	0.04	1.145	16	0	0	nonessential	-
YFL013W-A	YFL013W-A	nonessential	chrVI	782	201	0.257	28908	36.967	56	0.072	1.963	14	0	0	nonessential	-
YFL014W	HSP12	nonessential	chrVI	326	31	0.095	996	3.055	49	0.15	0.722	10	1	0	nonessential	training
YFL015C	YFL015C	nonessential	chrVI	491	119	0.242	7989	16.271	57	0.116	1.84	27	0	0	nonessential	training
YFL015W-A	YFL015W-A	nonessential	chrVI	314	40	0.127	1810	5.764	57	0.182	0.967	37	1	0	nonessential	training
YFL016C	MDJ1	nonessential	chrVI	1531	105	0.069	2977	1.944	87	0.057	0.486	23	0	0	nonessential	training
YFL017C	GNA1	essential	chrVI	453	4	0.009	55	0.121	431	0.951	0.064	30	8	0.896	undetermined	testing
YFL018C	LPD1	nonessential	chrVI	1496	93	0.062	3907	2.612	132	0.088	0.455	5	0	0	nonessential	training
YFL019C	YFL019C	nonessential	chrVI	350	3	0.009	3	0.009	161	0.46	0.063	2	7	0.272	undetermined	testing
YFL021C-A	YFL021C-A	nonessential	chrVI	835	176	0.211	9574	11.466	39	0.047	1.587	6	0	0	nonessential	training
YFL021W	GAT1	nonessential	chrVI	1513	179	0.118	6554	4.332	60	0.04	0.876	31	0	0	nonessential	training
YFL022C	FRS2	essential	chrVI	1430	2	0.001	2	0.001	1300	0.909	0.011	1	9	0.998	essential	training
YFL023W	BUD27	nonessential	chrVI	2360	137	0.058	3501	1.483	176	0.075	0.487	30	0	0	nonessential	-
YFL024C	EPL1	essential	chrVI	2488	26	0.01	672	0.27	616	0.248	0.087	9	4	0.352	undetermined	testing
YFL025C	BST1	nonessential	chrVI	3067	141	0.046	3676	1.199	123	0.04	0.332	2	0	0	nonessential	training
YFL026W	STE2	nonessential	chrVI	1292	75	0.058	2794	2.163	90	0.07	0.49	11	0	0	nonessential	training
YFL027C	GYP8	nonessential	chrVI	1449	60	0.041	2240	1.546	115	0.079	0.344	10	0	0	nonessential	testing
YFL028C	CAF16	nonessential	chrVI	848	43	0.051	2406	2.837	102	0.12	0.457	21	1	0.002	nonessential	training
YFL029C	CAK1	essential	chrVI	1084	1	0.001	5	0.005	616	0.568	0.009	17	9	0.94	essential	testing
YFL030W	AGX1	nonessential	chrVI	1154	113	0.098	6028	5.224	75	0.065	0.915	8	0	0	nonessential	training
YFL031W	HAC1	nonessential	chrVI	709	44	0.062	1349	1.903	94	0.133	0.544	5	2	0	nonessential	-
YFL032W	YFL032W	nonessential	chrVI	317	48	0.151	1345	4.243	82	0.259	1.278	3	4	0.116	nonessential	-
YFL033C	RIM15	nonessential	chrVI	5260	205	0.039	8732	1.66	244	0.046	0.326	16	0	0	nonessential	testing
YFL034C-A	RPL22B	nonessential	chrVI	361	18	0.05	351	0.972	66	0.183	0.375	14	2	0.008	nonessential	training
YFL034C-B	MOB2	nonessential	chrVI	856	10	0.012	1302	1.521	603	0.704	0.091	9	6	0.872	undetermined	-
YFL034W	YFL034W	nonessential	chrVI	3133	123	0.039	6320	2.017	129	0.041	0.313	13	0	0	nonessential	training
YFL036W	RPO41	nonessential	chrVI	4029	110	0.027	3939	0.978	219	0.054	0.229	5	0	0	nonessential	training
YFL037W	TUB2	essential	chrVI	1356	3	0.002	112	0.083	799	0.589	0.019	13	8	0.886	undetermined	training
YFL038C	YPT1	essential	chrVI	592	2	0.003	32	0.054	587	0.992	0.028	19	8	0.892	undetermined	testing
YFL039C	ACT1	essential	chrVI	1102	0	0	0	0	1096	0.995	0	0	10	1	essential	testing
YFL040W	YFL040W	nonessential	chrVI	1619	88	0.054	7068	4.366	138	0.085	0.484	5	0	0.012	nonessential	testing
YFL041W	FET5	nonessential	chrVI	1796	96	0.053	5215	2.904	102	0.057	0.456	10	0	0	nonessential	testing
YFL042C	YFL042C	nonessential	chrVI	1957	93	0.048	4815	2.46	108	0.055	0.455	26	0	0	nonessential	training
YFL044C	OTU1	nonessential	chrVI	902	37	0.041	1776	1.969	109	0.121	0.421	20	0	0.004	nonessential	testing
YFL045C	SEC53	essential	chrVI	761	0	0	0	0	761	1	0	4	10	1	essential	training
YFL046W	FMP32	nonessential	chrVI	602	34	0.056	2296	3.814	126	0.209	0.62	15	2	0	nonessential	training
YFL047W	RGD2	nonessential	chrVI	2130	69	0.032	2399	1.126	200	0.094	0.363	17	0	0	nonessential	training
YFL048C	EMP47	nonessential	chrVI	1334	35	0.026	1207	0.905	218	0.163	0.299	18	1	0	nonessential	training
YFL049W	SWP82	nonessential	chrVI	1841	45	0.024	1809	0.983	244	0.133	0.297	15	1	0	nonessential	testing
YFL050C	ALR2	nonessential	chrVI	2548	118	0.046	4871	1.912	127	0.05	0.637	2	0	0	nonessential	training
YFL051C	YFL051C	nonessential	chrVI	479	16	0.033	562	1.173	150	0.313	0.473	1	3	0.004	nonessential	testing
YFL052W	YFL052W	nonessential	chrVI	1377	42	0.031	1141	0.829	133	0.097	0.475	9	0	0	nonessential	training
YFL053W	DAK2	nonessential	chrVI	1772	78	0.044	4853	2.739	157	0.089	0.655	10	0	0.002	nonessential	testing
YFL054C	YFL054C	nonessential	chrVI	1912	107	0.056	6803	3.558	128	0.067	0.837	6	0	0	nonessential	training
YFL055W	AGP3	nonessential	chrVI	1653	74	0.045	3279	1.984	101	0.061	0.722	5	0	0	nonessential	training
YFL056C	AAD6	nonessential	chrVI	564	29	0.051	1863	3.303	61	0.108	0.749	3	0	0	nonessential	testing
YFR001W	LOC1	nonessential	chrVI	611	42	0.069	588	0.962	89	0.146	0.294	0	0	0.006	nonessential	testing
YFR002W	NIC96	essential	chrVI	2492	129	0.052	6441	2.585	715	0.287	0.243	23	1	0.412	undetermined	training
YFR003C	YPI1	essential	chrVI	464	10	0.022	109	0.235	406	0.875	0.101	29	8	0.85	undetermined	testing
YFR004W	RPN11	essential	chrVI	917	8	0.009	205	0.224	857	0.935	0.041	28	9	0.962	essential	testing
YFR005C	SAD1	essential	chrVI	1343	5	0.004	217	0.162	1327	0.988	0.018	30	9	0.966	essential	testing
YFR006W	YFR006W	nonessential	chrVI	1593	241	0.151	15663	9.832	71	0.045	0.733	32	0	0	nonessential	training
YFR007W	YFH7	nonessential	chrVI	1025	157	0.153	9027	8.807	65	0.063	0.813	23	0	0	nonessential	training
YFR008W	FAR7	nonessential	chrVI	662	28	0.042	841	1.27	75	0.113	0.222	22	0	0.004	nonessential	training
YFR009W	GCN20	nonessential	chrVI	2255	211	0.094	9888	4.385	111	0.049	0.494	19	0	0	nonessential	training
YFR010W	UBP6	nonessential	chrVI	1496	16	0.011	525	0.351	540	0.361	0.058	15	5	0.386	undetermined	-
YFR011C	AIM13	nonessential	chrVI	509	52	0.102	1680	3.301	71	0.139	0.587	28	2	0	nonessential	training
YFR012W	YFR012W	nonessential	chrVI	560	92	0.164	11027	19.691	81	0.145	0.973	6	0	0	nonessential	testing
YFR013W	IOC3	nonessential	chrVI	2302	221	0.096	9654	4.194	77	0.033	0.639	9	0	0	nonessential	testing
YFR014C	CMK1	nonessential	chrVI	1287	122	0.095	4978	3.868	92	0.071	0.588	16	0	0	nonessential	testing
YFR015C	GSY1	nonessential	chrVI	2028	223	0.11	12169	6	96	0.047	0.658	25	0	0	nonessential	training
YFR016C	YFR016C	nonessential	chrVI	3522	235	0.067	12465	3.539	109	0.031	0.412	9	0	0	nonessential	testing
YFR017C	YFR017C	nonessential	chrVI	561	77	0.137	5878	10.478	42	0.075	0.931	19	0	0	nonessential	training
YFR018C	YFR018C	nonessential	chrVI	1088	258	0.237	45252	41.592	66	0.061	1.669	22	0	0	nonessential	training
YFR019W	FAB1	nonessential	chrVI	6719	221	0.033	11912	1.773	1385	0.206	0.239	29	1	0.7	undetermined	-
YFR020W	YFR020W	nonessential	chrVI	695	90	0.129	4470	6.432	47	0.068	0.931	11	0	0	nonessential	training
YFR021W	ATG18	nonessential	chrVI	1499	156	0.104	9126	6.088	119	0.079	0.84	2	0	0	nonessential	-
YFR022W	ROG3	nonessential	chrVI	2170	197	0.091	11432	5.268	68	0.031	0.766	14	0	0	nonessential	testing
YFR023W	PES4	nonessential	chrVI	1744	124	0.071	6594	3.781	134	0.077	0.591	12	0	0	nonessential	training
YFR024C-A	LSB3	nonessential	chrVI	1372	108	0.079	5044	3.676	66	0.048	0.63	30	0	0	nonessential	training
YFR025C	HIS2	nonessential	chrVI	989	126	0.127	9097	9.198	63	0.064	0.959	8	0	0	nonessential	-
YFR026C	ULI1	nonessential	chrVI	506	109	0.215	6324	12.498	32	0.063	1.576	5	0	0	nonessential	testing
YFR027W	ECO1	essential	chrVI	842	0	0	0	0	842	1	0	16	10	1	essential	training
YFR028C	CDC14	essential	chrVI	1598	20	0.013	728	0.456	1222	0.765	0.098	9	7	0.978	essential	testing
YFR029W	PTR3	essential	chrVI	1989	3	0.002	9	0.005	825	0.415	0.011	11	8	0.946	essential	testing
YFR030W	MET10	nonessential	chrVI	3104	143	0.046	5473	1.763	146	0.047	0.306	5	0	0	nonessential	-
YFR031C	SMC2	essential	chrVI	3473	2	0.001	3	0.001	1541	0.444	0.003	10	8	0.988	essential	testing
YFR031C-A	RPL2A	nonessential	chrVI	461	21	0.046	381	0.826	89	0.193	0.24	18	1	0.006	nonessential	testing
YFR032C	RRT5	nonessential	chrVI	866	91	0.105	4119	4.756	97	0.112	0.552	17	0	0	nonessential	testing
YFR033C	QCR6	nonessential	chrVI	440	64	0.145	7213	16.393	30	0.068	0.865	11	0	0	nonessential	training
YFR034C	PHO4	nonessential	chrVI	935	228	0.244	16703	17.864	70	0.075	1.45	21	0	0	nonessential	training
YFR035C	YFR035C	nonessential	chrVI	341	77	0.226	4400	12.903	32	0.094	1.343	20	0	0	nonessential	training
YFR036W	CDC26	nonessential	chrVI	371	23	0.062	752	2.027	37	0.1	0.368	22	0	0.004	nonessential	training
YFR036W-A	YFR036W-A	nonessential	chrVI	647	27	0.042	783	1.21	340	0.526	0.249	13	5	0.55	undetermined	-
YFR037C	RSC8	essential	chrVI	1670	21	0.013	699	0.419	1425	0.853	0.076	27	8	0.988	essential	-
YFR038W	IRC5	nonessential	chrVI	2540	107	0.042	4535	1.785	156	0.061	0.264	27	0	0	nonessential	training
YFR039C	YFR039C	nonessential	chrVI	1502	52	0.035	2844	1.893	143	0.095	0.238	0	0	0.004	nonessential	testing
YFR040W	SAP155	nonessential	chrVI	2931	74	0.025	2785	0.95	236	0.081	0.177	2	0	0.004	nonessential	-
YFR041C	ERJ5	nonessential	chrVI	884	79	0.089	4592	5.195	87	0.098	0.733	20	0	0	nonessential	training
YFR042W	KEG1	essential	chrVI	572	0	0	0	0	572	1	0	14	9	0.998	essential	training
YFR043C	IRC6	nonessential	chrVI	710	41	0.058	2299	3.238	99	0.139	0.479	22	0	0	nonessential	training
YFR044C	DUG1	nonessential	chrVI	1400	117	0.084	6127	4.376	89	0.064	0.705	13	0	0.002	nonessential	testing
YFR045W	YFR045W	nonessential	chrVI	922	60	0.065	3411	3.7	79	0.086	0.526	14	0	0	nonessential	testing
YFR046C	CNN1	nonessential	chrVI	1070	40	0.037	2260	2.112	153	0.143	0.299	26	0	0	nonessential	testing
YFR047C	BNA6	nonessential	chrVI	884	32	0.036	1977	2.236	178	0.201	0.276	18	3	0.016	nonessential	testing
YFR048W	RMD8	nonessential	chrVI	1985	139	0.07	8797	4.432	99	0.05	0.56	11	0	0	nonessential	-
YFR049W	YMR31	nonessential	chrVI	368	30	0.082	1829	4.97	62	0.168	0.721	8	2	0	nonessential	training
YFR050C	PRE4	essential	chrVI	781	3	0.004	7	0.009	446	0.571	0.035	17	7	0.848	undetermined	training
YFR051C	RET2	essential	chrVI	1606	90	0.056	9043	5.631	453	0.282	0.558	13	3	0.03	nonessential	training
YFR052C-A	YFR052C-A	nonessential	chrVI	302	19	0.063	286	0.947	99	0.328	0.614	11	4	0.004	nonessential	training
YFR052W	RPN12	essential	chrVI	796	9	0.011	70	0.088	581	0.73	0.112	17	7	0.624	undetermined	training
YFR053C	HXK1	nonessential	chrVI	1453	62	0.043	3512	2.417	115	0.079	0.414	4	0	0	nonessential	training
YFR054C	YFR054C	nonessential	chrVI	575	16	0.028	467	0.812	274	0.477	0.352	3	4	0.088	nonessential	training
YFR055W	IRC7	nonessential	chrVI	1019	46	0.045	2113	2.074	95	0.093	0.638	3	0	0	nonessential	training
YFR056C	YFR056C	nonessential	chrVI	365	37	0.101	1395	3.822	46	0.126	1.432	6	0	0	nonessential	training
YFR057W	YFR057W	nonessential	chrVI	452	7	0.015	926	2.049	141	0.312	0.257	1	6	0.02	nonessential	testing
YGL001C	ERG26	essential	chrVII	1043	4	0.004	56	0.054	1027	0.985	0.019	11	9	0.97	essential	testing
YGL002W	ERP6	nonessential	chrVII	647	131	0.202	8374	12.943	53	0.082	1.018	16	0	0	nonessential	training
YGL003C	CDH1	nonessential	chrVII	1691	234	0.138	13257	7.84	51	0.03	0.649	14	0	0	nonessential	testing
YGL004C	RPN14	nonessential	chrVII	1250	171	0.137	7678	6.142	68	0.054	0.612	31	0	0	nonessential	testing
YGL005C	COG7	nonessential	chrVII	836	64	0.077	2617	3.13	93	0.111	0.353	38	2	0.018	nonessential	training
YGL006W	PMC1	nonessential	chrVII	3421	292	0.085	14776	4.319	95	0.028	0.422	8	0	0	nonessential	training
YGL007W	BRP1	nonessential	chrVII	374	38	0.102	4765	12.741	67	0.179	0.536	18	2	0.002	nonessential	training
YGL008C	PMA1	essential	chrVII	2611	0	0	0	0	2611	1	0	0	10	1	essential	testing
YGL009C	LEU1	nonessential	chrVII	2336	141	0.06	6130	2.624	78	0.033	0.35	11	0	0.006	nonessential	-
YGL010W	YGL010W	nonessential	chrVII	494	51	0.103	2325	4.706	74	0.15	0.634	10	1	0	nonessential	training
YGL011C	SCL1	essential	chrVII	755	8	0.011	662	0.877	706	0.935	0.067	15	9	0.966	essential	training
YGL012W	ERG4	nonessential	chrVII	1391	18	0.013	498	0.358	246	0.177	0.09	11	2	0.088	nonessential	-
YGL013C	PDR1	nonessential	chrVII	3201	163	0.051	5035	1.573	125	0.039	0.396	3	0	0	nonessential	testing
YGL014W	PUF4	nonessential	chrVII	2636	100	0.038	4598	1.744	121	0.046	0.321	2	0	0	nonessential	testing
YGL015C	YGL015C	nonessential	chrVII	389	37	0.095	1390	3.573	105	0.27	0.871	0	3	0	nonessential	training
YGL016W	KAP122	nonessential	chrVII	3224	154	0.048	5471	1.697	138	0.043	0.423	10	0	0	nonessential	testing
YGL017W	ATE1	nonessential	chrVII	1457	82	0.056	2790	1.915	119	0.082	0.503	22	0	0	nonessential	training
YGL018C	JAC1	essential	chrVII	551	0	0	0	0	551	1	0	22	10	1	essential	testing
YGL019W	CKB1	nonessential	chrVII	830	43	0.052	1906	2.296	96	0.116	0.429	4	0	0	nonessential	training
YGL020C	GET1	nonessential	chrVII	704	0	0	0	0	704	1	0	10	10	1	essential	-
YGL021W	ALK1	nonessential	chrVII	2234	145	0.065	5620	2.516	91	0.041	0.53	5	0	0	nonessential	testing
YGL022W	STT3	essential	chrVII	2100	9	0.004	171	0.081	869	0.414	0.033	6	6	0.566	undetermined	testing
YGL023C	PIB2	nonessential	chrVII	1886	116	0.062	5966	3.163	108	0.057	0.471	35	0	0.01	nonessential	training
YGL024W	YGL024W	nonessential	chrVII	332	32	0.096	1391	4.19	195	0.587	0.71	0	5	0.296	undetermined	-
YGL025C	PGD1	nonessential	chrVII	1190	33	0.028	645	0.542	305	0.256	0.227	13	2	0.056	nonessential	-
YGL026C	TRP5	nonessential	chrVII	2120	73	0.034	3719	1.754	179	0.084	0.329	15	0	0	nonessential	-
YGL027C	CWH41	nonessential	chrVII	2468	83	0.034	1725	0.699	186	0.075	0.333	15	0	0.004	nonessential	testing
YGL028C	SCW11	nonessential	chrVII	1625	38	0.023	749	0.461	357	0.22	0.234	1	1	0	nonessential	training
YGL029W	CGR1	nonessential	chrVII	359	4	0.011	205	0.571	218	0.607	0.118	14	7	0.156	undetermined	-
YGL030W	RPL30	essential	chrVII	311	0	0	0	0	311	1	0	0	10	0.716	undetermined	training
YGL031C	RPL24A	nonessential	chrVII	415	12	0.029	232	0.559	107	0.258	0.323	2	2	0.002	nonessential	-
YGL033W	HOP2	nonessential	chrVII	649	31	0.048	1892	2.915	95	0.146	0.504	5	2	0.004	nonessential	testing
YGL034C	YGL034C	nonessential	chrVII	362	44	0.122	293	0.809	31	0.086	1.305	9	0	0.002	nonessential	training
YGL035C	MIG1	nonessential	chrVII	1511	46	0.03	1048	0.694	142	0.094	0.34	7	0	0	nonessential	training
YGL036W	YGL036W	nonessential	chrVII	2717	69	0.025	1702	0.626	179	0.066	0.272	12	0	0	nonessential	testing
YGL037C	PNC1	nonessential	chrVII	647	6	0.009	46	0.071	354	0.547	0.098	1	5	0.108	nonessential	training
YGL038C	OCH1	nonessential	chrVII	1409	6	0.004	124	0.088	532	0.378	0.045	4	5	0.304	undetermined	-
YGL039W	YGL039W	nonessential	chrVII	1043	25	0.024	1265	1.213	305	0.292	0.245	2	2	0.104	nonessential	testing
YGL040C	HEM2	essential	chrVII	1025	1	0.001	4	0.004	1006	0.981	0.01	2	9	1	essential	training
YGL041W-A	YGL041W-A	nonessential	chrVII	394	22	0.056	1507	3.825	83	0.211	0.546	16	2	0.024	nonessential	training
YGL042C	YGL042C	nonessential	chrVII	302	6	0.02	55	0.182	204	0.675	0.194	6	6	0.098	nonessential	testing
YGL043W	DST1	nonessential	chrVII	883	15	0.017	764	0.865	168	0.19	0.167	17	3	0.008	nonessential	training
YGL044C	RNA15	essential	chrVII	887	5	0.006	87	0.098	866	0.976	0.057	9	9	0.968	essential	training
YGL045W	RIM8	nonessential	chrVII	1625	116	0.071	3779	2.326	110	0.068	0.735	4	0	0	nonessential	testing
YGL047W	ALG13	essential	chrVII	605	4	0.007	48	0.079	589	0.974	0.065	5	9	0.894	undetermined	training
YGL048C	RPT6	essential	chrVII	1214	3	0.002	5	0.004	1008	0.83	0.024	19	8	0.98	essential	testing
YGL049C	TIF4632	nonessential	chrVII	2741	40	0.015	1193	0.435	297	0.108	0.143	2	0	0	nonessential	-
YGL050W	TYW3	nonessential	chrVII	791	47	0.059	1522	1.924	61	0.077	0.583	16	0	0	nonessential	testing
YGL053W	PRM8	nonessential	chrVII	451	14	0.031	1148	2.545	117	0.259	0.328	1	1	0	nonessential	training
YGL054C	ERV14	nonessential	chrVII	386	11	0.028	483	1.251	68	0.176	0.323	14	1	0	nonessential	-
YGL055W	OLE1	essential	chrVII	1529	0	0	0	0	1529	1	0	2	10	1	essential	testing
YGL056C	SDS23	nonessential	chrVII	1578	60	0.038	1729	1.096	126	0.08	0.432	1	0	0	nonessential	training
YGL057C	GEP7	nonessential	chrVII	860	26	0.03	1576	1.833	147	0.171	0.314	24	1	0	nonessential	training
YGL058W	RAD6	nonessential	chrVII	515	4	0.008	276	0.536	220	0.427	0.08	7	7	0.138	undetermined	-
YGL059W	PKP2	nonessential	chrVII	1469	34	0.023	2523	1.717	164	0.112	0.244	10	0	0.002	nonessential	training
YGL060W	YBP2	nonessential	chrVII	1882	43	0.023	919	0.488	291	0.155	0.243	4	1	0.002	nonessential	-
YGL061C	DUO1	essential	chrVII	714	12	0.017	426	0.597	542	0.759	0.183	1	7	0.608	undetermined	training
YGL062W	PYC1	nonessential	chrVII	2984	58	0.019	1730	0.58	148	0.05	0.222	8	0	0	nonessential	-
YGL063W	PUS2	nonessential	chrVII	1103	120	0.109	4920	4.461	72	0.065	1.397	7	0	0	nonessential	training
YGL064C	MRH4	nonessential	chrVII	1670	44	0.026	1289	0.772	393	0.235	0.348	3	2	0.016	nonessential	testing
YGL065C	ALG2	essential	chrVII	1480	5	0.003	258	0.174	1298	0.877	0.043	4	8	0.99	essential	training
YGL066W	SGF73	nonessential	chrVII	1945	37	0.019	925	0.476	156	0.08	0.25	8	0	0	nonessential	-
YGL067W	NPY1	nonessential	chrVII	1151	24	0.021	1127	0.979	217	0.189	0.269	3	1	0.012	nonessential	training
YGL068W	MNP1	essential	chrVII	581	11	0.019	294	0.506	130	0.224	0.249	14	3	0.002	nonessential	-
YGL069C	YGL069C	essential	chrVII	461	8	0.017	173	0.375	149	0.323	0.228	3	4	0.01	nonessential	-
YGL070C	RPB9	nonessential	chrVII	365	6	0.016	319	0.874	243	0.666	0.242	14	7	0.18	undetermined	-
YGL071W	AFT1	nonessential	chrVII	2045	27	0.013	780	0.381	455	0.222	0.195	1	2	0.004	nonessential	training
YGL072C	YGL072C	nonessential	chrVII	356	65	0.183	4371	12.278	31	0.087	2.701	14	0	0.006	nonessential	-
YGL073W	HSF1	essential	chrVII	2498	86	0.034	4262	1.706	736	0.295	0.513	7	4	0.646	undetermined	-
YGL074C	YGL074C	essential	chrVII	323	20	0.062	888	2.749	230	0.712	0.908	0	7	0.308	undetermined	-
YGL075C	MPS2	essential	chrVII	1160	0	0	0	0	1160	1	0	3	10	1	essential	training
YGL077C	HNM1	nonessential	chrVII	1684	40	0.024	1398	0.83	117	0.069	0.313	3	0	0	nonessential	testing
YGL078C	DBP3	nonessential	chrVII	1568	13	0.008	493	0.314	560	0.357	0.107	1	5	0.154	undetermined	testing
YGL079W	KXD1	nonessential	chrVII	631	11	0.017	369	0.585	148	0.235	0.23	12	3	0.002	nonessential	training
YGL080W	FMP37	nonessential	chrVII	389	19	0.049	591	1.519	107	0.275	0.655	2	4	0	nonessential	-
YGL081W	YGL081W	nonessential	chrVII	957	20	0.021	614	0.642	186	0.194	0.284	3	1	0	nonessential	testing
YGL082W	YGL082W	nonessential	chrVII	1127	37	0.033	1097	0.973	134	0.119	0.417	4	0	0	nonessential	testing
YGL083W	SCY1	nonessential	chrVII	2394	55	0.023	1608	0.672	170	0.071	0.316	2	0	0	nonessential	testing
YGL084C	GUP1	nonessential	chrVII	1668	21	0.013	563	0.338	668	0.4	0.178	3	3	0.136	undetermined	-
YGL085W	LCL3	nonessential	chrVII	821	13	0.016	695	0.847	223	0.272	0.219	6	3	0	nonessential	training
YGL086W	MAD1	nonessential	chrVII	2090	52	0.025	2836	1.357	194	0.093	0.345	22	0	0	nonessential	testing
YGL087C	MMS2	nonessential	chrVII	395	23	0.058	900	2.278	62	0.157	0.865	6	1	0	nonessential	testing
YGL088W	YGL088W	nonessential	chrVII	362	22	0.061	797	2.202	109	0.301	0.903	16	4	0.01	nonessential	training
YGL089C	MF(ALPHA)2	nonessential	chrVII	332	18	0.054	612	1.843	75	0.226	0.814	3	3	0.01	nonessential	training
YGL090W	LIF1	nonessential	chrVII	1262	27	0.021	1849	1.465	264	0.209	0.325	4	1	0.014	nonessential	testing
YGL091C	NBP35	essential	chrVII	979	5	0.005	107	0.109	883	0.902	0.077	5	8	0.916	essential	testing
YGL092W	NUP145	essential	chrVII	3899	23	0.006	1190	0.305	595	0.153	0.104	0	2	0.106	nonessential	training
YGL093W	SPC105	essential	chrVII	2699	23	0.009	889	0.329	1246	0.462	0.141	9	4	0.562	undetermined	training
YGL094C	PAN2	nonessential	chrVII	3274	54	0.016	1999	0.611	403	0.123	0.282	3	1	0	nonessential	testing
YGL095C	VPS45	nonessential	chrVII	1730	4	0.002	109	0.063	1322	0.764	0.041	1	8	0.974	essential	-
YGL096W	TOS8	nonessential	chrVII	827	34	0.041	1948	2.356	94	0.114	0.739	2	0	0	nonessential	training
YGL097W	SRM1	essential	chrVII	1439	4	0.003	91	0.063	1390	0.966	0.048	3	9	0.992	essential	testing
YGL098W	USE1	essential	chrVII	734	0	0	0	0	734	1	0	10	10	1	essential	testing
YGL099W	LSG1	essential	chrVII	1914	5	0.003	130	0.068	1516	0.792	0.042	6	7	0.942	essential	training
YGL100W	SEH1	nonessential	chrVII	1014	6	0.006	128	0.126	319	0.315	0.1	9	5	0.044	nonessential	training
YGL101W	YGL101W	nonessential	chrVII	639	10	0.016	313	0.49	125	0.196	0.274	7	3	0.004	nonessential	testing
YGL102C	YGL102C	essential	chrVII	425	0	0	0	0	425	1	0	6	10	0.996	essential	-
YGL103W	RPL28	essential	chrVII	442	0	0	0	0	397	0.898	0	0	10	0.986	essential	-
YGL104C	VPS73	nonessential	chrVII	1457	23	0.016	504	0.346	245	0.168	0.248	4	1	0	nonessential	testing
YGL105W	ARC1	nonessential	chrVII	1127	12	0.011	144	0.128	444	0.394	0.163	4	5	0.046	nonessential	testing
YGL106W	MLC1	nonessential	chrVII	446	0	0	0	0	446	1	0	6	10	0.998	essential	-
YGL107C	RMD9	nonessential	chrVII	1893	17	0.009	294	0.155	483	0.255	0.128	5	2	0.006	nonessential	training
YGL108C	YGL108C	nonessential	chrVII	419	12	0.029	208	0.496	73	0.174	0.418	6	3	0	nonessential	training
YGL109W	YGL109W	nonessential	chrVII	320	22	0.069	708	2.212	89	0.278	1.002	12	3	0.016	nonessential	training
YGL110C	CUE3	nonessential	chrVII	1861	30	0.016	1065	0.572	181	0.097	0.227	12	0	0	nonessential	training
YGL111W	NSA1	essential	chrVII	1388	6	0.004	60	0.043	1242	0.895	0.063	8	8	0.986	essential	training
YGL112C	TAF6	essential	chrVII	1547	1	0.001	1	0.001	1541	0.996	0.009	4	9	1	essential	testing
YGL113W	SLD3	essential	chrVII	1930	10	0.005	798	0.413	964	0.499	0.081	7	5	0.462	undetermined	testing
YGL114W	YGL114W	nonessential	chrVII	2174	19	0.009	393	0.181	270	0.124	0.136	7	0	0.002	nonessential	training
YGL115W	SNF4	nonessential	chrVII	965	2	0.002	24	0.025	459	0.476	0.033	6	8	0.836	undetermined	-
YGL116W	CDC20	essential	chrVII	1815	1	0.001	1	0.001	1470	0.81	0.008	4	9	1	essential	testing
YGL117W	YGL117W	nonessential	chrVII	782	21	0.027	1195	1.528	105	0.134	0.387	1	2	0	nonessential	training
YGL118C	YGL118C	nonessential	chrVII	434	30	0.069	680	1.567	74	0.171	0.997	2	1	0	nonessential	testing
YGL119W	COQ8	nonessential	chrVII	1502	17	0.011	704	0.469	330	0.22	0.172	2	1	0	nonessential	training
YGL120C	PRP43	essential	chrVII	2287	5	0.002	176	0.077	2138	0.935	0.034	6	9	0.996	essential	testing
YGL121C	GPG1	nonessential	chrVII	377	10	0.027	503	1.334	99	0.263	0.417	7	5	0	nonessential	testing
YGL122C	NAB2	essential	chrVII	1487	6	0.004	158	0.106	1010	0.679	0.065	5	7	0.906	essential	testing
YGL123W	RPS2	essential	chrVII	761	0	0	0	0	761	1	0	0	10	1	essential	-
YGL124C	MON1	nonessential	chrVII	1880	27	0.014	586	0.312	420	0.223	0.228	7	2	0.012	nonessential	testing
YGL125W	MET13	nonessential	chrVII	1766	39	0.022	1368	0.775	172	0.097	0.336	3	0	0	nonessential	-
YGL126W	SCS3	nonessential	chrVII	1139	74	0.065	3348	2.939	119	0.104	1.009	9	1	0	nonessential	-
YGL127C	SOH1	nonessential	chrVII	362	0	0	0	0	362	1	0	10	9	0.882	undetermined	-
YGL128C	CWC23	essential	chrVII	848	4	0.005	13	0.015	329	0.388	0.09	3	6	0.218	undetermined	testing
YGL129C	RSM23	nonessential	chrVII	1349	13	0.01	64	0.047	211	0.156	0.184	6	2	0.066	nonessential	training
YGL130W	CEG1	essential	chrVII	1376	4	0.003	6	0.004	1216	0.884	0.06	5	8	0.952	essential	training
YGL131C	SNT2	nonessential	chrVII	4192	45	0.011	1311	0.313	626	0.149	0.184	5	1	0.036	nonessential	training
YGL132W	YGL132W	nonessential	chrVII	332	3	0.009	58	0.175	184	0.554	0.155	3	7	0.032	nonessential	testing
YGL133W	ITC1	nonessential	chrVII	3764	65	0.017	1750	0.465	416	0.111	0.303	3	0	0	nonessential	testing
YGL134W	PCL10	nonessential	chrVII	1298	22	0.017	712	0.549	142	0.109	0.289	7	0	0	nonessential	testing
YGL136C	MRM2	nonessential	chrVII	932	27	0.029	540	0.579	114	0.122	0.518	11	0	0	nonessential	training
YGL137W	SEC27	essential	chrVII	2630	8	0.003	95	0.036	2085	0.793	0.056	6	7	0.978	essential	testing
YGL138C	YGL138C	nonessential	chrVII	1032	29	0.028	834	0.808	174	0.169	0.518	0	2	0	nonessential	training
YGL139W	FLC3	nonessential	chrVII	2401	27	0.011	684	0.285	377	0.157	0.2	2	1	0.002	nonessential	testing
YGL140C	YGL140C	nonessential	chrVII	3639	47	0.013	1957	0.538	674	0.185	0.235	2	1	0.014	nonessential	testing
YGL141W	HUL5	nonessential	chrVII	2669	30	0.011	834	0.312	378	0.142	0.166	7	0	0.002	nonessential	training
YGL142C	GPI10	essential	chrVII	1843	1	0.001	6	0.003	1828	0.992	0.008	2	9	1	essential	testing
YGL143C	MRF1	nonessential	chrVII	1222	18	0.015	832	0.681	184	0.151	0.2	11	1	0	nonessential	training
YGL144C	ROG1	nonessential	chrVII	2009	25	0.012	837	0.417	231	0.115	0.159	6	0	0	nonessential	testing
YGL145W	TIP20	essential	chrVII	2102	7	0.003	315	0.15	1824	0.868	0.043	3	7	0.984	essential	training
YGL146C	RRT6	nonessential	chrVII	910	36	0.04	1139	1.252	116	0.127	0.484	2	1	0	nonessential	training
YGL147C	RPL9A	nonessential	chrVII	338	3	0.009	25	0.074	198	0.586	0.108	0	3	0.098	nonessential	testing
YGL148W	ARO2	nonessential	chrVII	1103	4	0.004	85	0.077	380	0.345	0.043	5	7	0.42	undetermined	-
YGL149W	YGL149W	nonessential	chrVII	302	26	0.086	657	2.175	63	0.209	0.987	2	3	0.002	nonessential	testing
YGL150C	INO80	essential	chrVII	4384	16	0.004	450	0.103	2452	0.559	0.044	3	5	0.86	undetermined	testing
YGL151W	NUT1	nonessential	chrVII	3359	77	0.023	2824	0.841	303	0.09	0.28	9	0	0	nonessential	testing
YGL152C	YGL152C	nonessential	chrVII	674	34	0.05	1335	1.981	93	0.138	0.687	9	0	0.006	nonessential	testing
YGL153W	PEX14	nonessential	chrVII	1022	25	0.024	1020	0.998	141	0.138	0.35	10	0	0	nonessential	testing
YGL154C	LYS5	nonessential	chrVII	789	17	0.022	230	0.292	166	0.21	0.316	14	4	0.002	nonessential	-
YGL155W	CDC43	essential	chrVII	1127	2	0.002	35	0.031	545	0.484	0.032	2	8	0.904	essential	training
YGL156W	AMS1	nonessential	chrVII	3165	40	0.013	2282	0.721	525	0.166	0.236	3	1	0.002	nonessential	training
YGL157W	ARI1	nonessential	chrVII	1023	18	0.018	321	0.314	309	0.302	0.325	1	3	0.004	nonessential	testing
YGL158W	RCK1	nonessential	chrVII	1519	42	0.028	1175	0.774	177	0.117	0.472	2	0	0	nonessential	testing
YGL159W	YGL159W	nonessential	chrVII	1092	19	0.017	948	0.868	187	0.171	0.296	9	3	0	nonessential	testing
YGL160W	AIM14	nonessential	chrVII	1682	36	0.021	3266	1.942	178	0.106	0.357	3	0	0	nonessential	training
YGL161C	YIP5	nonessential	chrVII	911	14	0.015	592	0.65	155	0.17	0.268	0	3	0	nonessential	testing
YGL162W	SUT1	nonessential	chrVII	896	23	0.026	753	0.84	112	0.125	0.443	4	1	0	nonessential	testing
YGL163C	RAD54	nonessential	chrVII	2687	14	0.005	280	0.104	557	0.207	0.091	0	2	0.06	nonessential	testing
YGL164C	YRB30	nonessential	chrVII	1318	17	0.013	508	0.385	217	0.165	0.193	10	1	0	nonessential	testing
YGL165C	YGL165C	nonessential	chrVII	569	32	0.056	875	1.538	278	0.489	0.822	3	5	0.24	undetermined	training
YGL166W	CUP2	nonessential	chrVII	667	12	0.018	902	1.352	273	0.409	0.263	13	5	0.054	nonessential	testing
YGL167C	PMR1	nonessential	chrVII	2822	11	0.004	230	0.082	2159	0.765	0.06	1	7	0.946	essential	-
YGL168W	HUR1	nonessential	chrVII	329	9	0.027	326	0.991	154	0.468	0.411	9	5	0.006	nonessential	-
YGL169W	SUA5	essential	chrVII	1235	4	0.003	144	0.117	1207	0.977	0.05	0	8	0.942	essential	training
YGL170C	SPO74	nonessential	chrVII	1233	21	0.017	400	0.324	243	0.197	0.289	0	1	0.004	nonessential	training
YGL171W	ROK1	essential	chrVII	1691	6	0.004	216	0.128	1484	0.878	0.061	12	8	0.998	essential	testing
YGL172W	NUP49	essential	chrVII	1388	10	0.007	151	0.109	694	0.5	0.166	3	5	0.214	undetermined	testing
YGL173C	XRN1	nonessential	chrVII	4458	19	0.004	463	0.104	1264	0.284	0.068	2	2	0.328	undetermined	-
YGL174W	BUD13	nonessential	chrVII	797	22	0.028	1054	1.322	128	0.161	0.425	9	3	0	nonessential	training
YGL175C	SAE2	nonessential	chrVII	1034	5	0.005	122	0.118	445	0.43	0.076	1	5	0.1	nonessential	-
YGL176C	YGL176C	nonessential	chrVII	1661	29	0.017	632	0.38	225	0.135	0.281	5	0	0	nonessential	testing
YGL177W	YGL177W	nonessential	chrVII	344	29	0.084	1170	3.401	112	0.326	1.282	5	2	0.024	nonessential	testing
YGL178W	MPT5	nonessential	chrVII	2558	26	0.01	686	0.268	716	0.28	0.161	3	1	0.02	nonessential	testing
YGL179C	TOS3	nonessential	chrVII	1679	33	0.02	1145	0.682	243	0.145	0.279	2	0	0	nonessential	-
YGL180W	ATG1	nonessential	chrVII	2653	22	0.008	588	0.222	580	0.219	0.111	4	1	0.048	nonessential	-
YGL181W	GTS1	nonessential	chrVII	1174	36	0.031	2808	2.392	126	0.107	0.393	2	1	0	nonessential	-
YGL182C	YGL182C	nonessential	chrVII	320	16	0.05	888	2.775	85	0.266	0.651	19	3	0	nonessential	training
YGL183C	MND1	nonessential	chrVII	626	26	0.042	1323	2.113	106	0.169	0.538	3	4	0.004	nonessential	testing
YGL184C	STR3	nonessential	chrVII	1376	55	0.04	3072	2.233	116	0.084	0.582	3	0	0	nonessential	training
YGL185C	YGL185C	nonessential	chrVII	1127	42	0.037	1958	1.737	151	0.134	0.541	9	0	0	nonessential	training
YGL186C	TPN1	nonessential	chrVII	1696	35	0.021	1747	1.03	295	0.174	0.28	3	0	0	nonessential	testing
YGL187C	COX4	nonessential	chrVII	441	13	0.029	490	1.111	80	0.181	0.409	3	2	0	nonessential	training
YGL189C	RPS26A	nonessential	chrVII	338	0	0	0	0	338	1	0	0	9	0.624	undetermined	-
YGL190C	CDC55	nonessential	chrVII	1550	6	0.004	141	0.091	589	0.38	0.055	0	6	0.392	undetermined	-
YGL191W	COX13	nonessential	chrVII	386	14	0.036	717	1.858	83	0.215	0.53	1	4	0.002	nonessential	training
YGL192W	IME4	nonessential	chrVII	1766	18	0.01	1056	0.598	285	0.161	0.153	3	0	0	nonessential	training
YGL193C	YGL193C	nonessential	chrVII	308	14	0.045	304	0.987	134	0.435	0.762	3	4	0.008	nonessential	testing
YGL194C	HOS2	nonessential	chrVII	1328	23	0.017	705	0.531	258	0.194	0.287	9	0	0	nonessential	testing
YGL195W	GCN1	nonessential	chrVII	7931	100	0.013	3569	0.45	573	0.072	0.189	5	0	0.02	nonessential	training
YGL196W	DSD1	nonessential	chrVII	1282	21	0.016	801	0.625	234	0.183	0.249	1	2	0	nonessential	testing
YGL197W	MDS3	nonessential	chrVII	4434	56	0.013	1313	0.296	407	0.092	0.184	4	0	0	nonessential	testing
YGL198W	YIP4	nonessential	chrVII	704	17	0.024	770	1.094	191	0.271	0.353	18	3	0	nonessential	training
YGL199C	YGL199C	nonessential	chrVII	467	14	0.03	319	0.683	191	0.409	0.438	2	4	0.014	nonessential	testing
YGL200C	EMP24	nonessential	chrVII	608	20	0.033	910	1.497	110	0.181	0.481	11	4	0	nonessential	testing
YGL201C	MCM6	essential	chrVII	2957	2	0.001	3	0.001	1450	0.49	0.01	3	8	1	essential	training
YGL202W	ARO8	nonessential	chrVII	1499	39	0.026	2127	1.419	209	0.139	0.365	1	1	0	nonessential	training
YGL203C	KEX1	nonessential	chrVII	2143	45	0.021	2734	1.276	205	0.096	0.297	0	0	0.006	nonessential	-
YGL204C	YGL204C	nonessential	chrVII	302	7	0.023	115	0.381	135	0.447	0.4	1	5	0.012	nonessential	testing
YGL205W	POX1	nonessential	chrVII	2243	63	0.028	2547	1.136	154	0.069	0.448	6	0	0	nonessential	testing
YGL206C	CHC1	nonessential	chrVII	4931	2	0	13	0.003	4185	0.849	0.006	3	8	0.998	essential	-
YGL207W	SPT16	essential	chrVII	3075	8	0.003	76	0.025	1860	0.605	0.043	2	8	0.952	essential	testing
YGL208W	SIP2	nonessential	chrVII	1202	33	0.027	2098	1.745	152	0.126	0.479	11	0	0.002	nonessential	testing
YGL209W	MIG2	nonessential	chrVII	1118	29	0.026	1040	0.93	276	0.247	0.463	3	1	0	nonessential	training
YGL210W	YPT32	nonessential	chrVII	665	28	0.042	872	1.311	120	0.18	0.697	2	2	0	nonessential	testing
YGL211W	NCS6	nonessential	chrVII	1076	17	0.016	777	0.722	314	0.292	0.266	10	3	0	nonessential	-
YGL212W	VAM7	nonessential	chrVII	947	16	0.017	440	0.465	195	0.206	0.273	2	3	0	nonessential	testing
YGL213C	SKI8	nonessential	chrVII	1177	19	0.016	826	0.702	167	0.142	0.229	3	1	0	nonessential	-
YGL214W	YGL214W	nonessential	chrVII	478	6	0.013	57	0.119	138	0.289	0.178	0	6	0.056	nonessential	-
YGL215W	CLG1	nonessential	chrVII	1355	17	0.013	920	0.679	235	0.173	0.18	4	1	0	nonessential	testing
YGL216W	KIP3	nonessential	chrVII	2374	61	0.026	2493	1.05	189	0.08	0.411	1	0	0	nonessential	testing
YGL217C	YGL217C	nonessential	chrVII	338	12	0.036	617	1.825	91	0.269	0.555	3	3	0	nonessential	training
YGL218W	YGL218W	nonessential	chrVII	640	1	0.002	217	0.339	631	0.986	0.022	0	9	0.75	undetermined	-
YGL219C	MDM34	nonessential	chrVII	1369	10	0.007	332	0.243	588	0.43	0.101	14	7	0.526	undetermined	-
YGL220W	FRA2	nonessential	chrVII	359	20	0.056	956	2.663	87	0.242	0.805	8	4	0.002	nonessential	testing
YGL221C	NIF3	nonessential	chrVII	863	10	0.012	452	0.524	220	0.255	0.17	10	5	0.04	nonessential	testing
[truncated: 3,806 more rows]

## Sheet: Data 5
YBL073W
YBL077W
YBR124W
YCR013C
YDL016C
YDL152W
YDL163W
YDL221W
YDR053W
YDR187C
YDR327W
YDR396W
YDR413C
YGL069C
YGL074C
YGL239C
YGR073C
YGR114C
YGR190C
YGR265W
YJL009W
YJL032W
YJL086C
YJL202C
YJR012C
YJR023C
YKL036C
YKL083W
YKL111C
YKL153W
YLL037W
YLR101C
YLR140W
YLR198C
YLR230W
YLR379W
YLR458W
YMR290W-A
YNL114C
YNL150W
YOL134C
YOR102W
YOR146W
YOR169C
YOR203W
YOR218C
YOR282W
YPL044C
YPL142C
YPL251W
YPR142C

## Sheet: Data 6
Gene	Annotation	YJM975												RM11												DBVPG1107												WE372
		Effective gene length	Number of transposons	Transposon density	Number of reads	Read density	Transposon-free interval	Freedom index	Neighborhood index	Transposons in promoter	Transposon-free segments	RF output	Verdict	Effective gene length	Number of transposons	Transposon density	Number of reads	Read density	Transposon-free interval	Freedom index	Neighborhood index	Transposons in promoter	Transposon-free segments	RF output	Verdict	Effective gene length	Number of transposons	Transposon density	Number of reads	Read density	Transposon-free interval	Freedom index	Neighborhood index	Transposons in promoter	Transposon-free segments	RF output	Verdict	Effective gene length	Number of transposons	Transposon density	Number of reads	Read density	Transposon-free interval	Freedom index	Neighborhood index	Transposons in promoter	Transposon-free segments	RF output	Verdict
YAL001C	essential	3447	19	0.006	351	0.102	1134	0.329	0.025	51	3	0.798	undetermined	3447	33	0.01	1407	0.408	589	0.171	0.039	40	2	0.534	undetermined	3420	7	0.002	51	0.015	1965	0.575	0.011	36	5	0.856	undetermined	3447	225	0.065	19687	5.711	84	0.024	0.367	31	0	-	NA
YAL002W	nonessential	3800	258	0.068	21084	5.548	144	0.038	0.31	17	0	0.006	nonessential	3800	545	0.143	89194	23.472	83	0.022	0.582	17	0	0.006	nonessential	3800	282	0.074	33440	8.8	126	0.033	0.426	16	0	0.014	nonessential	3800	312	0.082	35162	9.253	135	0.036	0.474	18	0	-	NA
YAL003W	essential	613	1	0.002	18	0.029	441	0.719	0.007	10	9	0.786	undetermined	613	4	0.007	14	0.023	362	0.591	0.027	12	7	0.678	undetermined	613	1	0.002	3	0.005	535	0.873	0.009	2	9	0.906	essential	613	34	0.055	2297	3.747	64	0.104	0.309	26	1	-	NA
YAL005C	nonessential	618	49	0.079	1827	2.956	99	0.16	0.34	13	0	0.002	nonessential	618	70	0.113	4790	7.751	64	0.104	0.448	17	0	0.002	nonessential	618	49	0.079	3204	5.184	140	0.227	0.434	16	0	0.038	nonessential	618	56	0.091	6238	10.094	55	0.089	0.478	9	0	-	NA
YAL007C	nonessential	617	66	0.107	5398	8.749	67	0.109	0.479	2	0	0.002	nonessential	617	73	0.118	6552	10.619	52	0.084	0.489	10	0	0	nonessential	617	46	0.075	3714	6.019	100	0.162	0.429	6	0	0.002	nonessential	617	49	0.079	4305	6.977	128	0.207	0.431	8	1	-	NA
YAL008W	nonessential	593	57	0.096	2246	3.788	60	0.101	0.43	18	0	0.006	nonessential	593	83	0.14	8915	15.034	34	0.057	0.583	24	0	0.004	nonessential	579	51	0.088	4170	7.202	62	0.107	0.51	11	0	0	nonessential	593	57	0.096	3754	6.331	63	0.106	0.523	17	0	-	NA
YAL009W	nonessential	776	49	0.063	2104	2.711	102	0.131	0.289	30	1	0.002	nonessential	776	77	0.099	4687	6.04	62	0.08	0.42	35	0	0.014	nonessential	776	39	0.05	1467	1.89	95	0.122	0.293	22	0	0.004	nonessential	776	46	0.059	2194	2.827	62	0.08	0.327	20	0	-	NA
YAL010C	nonessential	1478	4	0.003	18	0.012	717	0.485	0.012	21	7	0.706	undetermined	1478	4	0.003	1462	0.989	986	0.667	0.011	22	7	0.91	essential	1478	5	0.003	16	0.011	895	0.606	0.019	14	6	0.826	undetermined	1478	65	0.044	3071	2.078	117	0.079	0.241	13	0	-	NA
YAL011W	nonessential	1874	59	0.031	3635	1.94	153	0.082	0.141	28	0	0.032	nonessential	1874	64	0.034	3781	2.018	195	0.104	0.144	25	0	0.02	nonessential	1874	53	0.028	3115	1.662	142	0.076	0.163	19	0	0.008	nonessential	1874	84	0.045	5676	3.029	101	0.054	0.246	19	0	-	NA
YAL012W	nonessential	1174	16	0.014	407	0.347	218	0.186	0.062	6	2	0.128	undetermined	1174	22	0.019	956	0.814	148	0.126	0.08	8	0	0.174	undetermined	1174	17	0.014	1270	1.082	185	0.158	0.083	11	1	0.186	undetermined	1174	66	0.056	6434	5.48	92	0.078	0.318	7	0	-	NA
YAL013W	nonessential	1214	46	0.038	2069	1.704	162	0.133	0.212	23	0	0	nonessential	1214	71	0.058	2820	2.323	186	0.153	0.295	28	1	0.006	nonessential	1214	56	0.046	1376	1.133	366	0.301	0.322	22	2	0.308	undetermined	1214	65	0.054	3458	2.848	121	0.1	0.354	22	0	-	NA
YAL014C	nonessential	763	38	0.05	2994	3.924	103	0.135	0.309	19	0	0.012	nonessential	763	59	0.077	5590	7.326	97	0.127	0.416	16	0	0.002	nonessential	763	38	0.05	3486	4.569	118	0.155	0.38	12	1	0.018	nonessential	763	44	0.058	3710	4.862	98	0.128	0.427	15	0	-	NA
YAL015C	nonessential	1191	65	0.055	3443	2.891	115	0.097	0.369	19	0	0	nonessential	1191	103	0.086	13764	11.557	105	0.088	0.488	0	0	0	nonessential	1191	70	0.059	12590	10.571	96	0.081	0.473	0	0	0.012	nonessential	1191	85	0.071	8251	6.928	89	0.075	0.548	17	0	-	NA
YAL016C-A	nonessential	311	14	0.045	1186	3.814	267	0.859	0.346	0	8	0.51	undetermined	311	23	0.074	1676	5.389	114	0.367	0.477	0	5	0.108	undetermined	311	14	0.045	988	3.177	125	0.402	0.406	0	7	0.168	undetermined	311	18	0.058	2075	6.672	132	0.424	0.496	4	5	-	NA
YAL016W	nonessential	1904	2	0.001	8	0.004	1401	0.736	0.007	5	8	0.996	essential	1904	16	0.008	722	0.379	736	0.387	0.051	6	5	0.472	undetermined	1904	5	0.003	69	0.036	1805	0.948	0.022	2	8	0.99	essential	1904	50	0.026	3906	2.051	154	0.081	0.219	5	0	-	NA
YAL017W	nonessential	4036	104	0.026	8713	2.159	199	0.049	0.193	4	0	0.01	nonessential	4036	200	0.05	15225	3.772	111	0.028	0.305	3	0	0	nonessential	4036	139	0.034	10926	2.707	144	0.036	0.288	4	0	0.002	nonessential	4036	135	0.033	9253	2.293	175	0.043	0.269	2	0	-	NA
YAL018C	nonessential	974	38	0.039	542	0.556	117	0.12	0.295	0	0	0	nonessential	974	68	0.07	2762	2.836	104	0.107	0.437	4	0	0	nonessential	974	64	0.066	2342	2.405	105	0.108	0.572	1	0	0	nonessential	974	55	0.056	2600	2.669	97	0.1	0.442	2	0	-	NA
YAL019W	nonessential	3380	115	0.034	4365	1.291	350	0.104	0.285	2	0	0.002	nonessential	3380	165	0.049	11902	3.521	103	0.03	0.33	7	0	0.002	nonessential	3335	125	0.037	10590	3.175	193	0.058	0.36	2	0	0.002	nonessential	3380	120	0.036	11032	3.264	177	0.052	0.297	1	0	-	NA
YAL019W-A	nonessential	539	56	0.104	3043	5.646	113	0.21	0.851	9	1	0.018	nonessential	539	87	0.161	10680	19.814	29	0.054	1.05	19	0	0	nonessential	539	67	0.124	7145	13.256	65	0.121	1.166	10	0	0	nonessential	539	68	0.126	8121	15.067	86	0.16	1.051	13	1	-	NA
YAL020C	nonessential	980	65	0.066	4398	4.488	95	0.097	0.619	27	0	0	nonessential	980	132	0.135	24662	25.165	52	0.053	0.934	24	0	0	nonessential	980	89	0.091	10066	10.271	77	0.079	0.926	22	0	0	nonessential	980	95	0.097	11652	11.89	86	0.088	0.869	26	0	-	NA
YAL021C	nonessential	2495	52	0.021	2413	0.967	612	0.245	0.189	16	1	0.272	undetermined	2495	138	0.055	11491	4.606	131	0.053	0.382	18	0	0.01	nonessential	2495	43	0.017	2479	0.994	281	0.113	0.173	17	0	0.004	nonessential	2495	100	0.04	6315	2.531	155	0.062	0.359	16	0	-	NA
YAL022C	nonessential	1523	72	0.047	4022	2.641	146	0.096	0.431	22	0	0.002	nonessential	1523	115	0.076	8936	5.867	120	0.079	0.539	30	0	0	nonessential	1523	67	0.044	5899	3.873	106	0.07	0.464	24	0	0.018	nonessential	1523	81	0.053	4512	2.963	97	0.064	0.487	22	0	-	NA
YAL023C	nonessential	2232	66	0.03	2921	1.309	175	0.078	0.242	1	0	0	nonessential	2232	106	0.047	8343	3.738	127	0.057	0.311	1	0	0.002	nonessential	2232	64	0.029	5302	2.375	193	0.086	0.278	1	0	0	nonessential	2232	112	0.05	15053	6.744	151	0.068	0.426	1	0	-	NA
YAL024C	nonessential	4295	38	0.009	1558	0.363	408	0.095	0.076	4	0	0.16	undetermined	4295	43	0.01	4408	1.026	380	0.088	0.068	3	0	0.186	undetermined	4295	54	0.013	3719	0.866	371	0.086	0.128	1	0	0.004	nonessential	4295	124	0.029	9274	2.159	162	0.038	0.244	3	0	-	NA
YAL025C	essential	917	2	0.002	26	0.028	712	0.776	0.02	19	9	0.968	essential	917	4	0.004	718	0.783	715	0.78	0.031	18	8	0.874	essential	917	1	0.001	6	0.007	889	0.969	0.012	11	9	1	essential	917	20	0.022	1831	1.997	188	0.205	0.19	18	3	-	NA
YAL026C	nonessential	4042	72	0.018	2877	0.712	411	0.102	0.15	1	0	0.002	nonessential	4042	63	0.016	2055	0.508	556	0.138	0.109	0	0	0.062	nonessential	4042	39	0.01	1157	0.286	482	0.119	0.106	0	0	0.106	undetermined	4042	104	0.026	5585	1.382	260	0.064	0.222	0	0	-	NA
YAL026C-A	nonessential	434	24	0.055	871	2.007	92	0.212	0.496	3	1	0.002	nonessential	434	41	0.094	730	1.682	53	0.122	0.686	2	0	0.002	nonessential	363	22	0.061	1233	3.397	49	0.135	0.698	0	0	0.016	nonessential	434	17	0.039	639	1.472	119	0.274	0.363	3	3	-	NA
YAL027W	nonessential	782	55	0.07	3267	4.178	88	0.113	0.63	6	1	0	nonessential	782	53	0.068	2779	3.554	99	0.127	0.492	9	0	0	nonessential	782	36	0.046	3206	4.1	102	0.13	0.53	7	0	0.006	nonessential	782	49	0.063	3624	4.634	91	0.116	0.581	11	0	-	NA
YAL028W	nonessential	1553	70	0.045	3722	2.397	125	0.08	0.39	9	0	0	nonessential	1553	73	0.047	3541	2.28	106	0.068	0.331	19	0	0	nonessential	1553	53	0.034	6573	4.232	161	0.104	0.368	12	0	0.012	nonessential	1553	57	0.037	4616	2.972	136	0.088	0.329	15	0	-	NA
YAL029C	nonessential	4311	117	0.027	7057	1.637	221	0.051	0.229	6	0	0.01	nonessential	4311	197	0.046	16530	3.834	139	0.032	0.312	7	0	0.006	nonessential	4311	123	0.029	8690	2.016	191	0.044	0.279	4	0	0	nonessential	4311	133	0.031	9023	2.093	162	0.038	0.271	4	0	-	NA
YAL030W	nonessential	329	19	0.058	1439	4.374	83	0.252	0.481	23	3	0.032	nonessential	329	20	0.061	1745	5.304	60	0.182	0.397	20	2	0.074	nonessential	329	21	0.064	2040	6.201	100	0.304	0.593	14	2	0.102	undetermined	329	24	0.073	1544	4.693	70	0.213	0.618	22	1	-	NA
YAL031C	nonessential	2264	69	0.03	3796	1.677	240	0.106	0.251	9	0	0	nonessential	2264	129	0.057	10776	4.76	181	0.08	0.377	16	0	0.008	nonessential	2264	64	0.028	5872	2.594	267	0.118	0.259	8	0	0.002	nonessential	2264	74	0.033	4701	2.076	344	0.152	0.273	9	0	-	NA
YAL032C	essential	1136	48	0.042	3291	2.897	416	0.366	0.349	28	3	0.454	undetermined	1136	73	0.064	7038	6.195	183	0.161	0.453	26	1	0.02	nonessential	1136	40	0.035	2898	2.551	270	0.238	0.332	18	2	0.098	nonessential	1136	63	0.055	5991	5.274	120	0.106	0.469	23	0	-	NA
YAL033W	essential	518	2	0.004	3	0.006	425	0.82	0.032	19	8	0.808	undetermined	518	12	0.023	762	1.471	285	0.55	0.164	25	7	0.398	undetermined	518	9	0.017	470	0.907	412	0.795	0.165	29	7	0.91	essential	518	23	0.044	1481	2.859	109	0.21	0.378	29	3	-	NA
YAL034C	nonessential	1231	44	0.036	1386	1.126	100	0.081	0.227	25	0	0	nonessential	1231	81	0.066	5527	4.49	59	0.048	0.394	34	0	0.002	nonessential	1231	53	0.043	2602	2.114	216	0.175	0.326	24	1	0.004	nonessential	1231	77	0.063	7539	6.124	81	0.066	0.426	24	0	-	NA
YAL034C-B	nonessential	322	38	0.118	3636	11.292	53	0.165	0.711	1	1	0.004	nonessential	322	44	0.137	8537	26.512	53	0.165	0.762	2	1	0.058	nonessential	322	31	0.096	4162	12.925	79	0.245	0.694	0	2	0.122	undetermined	322	47	0.146	8355	25.947	75	0.233	0.927	1	2	-	NA
YAL034W-A	essential	866	18	0.021	361	0.417	455	0.525	0.128	15	5	0.396	undetermined	866	25	0.029	3473	4.01	563	0.65	0.165	15	5	0.704	undetermined	866	12	0.014	544	0.628	688	0.794	0.101	12	7	0.986	essential	866	36	0.042	2521	2.911	163	0.188	0.269	16	1	-	NA
YAL035W	nonessential	3005	19	0.006	994	0.331	707	0.235	0.039	11	3	0.482	undetermined	3005	41	0.014	5321	1.771	447	0.149	0.081	13	0	0.204	undetermined	3005	11	0.004	256	0.085	1399	0.466	0.028	10	5	0.768	undetermined	3005	75	0.025	4805	1.599	344	0.114	0.161	13	1	-	NA
YAL036C	nonessential	1106	44	0.04	1965	1.777	136	0.123	0.252	14	0	0	nonessential	1106	77	0.07	4712	4.26	93	0.084	0.426	13	0	0	nonessential	1106	51	0.046	4476	4.047	86	0.078	0.355	11	0	0.012	nonessential	1106	64	0.058	3697	3.343	110	0.099	0.385	16	0	-	NA
YAL037C-B	nonessential	971	3	0.003	62	0.064	717	0.738	0.02	0	7	0.882	undetermined	971	12	0.012	524	0.54	244	0.251	0.076	1	4	0.104	nonessential	971	2	0.002	4	0.004	516	0.531	0.016	0	8	0.854	undetermined	971	42	0.043	3038	3.129	90	0.093	0.287	3	0	-	NA
YAL037W	nonessential	800	47	0.059	1691	2.114	112	0.14	0.372	11	2	0.064	nonessential	800	59	0.074	4144	5.18	158	0.198	0.452	3	1	0.04	nonessential	800	49	0.061	3351	4.189	82	0.102	0.471	8	0	0	nonessential	800	47	0.059	5948	7.435	100	0.125	0.391	9	1	-	NA
YAL038W	essential	1472	5	0.003	230	0.156	717	0.487	0.021	3	6	0.562	undetermined	1472	13	0.009	536	0.364	533	0.362	0.054	1	4	0.25	undetermined	1472	3	0.002	5	0.003	655	0.445	0.016	1	8	0.828	undetermined	1472	61	0.041	4369	2.968	157	0.107	0.274	14	0	-	NA
YAL039C	nonessential	806	93	0.115	3414	4.236	38	0.047	0.684	26	0	0	nonessential	806	187	0.232	17428	21.623	47	0.058	1.379	25	0	0	nonessential	806	53	0.066	5022	6.231	70	0.087	0.496	16	0	0	nonessential	806	193	0.239	25692	31.876	40	0.05	1.51	23	0	-	NA
YAL040C	nonessential	1724	25	0.015	956	0.555	336	0.195	0.09	1	1	0.12	undetermined	1724	21	0.012	895	0.519	805	0.467	0.073	1	6	0.538	undetermined	1724	33	0.019	2137	1.24	768	0.445	0.148	3	3	0.398	undetermined	1724	44	0.026	2616	1.517	275	0.16	0.162	5	1	-	NA
YAL041W	essential	2534	8	0.003	699	0.276	1423	0.562	0.02	7	7	0.97	essential	2534	6	0.002	768	0.303	1710	0.675	0.014	12	7	0.982	essential	2534	5	0.002	349	0.138	2448	0.966	0.015	7	8	0.996	essential	2534	62	0.024	4969	1.961	172	0.068	0.157	7	0	-	NA
YAL042C-A	nonessential	374	27	0.072	2352	6.289	80	0.214	0.437	3	2	0.068	nonessential	374	34	0.091	3205	8.57	72	0.193	0.521	7	1	0.006	nonessential	374	27	0.072	2176	5.818	88	0.235	0.527	3	2	0.082	nonessential	374	33	0.088	4095	10.949	51	0.136	0.537	5	0	-	NA
YAL042W	nonessential	1219	65	0.053	5852	4.801	95	0.078	0.325	21	0	0.018	nonessential	1219	94	0.077	7216	5.92	87	0.071	0.444	15	0	0	nonessential	1219	59	0.048	7162	5.875	99	0.081	0.356	10	0	0.02	nonessential	1219	75	0.062	8220	6.743	71	0.058	0.373	19	0	-	NA
YAL043C	essential	2331	14	0.006	681	0.292	1498	0.643	0.04	26	6	0.948	essential	2331	19	0.008	318	0.136	520	0.223	0.049	23	2	0.358	undetermined	2331	7	0.003	239	0.103	1086	0.466	0.024	18	7	0.82	undetermined	2331	118	0.051	11032	4.733	101	0.043	0.321	21	0	-	NA
YAL044C	nonessential	509	9	0.018	441	0.866	215	0.422	0.139	14	6	0.124	undetermined	509	10	0.02	63	0.124	150	0.295	0.142	18	6	0.09	nonessential	509	7	0.014	217	0.426	170	0.334	0.125	15	6	0.06	nonessential	509	44	0.086	6147	12.077	89	0.175	0.621	12	1	-	NA
YAL044W-A	nonessential	329	17	0.052	447	1.359	109	0.331	0.46	14	2	0.05	nonessential	329	21	0.064	1370	4.164	71	0.216	0.477	23	2	0.104	nonessential	329	14	0.043	1013	3.079	95	0.289	0.412	14	4	0.006	nonessential	329	28	0.085	1467	4.459	65	0.198	0.661	23	2	-	NA
YAL045C	nonessential	305	13	0.043	347	1.138	109	0.357	0.371	5	4	0.002	nonessential	305	23	0.075	1577	5.17	71	0.233	0.55	3	2	0.044	nonessential	305	12	0.039	1031	3.38	102	0.334	0.372	4	5	0.024	nonessential	305	25	0.082	1561	5.118	65	0.213	0.623	7	2	-	NA
YAL046C	nonessential	327	5	0.015	1377	4.211	104	0.318	0.121	15	6	0.116	undetermined	327	10	0.031	456	1.394	74	0.226	0.199	23	3	0.008	nonessential	327	6	0.018	1050	3.211	110	0.336	0.159	13	5	0.046	nonessential	327	13	0.04	2990	9.144	76	0.232	0.277	22	1	-	NA
YAL047C	nonessential	1781	10	0.006	69	0.039	634	0.356	0.04	10	3	0.228	undetermined	1860	11	0.006	492	0.265	624	0.335	0.036	18	7	0.674	undetermined	1860	7	0.004	1292	0.695	1092	0.587	0.03	11	8	0.924	essential	1860	45	0.024	3103	1.668	221	0.119	0.157	20	1	-	NA
YAL047W-A	nonessential	326	19	0.058	529	1.623	107	0.328	0.381	0	4	0.012	nonessential	326	35	0.107	1014	3.11	46	0.141	0.6	1	1	0.002	nonessential	326	20	0.061	1184	3.632	113	0.347	0.459	0	4	0.026	nonessential	326	41	0.126	2990	9.172	59	0.181	0.753	2	2	-	NA
YAL048C	nonessential	1973	34	0.017	653	0.331	451	0.229	0.115	12	1	0.032	nonessential	1973	72	0.036	4731	2.398	192	0.097	0.207	20	0	0.004	nonessential	1973	23	0.012	800	0.405	684	0.347	0.089	16	3	0.52	undetermined	1973	125	0.063	11487	5.822	112	0.057	0.384	18	0	-	NA
YAL049C	nonessential	737	32	0.043	1615	2.191	75	0.102	0.31	12	0	0	nonessential	737	41	0.056	2941	3.991	88	0.119	0.33	16	0	0.006	nonessential	737	20	0.027	1340	1.818	127	0.172	0.212	12	2	0.064	nonessential	737	28	0.038	2656	3.604	86	0.117	0.238	19	0	-	NA
YAL051W	nonessential	3099	78	0.025	3332	1.075	266	0.086	0.175	9	0	0	nonessential	3099	127	0.041	9763	3.15	239	0.077	0.239	15	0	0.016	nonessential	3090	80	0.026	7860	2.544	239	0.077	0.196	10	0	0.02	nonessential	3099	119	0.038	10602	3.421	181	0.058	0.232	9	0	-	NA
YAL053W	nonessential	2333	89	0.038	4664	1.999	137	0.059	0.287	3	0	0	nonessential	2333	82	0.035	5201	2.229	234	0.1	0.218	8	0	0.002	nonessential	2333	80	0.034	6393	2.74	169	0.072	0.282	3	0	0	nonessential	2333	82	0.035	6516	2.793	141	0.06	0.222	4	0	-	NA
YAL054C	nonessential	2130	122	0.057	6682	3.137	123	0.058	0.398	14	0	0	nonessential	2130	173	0.081	13392	6.287	89	0.042	0.472	12	0	0.002	nonessential	2130	104	0.049	6067	2.848	147	0.069	0.378	11	0	0.002	nonessential	2130	138	0.065	10867	5.102	117	0.055	0.379	12	0	-	NA
YAL055W	nonessential	539	35	0.065	1689	3.134	97	0.18	0.447	12	1	0.002	nonessential	539	42	0.078	3990	7.403	73	0.135	0.456	16	2	0.038	nonessential	539	26	0.048	2496	4.631	94	0.174	0.376	15	2	0.094	nonessential	539	49	0.091	3982	7.388	91	0.169	0.536	16	1	-	NA
YAL056C-A	nonessential	347	15	0.043	680	1.96	117	0.337	0.419	25	4	0.044	nonessential	347	28	0.081	3261	9.398	86	0.248	0.672	23	2	0.072	nonessential	347	14	0.04	785	2.262	100	0.288	0.468	21	4	0.006	nonessential	347	22	0.063	1939	5.588	102	0.294	0.53	28	3	-	NA
YAL056W	nonessential	2620	47	0.018	3079	1.175	363	0.139	0.169	10	0	0	nonessential	2620	95	0.036	6824	2.605	133	0.051	0.293	16	0	0	nonessential	2620	82	0.031	9717	3.709	191	0.073	0.342	13	0	0.012	nonessential	2620	123	0.047	11297	4.312	122	0.047	0.382	18	0	-	NA
YAL058W	nonessential	1420	52	0.037	2974	2.094	149	0.105	0.386	4	0	0	nonessential	1420	94	0.066	11991	8.444	98	0.069	0.584	9	0	0	nonessential	1420	44	0.031	4239	2.985	141	0.099	0.381	6	0	0	nonessential	1420	83	0.058	9586	6.751	84	0.059	0.516	6	0	-	NA
YAL059C-A	nonessential	399	14	0.035	509	1.276	120	0.301	0.388	10	4	0.01	nonessential	399	26	0.065	3247	8.138	64	0.16	0.592	9	1	0.016	nonessential	399	19	0.048	1106	2.772	124	0.311	0.606	6	2	0.078	nonessential	399	28	0.07	2777	6.96	89	0.223	0.632	11	2	-	NA
YAL059W	nonessential	615	24	0.039	1293	2.102	120	0.195	0.432	15	2	0.058	nonessential	615	39	0.063	4961	8.067	64	0.104	0.576	24	0	0.012	nonessential	615	24	0.039	1695	2.756	124	0.202	0.497	19	2	0.072	nonessential	615	35	0.057	4275	6.951	128	0.208	0.512	25	1	-	NA
YAL060W	nonessential	1145	46	0.04	3580	3.127	94	0.082	0.445	11	0	0	nonessential	1145	64	0.056	6631	5.791	102	0.089	0.507	12	0	0.012	nonessential	1145	54	0.047	7120	6.218	80	0.07	0.601	5	0	0.01	nonessential	1145	80	0.07	7074	6.178	86	0.075	0.629	14	0	-	NA
YAL061W	nonessential	1250	87	0.07	4563	3.65	88	0.07	0.907	3	0	0.006	nonessential	1250	119	0.095	10149	8.119	74	0.059	0.978	4	0	0.008	nonessential	1250	86	0.069	9973	7.978	122	0.098	1.01	3	0	0	nonessential	1250	141	0.113	15926	12.741	70	0.056	1.119	3	0	-	NA
YAL062W	nonessential	1364	216	0.158	14488	10.622	68	0.05	2.064	10	0	0.062	nonessential	1364	175	0.128	22395	16.419	127	0.093	1.319	8	0	0.002	nonessential	1364	129	0.095	19145	14.036	84	0.062	1.389	9	0	0	nonessential	1364	212	0.155	29603	21.703	46	0.034	1.542	13	0	-	NA
YAL063C	nonessential	870	18	0.021	1388	1.595	251	0.289	0.294	0	0	0.02	nonessential	777	35	0.045	2382	3.066	157	0.202	0.502	0	0	0	nonessential	795	19	0.024	1425	1.792	241	0.303	0.383	0	0	0.024	nonessential	1003	22	0.022	1282	1.278	422	0.421	0.236	2	0	-	NA
YAL066W	nonessential	-	-	-	-	-	-	-	-	-	-	-	NA	-	-	-	-	-	-	-	-	-	-	-	NA	-	-	-	-	-	-	-	-	-	-	-	NA	305	17	0.056	1228	4.026	72	0.236	0.834	4	3	-	NA
YAL067C	nonessential	1778	79	0.044	5929	3.335	95	0.053	0.972	9	0	0	nonessential	-	-	-	-	-	-	-	-	-	-	-	NA	-	-	-	-	-	-	-	-	-	-	-	NA	1778	96	0.054	8355	4.699	82	0.046	0.808	16	0	-	NA
YAR002C-A	nonessential	655	83	0.127	3628	5.539	97	0.148	0.662	29	1	0.004	nonessential	655	135	0.206	23915	36.511	39	0.06	0.883	37	0	0	nonessential	655	87	0.133	7564	11.548	80	0.122	0.769	28	0	0	nonessential	655	76	0.116	5822	8.889	71	0.108	0.775	24	0	-	NA
YAR002W	nonessential	1616	140	0.087	6991	4.326	106	0.066	0.442	33	0	0.008	nonessential	1616	270	0.167	20604	12.75	58	0.036	0.711	23	0	0	nonessential	1616	106	0.066	7843	4.853	114	0.071	0.376	26	0	0.002	nonessential	1616	137	0.085	7069	4.374	85	0.053	0.555	20	0	-	NA
YAR003W	nonessential	1250	77	0.062	3287	2.63	156	0.125	0.319	19	0	0	nonessential	1250	141	0.113	10894	8.715	60	0.048	0.484	22	0	0	nonessential	1250	89	0.071	11671	9.337	112	0.09	0.411	13	0	0	nonessential	1250	105	0.084	11325	9.06	84	0.067	0.559	11	0	-	NA
YAR007C	essential	1835	6	0.003	596	0.325	978	0.533	0.017	13	6	0.856	undetermined	1835	18	0.01	1518	0.827	621	0.338	0.042	15	4	0.604	undetermined	1835	7	0.004	567	0.309	1000	0.545	0.022	12	7	0.878	undetermined	1835	108	0.059	6087	3.317	148	0.081	0.386	14	0	-	NA
YAR008W	essential	824	3	0.004	61	0.074	591	0.717	0.019	3	8	0.864	undetermined	824	10	0.012	1617	1.962	217	0.263	0.054	0	4	0.204	undetermined	824	6	0.007	385	0.467	518	0.629	0.043	2	8	0.702	undetermined	824	56	0.068	6092	7.393	123	0.149	0.465	2	1	-	NA
YAR014C	nonessential	2126	121	0.057	5931	2.79	143	0.067	0.462	8	0	0	nonessential	2126	229	0.108	17454	8.21	84	0.04	0.587	20	0	0	nonessential	2126	149	0.07	11552	5.434	95	0.045	0.579	10	0	0	nonessential	2126	150	0.071	10070	4.737	130	0.061	0.566	10	0	-	NA
YAR015W	nonessential	917	4	0.004	306	0.334	398	0.434	0.039	4	6	0.312	undetermined	917	6	0.007	268	0.292	415	0.453	0.038	7	6	0.272	undetermined	917	2	0.002	14	0.015	510	0.556	0.019	6	8	0.808	undetermined	917	40	0.044	4428	4.829	112	0.122	0.37	3	0	-	NA
YAR018C	nonessential	1304	53	0.041	2413	1.85	266	0.204	0.372	4	3	0.094	nonessential	1304	101	0.077	6821	5.231	64	0.049	0.456	19	0	0.002	nonessential	1304	54	0.041	4523	3.469	148	0.113	0.378	9	0	0.008	nonessential	1304	71	0.054	5552	4.258	154	0.118	0.464	16	1	-	NA
YAR019C	essential	2899	11	0.004	312	0.108	964	0.333	0.037	29	5	0.634	undetermined	2899	32	0.011	1619	0.558	562	0.194	0.068	30	2	0.382	undetermined	2899	12	0.004	519	0.179	1658	0.572	0.04	29	6	0.922	essential	2899	155	0.053	15834	5.462	111	0.038	0.467	25	0	-	NA
YAR019W-A	nonessential	329	65	0.198	4846	14.729	127	0.386	1.901	0	3	0.294	undetermined	329	69	0.21	15831	48.119	127	0.386	1.295	0	3	0.324	undetermined	329	58	0.176	9400	28.571	160	0.486	1.716	0	4	0.326	undetermined	329	68	0.207	8959	27.231	92	0.28	1.804	1	2	-	NA
YAR023C	nonessential	512	35	0.068	2915	5.693	81	0.158	0.792	4	0	0	nonessential	512	80	0.156	7316	14.289	51	0.1	1.075	13	0	0	nonessential	512	42	0.082	6868	13.414	35	0.068	0.944	4	0	0	nonessential	512	53	0.104	4867	9.506	45	0.088	1.027	7	0	-	NA
YAR027W	nonessential	704	35	0.05	1917	2.723	74	0.105	0.533	1	0	0	nonessential	704	56	0.08	4825	6.854	74	0.105	0.535	3	0	0	nonessential	704	32	0.045	3569	5.07	85	0.121	0.487	0	0	0.01	nonessential	704	37	0.053	4141	5.882	64	0.091	0.488	2	0	-	NA
YAR028W	nonessential	638	35	0.055	2742	4.298	120	0.188	0.589	5	2	0.06	nonessential	638	46	0.072	4152	6.508	98	0.154	0.485	11	0	0.002	nonessential	638	28	0.044	4030	6.317	129	0.202	0.47	5	3	0.07	nonessential	638	33	0.052	6014	9.426	94	0.147	0.481	9	0	-	NA
YAR030C	nonessential	338	7	0.021	207	0.612	127	0.376	0.227	3	6	0.034	nonessential	338	11	0.033	466	1.379	143	0.423	0.226	11	6	0.088	nonessential	338	9	0.027	292	0.864	91	0.269	0.289	4	5	0	nonessential	338	8	0.024	149	0.441	124	0.367	0.216	7	5	-	NA
YAR031W	nonessential	565	19	0.034	734	1.299	100	0.177	0.395	1	1	0	nonessential	565	55	0.097	6276	11.108	63	0.112	0.718	3	0	0	nonessential	565	18	0.032	1088	1.926	106	0.188	0.371	4	0	0	nonessential	565	32	0.057	2820	4.991	70	0.124	0.553	0	0	-	NA
YAR035W	nonessential	2023	387	0.191	27168	13.43	66	0.033	2.662	22	0	0.012	nonessential	2023	491	0.243	85655	42.341	37	0.018	2.149	22	0	0.024	nonessential	2023	296	0.146	36942	18.261	48	0.024	2.069	21	0	0.012	nonessential	2023	305	0.151	32196	15.915	55	0.027	1.816	23	0	-	NA
YAR042W	nonessential	3544	91	0.026	4211	1.188	326	0.092	0.478	7	0	0.008	nonessential	3544	193	0.054	13188	3.721	162	0.046	0.619	16	0	0.002	nonessential	3544	108	0.03	10860	3.064	193	0.054	0.555	9	0	0.002	nonessential	3544	155	0.044	10929	3.084	149	0.042	0.672	11	0	-	NA
YAR050W	nonessential	712	6	0.008	232	0.326	566	0.795	0.298	2	0	0.48	undetermined	1117	24	0.021	882	0.79	279	0.25	0.376	4	0	0	nonessential	766	4	0.005	514	0.671	464	0.606	0.15	1	0	0.134	undetermined	675	13	0.019	1775	2.63	348	0.516	0.45	3	0	-	NA
YBL001C	nonessential	311	62	0.199	4499	14.466	30	0.096	0.703	47	0	0	nonessential	311	61	0.196	7411	23.83	18	0.058	0.789	35	0	0	nonessential	311	56	0.18	9298	29.897	26	0.084	0.796	35	0	0.006	nonessential	311	33	0.106	4584	14.74	59	0.19	0.662	24	1	0	nonessential
YBL002W	nonessential	387	80	0.207	7032	18.171	24	0.062	0.733	34	0	0	nonessential	387	79	0.204	9808	25.344	24	0.062	0.821	22	0	0.004	nonessential	387	75	0.194	7083	18.302	18	0.047	0.85	25	0	0	nonessential	387	34	0.088	2304	5.953	49	0.127	0.551	17	0	0	nonessential
YBL003C	nonessential	364	34	0.093	964	2.648	39	0.107	0.336	23	0	0.012	nonessential	364	57	0.157	2227	6.118	35	0.096	0.626	26	0	0.002	nonessential	364	49	0.135	1862	5.115	31	0.085	0.599	17	0	0	nonessential	364	22	0.06	931	2.558	62	0.17	0.376	15	1	0.002	nonessential
YBL004W	essential	7102	3	0	158	0.022	4259	0.6	0.002	0	8	0.98	essential	7396	7	0.001	1196	0.162	3033	0.41	0.004	0	7	0.858	essential	7122	2	0	69	0.01	5827	0.818	0.001	0	8	0.998	essential	7396	2	0	191	0.026	5291	0.715	0.002	0	8	0.952	essential
YBL005W	nonessential	2901	135	0.047	8806	3.036	120	0.041	0.321	8	0	0.002	nonessential	2901	207	0.071	15410	5.312	125	0.043	0.484	10	0	0.002	nonessential	2901	180	0.062	14955	5.155	101	0.035	0.47	8	0	0.002	nonessential	2901	111	0.038	9723	3.352	132	0.046	0.454	2	0	0.01	nonessential
YBL006C	nonessential	539	50	0.093	1458	2.705	75	0.139	0.657	38	1	0.006	nonessential	539	41	0.076	1577	2.926	94	0.174	0.524	33	2	0.006	nonessential	539	38	0.071	761	1.412	81	0.15	0.556	29	1	0	nonessential	539	26	0.048	881	1.635	128	0.237	0.595	23	4	0.06	nonessential
YBL007C	nonessential	3690	123	0.033	5146	1.395	155	0.042	0.222	16	0	0.006	nonessential	3690	253	0.069	19040	5.16	113	0.031	0.455	17	0	0	nonessential	3690	98	0.027	3354	0.909	187	0.051	0.206	16	0	0	nonessential	3690	83	0.022	4972	1.347	228	0.062	0.254	10	0	0.002	nonessential
YBL008W	nonessential	2519	143	0.057	6682	2.653	153	0.061	0.338	8	0	0	nonessential	2519	140	0.056	8312	3.3	142	0.056	0.34	2	0	0.002	nonessential	2519	72	0.029	7830	3.108	294	0.117	0.204	3	0	0.028	nonessential	2519	73	0.029	6307	2.504	151	0.06	0.291	3	0	0.008	nonessential
YBL009W	nonessential	2000	93	0.046	5380	2.69	148	0.074	0.277	12	0	0	nonessential	2000	115	0.058	8803	4.402	144	0.072	0.393	11	0	0.01	nonessential	2000	107	0.054	12458	6.229	143	0.072	0.434	12	0	0.008	nonessential	2000	57	0.028	3836	1.918	195	0.098	0.295	12	0	0	nonessential
YBL010C	nonessential	839	34	0.041	2500	2.98	121	0.144	0.275	32	3	0.042	nonessential	839	36	0.043	1847	2.201	114	0.136	0.32	25	1	0	nonessential	839	40	0.048	4083	4.867	92	0.11	0.429	20	1	0.02	nonessential	839	27	0.032	1446	1.723	123	0.147	0.384	16	3	0.006	nonessential
YBL011W	nonessential	2265	89	0.039	4206	1.857	111	0.049	0.251	12	0	0	nonessential	2265	138	0.061	9302	4.107	122	0.054	0.413	9	0	0.01	nonessential	2265	111	0.049	7308	3.226	105	0.046	0.426	12	0	0.006	nonessential	2265	70	0.031	5067	2.237	151	0.067	0.333	5	0	0	nonessential
YBL012C	nonessential	387	40	0.103	1605	4.147	82	0.212	0.659	2	2	0.046	nonessential	387	36	0.093	3228	8.341	76	0.196	0.626	8	2	0.046	nonessential	387	36	0.093	2325	6.008	96	0.248	0.805	2	2	0.094	nonessential	387	16	0.041	707	1.827	146	0.377	0.443	4	4	0.032	nonessential
YBL013W	nonessential	1184	308	0.26	42417	35.825	76	0.064	1.673	26	0	0	nonessential	1184	248	0.209	44855	37.884	49	0.041	1.4	21	0	0	nonessential	1184	206	0.174	37285	31.491	78	0.066	1.492	21	0	0	nonessential	1184	137	0.116	13784	11.642	101	0.085	1.25	16	0	0	nonessential
YBL014C	essential	2643	19	0.007	692	0.262	1314	0.497	0.044	24	7	0.82	undetermined	2643	23	0.009	2631	0.995	2075	0.785	0.056	27	7	0.986	essential	2643	16	0.006	873	0.33	1256	0.475	0.05	20	7	0.822	undetermined	2643	13	0.005	290	0.11	1070	0.405	0.051	16	6	0.57	undetermined
YBL015W	nonessential	1497	84	0.056	6003	4.01	70	0.047	0.334	23	0	0.014	nonessential	1497	83	0.055	7316	4.887	68	0.045	0.347	25	0	0.006	nonessential	1497	66	0.044	10019	6.693	128	0.086	0.363	11	0	0.028	nonessential	1497	38	0.025	2840	1.897	233	0.156	0.254	14	2	0.074	nonessential
YBL016W	nonessential	1058	107	0.101	7255	6.857	114	0.108	0.603	4	0	0	nonessential	1058	140	0.132	13542	12.8	103	0.097	0.829	5	0	0	nonessential	1058	92	0.087	11853	11.203	298	0.282	0.715	5	2	0.344	undetermined	1058	78	0.074	8581	8.111	106	0.1	0.737	6	0	0	nonessential
YBL017C	nonessential	4600	124	0.027	5902	1.283	199	0.043	0.182	9	0	0.01	nonessential	4600	207	0.045	18404	4.001	126	0.027	0.308	12	0	0.03	nonessential	4600	113	0.025	7801	1.696	229	0.05	0.223	6	0	0.016	nonessential	4600	74	0.016	6911	1.502	234	0.051	0.183	2	0	0.006	nonessential
YBL018C	essential	355	10	0.028	485	1.366	210	0.592	0.173	17	6	0.282	undetermined	355	15	0.042	1241	3.496	229	0.645	0.254	19	6	0.424	undetermined	355	4	0.011	162	0.456	241	0.679	0.09	14	8	0.376	undetermined	355	6	0.017	564	1.589	201	0.566	0.167	14	6	0.256	undetermined
YBL019W	nonessential	1534	109	0.071	8956	5.838	97	0.063	0.472	7	0	0	nonessential	1534	126	0.082	11704	7.63	107	0.07	0.532	18	0	0	nonessential	1534	79	0.051	5301	3.456	83	0.054	0.432	8	0	0.008	nonessential	1534	56	0.037	7137	4.653	188	0.123	0.389	9	0	0.016	nonessential
YBL020W	essential	1705	16	0.009	1059	0.621	624	0.366	0.059	1	6	0.392	undetermined	1705	7	0.004	100	0.059	1129	0.662	0.025	2	8	0.94	essential	1649	4	0.002	288	0.175	1574	0.955	0.02	1	9	0.978	essential	1705	4	0.002	114	0.067	1648	0.967	0.024	0	9	0.986	essential
YBL021C	nonessential	431	10	0.023	533	1.237	126	0.292	0.187	27	5	0.026	nonessential	431	26	0.06	1856	4.306	69	0.16	0.463	29	0	0.036	nonessential	431	6	0.014	495	1.148	263	0.61	0.137	17	7	0.346	undetermined	431	3	0.007	419	0.972	301	0.698	0.089	16	8	0.292	undetermined
YBL022C	nonessential	3353	22	0.007	796	0.237	669	0.2	0.059	3	3	0.33	undetermined	3353	62	0.018	3436	1.025	459	0.137	0.157	0	0	0.022	nonessential	3353	8	0.002	317	0.095	1590	0.474	0.027	2	6	0.79	undetermined	3353	1	0	21	0.006	3324	0.991	0.004	3	9	1	essential
YBL023C	essential	2549	11	0.004	357	0.14	1519	0.596	0.04	2	7	0.966	essential	2549	4	0.002	330	0.129	1651	0.648	0.014	5	8	0.988	essential	2549	4	0.002	75	0.029	2494	0.978	0.018	0	9	0.996	essential	2549	4	0.002	302	0.118	2486	0.975	0.023	1	9	0.986	essential
YBL024W	nonessential	2033	63	0.031	4590	2.258	188	0.092	0.3	19	0	0.002	nonessential	2033	94	0.046	4825	2.373	139	0.068	0.437	18	0	0	nonessential	2033	57	0.028	4253	2.092	131	0.064	0.333	11	0	0	nonessential	2033	28	0.014	2101	1.033	391	0.192	0.215	11	1	0.002	nonessential
YBL025W	nonessential	434	0	0	0	0	434	1	0	7	10	0.992	essential	434	2	0.005	7	0.016	329	0.758	0.045	1	8	0.596	undetermined	434	0	0	0	0	434	1	0	2	10	0.99	essential	434	2	0.005	100	0.23	330	0.76	0.074	0	8	0.324	undetermined
YBL027W	nonessential	493	9	0.018	75	0.152	188	0.381	0.173	9	2	0.072	nonessential	493	9	0.018	669	1.357	126	0.256	0.172	12	2	0.022	nonessential	493	2	0.004	63	0.128	307	0.623	0.046	8	6	0.362	undetermined	493	1	0.002	12	0.024	474	0.961	0.031	3	7	0.776	undetermined
YBL028C	nonessential	-	-	-	-	-	-	-	-	-	-	-	NA	306	21	0.069	3513	11.48	93	0.304	0.647	18	3	0.092	nonessential	-	-	-	-	-	-	-	-	-	-	-	NA	317	13	0.041	740	2.334	77	0.243	0.62	13	4	0.04	nonessential
YBL029W	nonessential	1068	115	0.108	6304	5.903	127	0.119	1.016	3	1	0	nonessential	1072	94	0.088	6674	6.226	80	0.075	0.834	4	0	0	nonessential	1051	76	0.072	6780	6.451	165	0.157	0.833	4	0	0	nonessential	1127	78	0.069	4969	4.409	132	0.117	1.05	3	1	0	nonessential
YBL030C	essential	932	0	0	0	0	932	1	0	1	10	1	essential	932	1	0.001	38	0.041	544	0.584	0.01	1	9	0.812	undetermined	932	1	0.001	1	0.001	910	0.976	0.012	3	9	1	essential	932	0	0	0	0	932	1	0	1	10	1	essential
YBL031W	nonessential	998	38	0.038	1774	1.778	198	0.198	0.344	12	1	0.002	nonessential	998	13	0.013	612	0.613	257	0.258	0.121	12	4	0.01	nonessential	998	31	0.031	3401	3.408	195	0.195	0.35	8	3	0.038	nonessential	998	15	0.015	746	0.747	508	0.509	0.221	6	5	0.23	undetermined
YBL032W	nonessential	1142	26	0.023	1076	0.942	254	0.222	0.2	0	3	0.05	nonessential	1142	30	0.026	1804	1.58	266	0.233	0.241	1	1	0.02	nonessential	1142	18	0.016	1487	1.302	480	0.42	0.171	2	3	0.136	undetermined	1142	26	0.023	1768	1.548	304	0.266	0.321	1	3	0.04	nonessential
YBL033C	nonessential	1007	1	0.001	77	0.076	903	0.897	0.008	15	9	0.99	essential	1007	5	0.005	63	0.063	790	0.785	0.043	19	8	0.938	essential	1007	5	0.005	594	0.59	881	0.875	0.05	16	8	0.974	essential	1007	1	0.001	84	0.083	979	0.972	0.013	13	9	0.99	essential
YBL034C	essential	4493	16	0.004	637	0.142	2918	0.649	0.028	1	6	0.906	essential	4493	13	0.003	713	0.159	3694	0.822	0.025	2	7	0.984	essential	4493	8	0.002	571	0.127	2534	0.564	0.017	2	6	0.846	undetermined	4493	5	0.001	83	0.018	2215	0.493	0.014	1	6	0.802	undetermined
YBL035C	essential	2102	8	0.004	193	0.092	1720	0.818	0.032	1	8	0.972	essential	2102	9	0.004	421	0.2	1316	0.626	0.038	0	6	0.874	essential	2102	4	0.002	1609	0.765	1759	0.837	0.019	2	8	0.956	essential	2102	6	0.003	295	0.14	1520	0.723	0.037	0	7	0.906	essential
YBL036C	nonessential	746	22	0.029	1301	1.744	110	0.147	0.235	20	3	0.008	nonessential	746	25	0.034	657	0.881	120	0.161	0.272	18	2	0.002	nonessential	746	17	0.023	935	1.253	111	0.149	0.216	20	2	0.066	nonessential	746	11	0.015	589	0.79	251	0.336	0.172	14	4	0.018	nonessential
YBL037W	nonessential	3022	51	0.017	3616	1.197	423	0.14	0.148	4	0	0.008	nonessential	3022	67	0.022	4160	1.377	195	0.065	0.201	2	0	0.006	nonessential	3022	73	0.024	4018	1.33	271	0.09	0.252	2	0	0.002	nonessential	3022	42	0.014	2431	0.804	240	0.079	0.181	2	0	0.002	nonessential
YBL038W	nonessential	695	11	0.016	933	1.342	275	0.396	0.145	0	5	0.062	nonessential	695	14	0.02	1344	1.934	129	0.186	0.191	1	1	0	nonessential	695	1	0.001	7	0.01	691	0.994	0.016	1	9	0.992	essential	695	0	0	0	0	695	1	0	1	10	1	essential
YBL039C	nonessential	1736	40	0.023	1645	0.948	172	0.099	0.212	1	0	0.004	nonessential	1736	35	0.02	1061	0.611	192	0.111	0.191	2	0	0	nonessential	1736	38	0.022	2731	1.573	148	0.085	0.246	1	0	0	nonessential	1736	22	0.013	1648	0.949	186	0.107	0.174	2	1	0.002	nonessential
YBL040C	essential	624	7	0.011	62	0.099	569	0.912	0.106	14	8	0.882	undetermined	636	7	0.011	58	0.091	577	0.907	0.103	12	8	0.918	essential	636	2	0.003	15	0.024	585	0.92	0.035	8	8	0.856	undetermined	636	2	0.003	48	0.075	607	0.954	0.042	5	8	0.796	undetermined
YBL041W	essential	695	1	0.001	3	0.004	662	0.953	0.014	10	9	0.998	essential	695	0	0	0	0	695	1	0	11	10	1	essential	695	1	0.001	27	0.039	691	0.994	0.016	9	9	0.972	essential	695	1	0.001	13	0.019	690	0.993	0.019	12	9	0.984	essential
YBL042C	nonessential	1896	80	0.042	3449	1.819	180	0.095	0.414	2	0	0	nonessential	1896	68	0.036	3375	1.78	169	0.089	0.341	3	0	0	nonessential	1896	60	0.032	4420	2.331	154	0.081	0.362	6	0	0	nonessential	1896	55	0.029	3246	1.712	144	0.076	0.392	5	0	0	nonessential
YBL043W	nonessential	770	23	0.03	777	1.009	116	0.151	0.301	4	1	0	nonessential	770	19	0.025	610	0.792	235	0.305	0.24	1	3	0.028	nonessential	770	27	0.035	1870	2.429	127	0.165	0.404	2	1	0	nonessential	770	20	0.026	1160	1.506	209	0.271	0.365	3	1	0.01	nonessential
YBL044W	nonessential	365	58	0.159	6070	16.63	42	0.115	1.572	7	0	0.006	nonessential	365	71	0.195	16482	45.156	23	0.063	1.834	11	0	0.006	nonessential	365	53	0.145	5671	15.537	21	0.058	1.648	8	0	0	nonessential	365	52	0.142	5811	15.921	22	0.06	2.002	9	0	0.002	nonessential
YBL045C	nonessential	1370	10	0.007	224	0.164	402	0.293	0.072	1	4	0.062	nonessential	1370	19	0.014	722	0.527	436	0.318	0.127	1	3	0.004	nonessential	1370	3	0.002	221	0.161	738	0.539	0.024	0	8	0.78	undetermined	1370	0	0	0	0	1370	1	0	1	10	1	essential
YBL046W	nonessential	1259	40	0.032	1933	1.535	162	0.129	0.312	11	1	0	nonessential	1259	73	0.058	6222	4.942	142	0.113	0.536	19	0	0.008	nonessential	1259	41	0.033	5451	4.33	154	0.122	0.369	11	1	0.01	nonessential	1259	38	0.03	3695	2.935	207	0.164	0.43	12	2	0.092	undetermined
YBL047C	nonessential	4121	64	0.016	3165	0.768	264	0.064	0.154	1	0	0	nonessential	4121	119	0.029	7555	1.833	224	0.054	0.264	3	0	0.008	nonessential	4121	65	0.016	4783	1.161	358	0.087	0.181	1	0	0.004	nonessential	4121	52	0.013	5150	1.25	522	0.127	0.182	5	0	0.008	nonessential
YBL048W	nonessential	308	16	0.052	209	0.679	43	0.14	0.54	4	1	0.02	nonessential	308	22	0.071	613	1.99	46	0.149	0.671	4	1	0.016	nonessential	308	9	0.029	240	0.779	78	0.253	0.347	2	4	0	nonessential	308	6	0.019	335	1.088	85	0.276	0.296	1	5	0	nonessential
YBL049W	nonessential	413	5	0.012	126	0.305	196	0.475	0.126	2	5	0.076	nonessential	413	4	0.01	79	0.191	126	0.305	0.09	6	6	0.09	nonessential	413	7	0.017	190	0.46	119	0.288	0.201	4	5	0	nonessential	413	9	0.022	597	1.446	135	0.327	0.331	2	4	0	nonessential
YBL050W	essential	853	1	0.001	1	0.001	822	0.964	0.013	0	9	0.998	essential	853	2	0.002	149	0.175	320	0.375	0.023	6	8	0.598	undetermined	853	1	0.001	3	0.004	460	0.539	0.014	2	9	0.886	undetermined	853	0	0	0	0	827	0.97	0	3	10	1	essential
YBL051C	nonessential	1976	23	0.012	1056	0.534	208	0.105	0.132	3	0	0	nonessential	1976	24	0.012	1045	0.529	593	0.3	0.122	7	2	0.04	nonessential	1976	36	0.018	940	0.476	152	0.077	0.226	4	0	0	nonessential	1976	18	0.009	1357	0.687	437	0.221	0.152	4	1	0.004	nonessential
YBL052C	nonessential	2435	48	0.02	1281	0.526	344	0.141	0.223	3	1	0	nonessential	2435	79	0.032	4373	1.796	198	0.081	0.332	0	0	0	nonessential	2435	82	0.034	7004	2.876	197	0.081	0.435	1	0	0.006	nonessential	2435	47	0.019	3148	1.293	369	0.152	0.33	1	0	0.008	nonessential
YBL053W	nonessential	371	9	0.024	199	0.536	139	0.375	0.274	6	5	0.018	nonessential	371	10	0.027	761	2.051	78	0.21	0.276	9	3	0.002	nonessential	342	12	0.035	740	2.164	93	0.272	0.453	3	4	0	nonessential	371	6	0.016	693	1.868	134	0.361	0.277	6	6	0.002	nonessential
YBL054W	nonessential	1533	65	0.042	4373	2.853	131	0.085	0.476	3	0	0	nonessential	1533	61	0.04	3973	2.592	150	0.098	0.406	6	0	0	nonessential	1533	48	0.031	3628	2.367	133	0.087	0.404	4	0	0	nonessential	1533	45	0.029	3797	2.477	182	0.119	0.502	2	0	0.002	nonessential
YBL055C	nonessential	1252	49	0.039	3408	2.722	126	0.101	0.441	10	0	0	nonessential	1252	34	0.027	2280	1.821	115	0.092	0.28	11	0	0.006	nonessential	1252	52	0.042	4654	3.717	153	0.122	0.55	7	0	0.008	nonessential	1252	33	0.026	2191	1.75	130	0.104	0.451	5	0	0	nonessential
YBL056W	nonessential	1386	17	0.012	2772	2	517	0.373	0.155	0	3	0.152	undetermined	1386	28	0.02	2202	1.589	162	0.117	0.231	0	1	0.002	nonessential	1386	39	0.028	5560	4.012	153	0.11	0.418	1	2	0.088	nonessential	1386	16	0.012	1627	1.174	324	0.234	0.213	1	2	0.016	nonessential
YBL057C	nonessential	601	23	0.038	855	1.423	88	0.146	0.493	13	2	0.05	nonessential	601	31	0.052	3360	5.591	107	0.178	0.611	9	1	0.01	nonessential	601	25	0.042	1671	2.78	133	0.221	0.631	12	4	0.01	nonessential	601	25	0.042	1730	2.879	113	0.188	0.789	12	2	0.06	nonessential
YBL058W	nonessential	1268	54	0.043	3273	2.581	159	0.125	0.544	12	1	0	nonessential	1268	50	0.039	3652	2.88	231	0.182	0.466	16	1	0.006	nonessential	1268	27	0.021	5106	4.027	565	0.446	0.315	11	4	0.392	undetermined	1268	25	0.02	921	0.726	286	0.226	0.38	9	2	0.024	nonessential
YBL059C-A	nonessential	322	1	0.003	211	0.655	283	0.879	0.039	12	9	0.554	undetermined	322	6	0.019	158	0.491	134	0.416	0.221	10	5	0.01	nonessential	322	4	0.012	70	0.217	161	0.5	0.181	12	7	0.116	undetermined	322	0	0	0	0	292	0.907	0	12	10	0.724	undetermined
YBL059W	nonessential	574	22	0.038	657	1.145	256	0.446	0.492	3	5	0.11	undetermined	574	19	0.033	1971	3.434	155	0.27	0.394	2	4	0.014	nonessential	574	23	0.04	1526	2.659	124	0.216	0.59	3	5	0.01	nonessential	574	17	0.03	769	1.34	128	0.223	0.581	5	4	0.022	nonessential
YBL060W	nonessential	2058	53	0.026	2204	1.071	191	0.093	0.326	16	0	0	nonessential	2058	76	0.037	3683	1.79	117	0.057	0.437	13	0	0	nonessential	2058	67	0.033	5615	2.728	166	0.081	0.473	12	0	0	nonessential	2058	46	0.022	3759	1.827	184	0.089	0.439	10	0	0.002	nonessential
YBL061C	nonessential	2056	36	0.018	1333	0.648	246	0.12	0.203	2	0	0	nonessential	2056	40	0.019	3093	1.504	227	0.11	0.224	1	0	0	nonessential	2056	40	0.019	4414	2.147	196	0.095	0.259	0	0	0.002	nonessential	2056	30	0.015	1185	0.576	195	0.095	0.256	1	0	0	nonessential
YBL062W	nonessential	376	7	0.019	399	1.061	152	0.404	0.221	2	5	0.016	nonessential	376	6	0.016	722	1.92	157	0.418	0.19	4	7	0.052	nonessential	376	5	0.013	382	1.016	117	0.311	0.184	1	6	0.01	nonessential	376	8	0.021	109	0.29	93	0.247	0.38	2	4	0	nonessential
YBL063W	nonessential	3079	97	0.032	9452	3.07	304	0.099	0.368	13	0	0.008	nonessential	3294	102	0.031	11550	3.506	212	0.064	0.351	11	0	0.006	nonessential	2899	88	0.03	8172	2.819	173	0.06	0.408	9	0	0.002	nonessential	3294	76	0.023	8795	2.67	237	0.072	0.401	5	0	0.014	nonessential
YBL064C	nonessential	782	29	0.037	1226	1.568	127	0.162	0.432	8	1	0	nonessential	782	22	0.028	902	1.153	104	0.133	0.311	9	1	0	nonessential	782	18	0.023	1795	2.295	110	0.141	0.288	6	1	0.002	nonessential	782	15	0.019	777	0.994	181	0.231	0.333	3	2	0	nonessential
YBL065W	nonessential	341	26	0.076	1594	4.674	111	0.326	0.886	3	2	0.06	nonessential	341	26	0.076	3220	9.443	81	0.238	0.838	1	3	0.064	nonessential	341	12	0.035	504	1.478	179	0.525	0.44	1	4	0.044	nonessential	341	13	0.038	923	2.707	150	0.44	0.672	1	5	0.018	nonessential
YBL066C	nonessential	3367	51	0.015	2145	0.637	334	0.099	0.182	11	0	0.008	nonessential	3367	45	0.013	1941	0.576	500	0.149	0.155	10	1	0	nonessential	3367	52	0.015	2357	0.7	204	0.061	0.197	5	0	0	nonessential	3367	21	0.006	2430	0.722	733	0.218	0.113	6	1	0.152	undetermined
YBL067C	nonessential	2213	29	0.013	844	0.381	580	0.262	0.152	0	1	0.006	nonessential	2213	22	0.01	962	0.435	474	0.214	0.108	0	1	0.068	nonessential	2213	32	0.014	1715	0.775	398	0.18	0.167	1	0	0	nonessential	2213	19	0.009	2147	0.97	548	0.248	0.138	1	2	0.052	nonessential
YBL068W	nonessential	931	13	0.014	848	0.911	171	0.184	0.159	14	2	0.042	nonessential	931	21	0.023	780	0.838	237	0.255	0.241	11	2	0.014	nonessential	931	26	0.028	1347	1.447	125	0.134	0.316	13	1	0	nonessential	931	20	0.021	735	0.789	190	0.204	0.342	8	1	0	nonessential
YBL069W	nonessential	1280	25	0.02	1580	1.234	172	0.134	0.217	1	0	0	nonessential	1280	30	0.023	2369	1.851	170	0.133	0.245	2	0	0	nonessential	1280	26	0.02	2570	2.008	173	0.135	0.227	0	0	0.008	nonessential	1280	15	0.012	1353	1.057	168	0.131	0.183	1	1	0.006	nonessential
YBL070C	nonessential	311	8	0.026	447	1.437	126	0.405	0.274	1	6	0.026	nonessential	311	12	0.039	545	1.752	101	0.325	0.396	4	4	0	nonessential	311	9	0.029	301	0.968	144	0.463	0.312	3	6	0.014	nonessential	311	5	0.016	592	1.904	111	0.357	0.232	1	5	0.004	nonessential
YBL071C	nonessential	305	9	0.03	322	1.056	117	0.384	0.328	22	6	0.066	nonessential	305	17	0.056	400	1.311	83	0.272	0.59	28	2	0.024	nonessential	305	14	0.046	594	1.948	121	0.397	0.518	27	3	0.094	nonessential	305	12	0.039	535	1.754	220	0.721	0.59	17	6	0.33	undetermined
YBL074C	essential	1042	23	0.022	543	0.521	852	0.818	0.255	13	8	0.954	essential	1042	38	0.036	2498	2.397	486	0.466	0.402	8	5	0.37	undetermined	1042	24	0.023	722	0.693	915	0.878	0.267	12	8	0.932	essential	1042	25	0.024	1878	1.802	842	0.808	0.373	13	8	0.886	essential
YBL075C	nonessential	1920	48	0.025	1763	0.918	188	0.098	0.283	3	0	0	nonessential	1920	97	0.051	6804	3.544	203	0.106	0.562	12	0	0.006	nonessential	1920	65	0.034	5270	2.745	253	0.132	0.385	13	0	0.002	nonessential	1920	48	0.025	5172	2.694	260	0.135	0.388	7	1	0.008	nonessential
YBL076C	essential	3215	1	0	1	0	3065	0.953	0.004	10	9	1	essential	3215	1	0	11	0.003	3000	0.933	0.004	5	9	1	essential	3215	1	0	461	0.143	3202	0.996	0.004	8	9	0.98	essential	3215	0	0	0	0	3215	1	0	8	10	1	essential
YBL077W	essential	428	14	0.033	839	1.96	302	0.706	0.413	19	7	0.412	undetermined	428	14	0.033	1050	2.453	287	0.671	0.394	18	7	0.426	undetermined	428	17	0.04	1696	3.963	269	0.629	0.485	16	6	0.348	undetermined	428	11	0.026	1095	2.558	337	0.787	0.442	13	7	0.546	undetermined
YBL078C	nonessential	350	4	0.011	23	0.066	111	0.317	0.144	16	7	0.194	undetermined	350	2	0.006	17	0.049	184	0.526	0.069	12	8	0.326	undetermined	350	3	0.009	41	0.117	137	0.391	0.105	10	7	0.152	undetermined	350	4	0.011	105	0.3	195	0.557	0.197	8	7	0.076	nonessential
YBL079W	nonessential	4454	33	0.007	2232	0.501	1297	0.291	0.108	3	3	0.462	undetermined	4454	63	0.014	4238	0.952	530	0.119	0.2	1	0	0.006	nonessential	4454	30	0.007	2515	0.565	1651	0.371	0.091	1	4	0.592	undetermined	4454	29	0.007	2179	0.489	2566	0.576	0.124	1	5	0.67	undetermined
YBL080C	nonessential	1575	18	0.011	316	0.201	445	0.283	0.168	7	2	0.034	nonessential	1575	35	0.022	1146	0.728	158	0.1	0.311	13	0	0	nonessential	1575	4	0.003	46	0.029	967	0.614	0.037	14	6	0.838	undetermined	1575	0	0	0	0	1575	1	0	7	10	1	essential
YBL081W	nonessential	1103	20	0.018	840	0.762	169	0.153	0.281	1	0	0	nonessential	1103	34	0.031	2006	1.819	160	0.145	0.431	3	0	0.014	nonessential	1103	19	0.017	2811	2.549	141	0.128	0.262	3	0	0.004	nonessential	1103	11	0.01	293	0.266	310	0.281	0.201	2	3	0	nonessential
YBL082C	nonessential	1326	25	0.019	1327	1.001	217	0.164	0.281	7	0	0	nonessential	1326	33	0.025	1691	1.275	280	0.211	0.331	12	1	0.01	nonessential	1326	30	0.023	1886	1.422	146	0.11	0.342	8	0	0	nonessential	1326	32	0.024	1421	1.072	195	0.147	0.465	9	1	0	nonessential
YBL083C	nonessential	422	9	0.021	225	0.533	115	0.273	0.319	7	5	0	nonessential	422	8	0.019	508	1.204	134	0.318	0.25	5	7	0.1	nonessential	422	10	0.024	365	0.865	131	0.31	0.348	3	6	0.01	nonessential	422	8	0.019	656	1.555	98	0.232	0.355	4	5	0	nonessential
YBL084C	essential	2137	2	0.001	180	0.084	1914	0.896	0.014	0	9	0.986	essential	2168	3	0.001	40	0.018	1959	0.904	0.018	1	9	1	essential	2146	4	0.002	208	0.097	1206	0.562	0.028	0	8	0.87	undetermined	2145	2	0.001	37	0.017	1936	0.903	0.017	1	9	0.996	essential
YBL085W	nonessential	2916	71	0.024	3763	1.29	353	0.121	0.37	1	1	0.008	nonessential	2916	108	0.037	5099	1.749	300	0.103	0.491	5	0	0	nonessential	2916	89	0.031	4315	1.48	303	0.104	0.458	6	0	0	nonessential	2916	76	0.026	6884	2.361	214	0.073	0.475	3	0	0.008	nonessential
YBL086C	nonessential	1397	12	0.009	445	0.319	602	0.431	0.133	6	5	0.188	undetermined	1397	26	0.019	735	0.526	324	0.232	0.238	8	2	0.01	nonessential	1397	11	0.008	301	0.215	475	0.34	0.12	5	4	0.006	nonessential	1397	14	0.01	422	0.302	405	0.29	0.177	1	4	0	nonessential
YBL088C	nonessential	8245	293	0.036	17648	2.14	223	0.027	0.572	1	0	0.004	nonessential	8245	240	0.029	18031	2.187	473	0.057	0.357	3	0	0.058	nonessential	8245	179	0.022	19189	2.327	318	0.039	0.349	3	0	0.026	nonessential	8245	105	0.013	6104	0.74	388	0.047	0.23	2	0	0.012	nonessential
YBL089W	nonessential	1376	46	0.033	1767	1.284	136	0.099	0.469	12	0	0	nonessential	1376	58	0.042	2490	1.81	192	0.14	0.496	15	0	0	nonessential	1376	50	0.036	3809	2.768	130	0.094	0.541	11	0	0	nonessential	1376	31	0.023	1775	1.29	181	0.132	0.372	9	1	0.002	nonessential
YBL090W	nonessential	498	8	0.016	949	1.906	146	0.293	0.234	16	5	0.026	nonessential	498	10	0.02	996	2	141	0.283	0.234	16	4	0.01	nonessential	498	3	0.006	32	0.064	156	0.313	0.092	14	6	0.21	undetermined	498	0	0	0	0	498	1	0	15	9	1	essential
YBL091C	nonessential	1235	25	0.02	1935	1.567	218	0.177	0.296	17	2	0.082	nonessential	1235	45	0.036	2558	2.071	171	0.138	0.425	11	1	0	nonessential	1235	46	0.037	2522	2.042	103	0.083	0.571	12	0	0	nonessential	1235	22	0.018	2085	1.688	237	0.192	0.313	13	1	0.002	nonessential
YBL091C-A	nonessential	520	24	0.046	1627	3.129	145	0.279	0.633	17	3	0.014	nonessential	520	21	0.04	2199	4.229	122	0.235	0.475	22	1	0.064	nonessential	520	15	0.029	1386	2.665	100	0.192	0.433	20	3	0.004	nonessential	520	15	0.029	964	1.854	134	0.258	0.479	15	2	0.046	nonessential
YBL092W	essential	389	0	0	0	0	389	1	0	0	10	0.944	essential	389	4	0.01	148	0.38	255	0.656	0.117	0	8	0.134	undetermined	389	0	0	0	0	389	1	0	0	10	0.962	essential	389	1	0.003	1	0.003	386	0.992	0.043	0	9	0.75	undetermined
YBL093C	nonessential	659	7	0.011	538	0.816	199	0.302	0.144	1	5	0.008	nonessential	659	18	0.027	1822	2.765	205	0.311	0.317	3	3	0.038	nonessential	659	8	0.012	455	0.69	240	0.364	0.187	2	4	0.004	nonessential	659	9	0.014	928	1.408	353	0.536	0.241	1	6	0.252	undetermined
YBL094C	nonessential	329	4	0.012	34	0.103	205	0.623	0.164	4	7	0.074	nonessential	329	12	0.036	331	1.006	137	0.416	0.424	2	5	0.008	nonessential	329	10	0.03	217	0.66	126	0.383	0.469	1	4	0	nonessential	329	5	0.015	233	0.708	120	0.365	0.268	3	6	0	nonessential
YBL095W	nonessential	794	23	0.029	806	1.015	216	0.272	0.392	12	2	0.054	nonessential	794	26	0.033	1844	2.322	150	0.189	0.381	17	2	0.008	nonessential	794	35	0.044	5361	6.752	126	0.159	0.681	18	1	0.02	nonessential	794	23	0.029	2219	2.795	120	0.151	0.511	11	1	0.002	nonessential
YBL096C	nonessential	305	23	0.075	1350	4.426	37	0.121	1.02	2	1	0.006	nonessential	305	25	0.082	1314	4.308	82	0.269	0.953	0	2	0.014	nonessential	305	35	0.115	6787	22.252	58	0.19	1.772	4	1	0.024	nonessential	305	22	0.072	2973	9.748	55	0.18	1.275	3	1	0	nonessential
YBL097W	essential	2224	9	0.004	321	0.144	2120	0.953	0.055	3	8	0.988	essential	2224	9	0.004	1471	0.661	1207	0.543	0.047	4	7	0.886	essential	2224	2	0.001	438	0.197	2200	0.989	0.014	4	9	0.978	essential	2224	6	0.003	821	0.369	2195	0.987	0.048	2	9	0.966	essential
YBL098W	nonessential	1377	30	0.022	1102	0.8	196	0.142	0.313	6	2	0.05	nonessential	1377	29	0.021	2580	1.874	212	0.154	0.251	10	1	0	nonessential	1377	31	0.023	3563	2.588	158	0.115	0.379	5	0	0	nonessential	1377	26	0.019	4660	3.384	171	0.124	0.354	3	1	0.006	nonessential
YBL099W	nonessential	1612	1	0.001	20	0.012	831	0.516	0.007	0	9	0.832	undetermined	1612	1	0.001	3	0.002	1065	0.661	0.006	0	9	0.998	essential	1612	0	0	0	0	1612	1	0	1	10	1	essential	1612	1	0.001	1	0.001	896	0.556	0.01	0	9	0.922	essential
YBL100C	nonessential	311	0	0	0	0	311	1	0	0	10	0.69	undetermined	311	0	0	0	0	311	1	0	0	10	0.684	undetermined	311	0	0	0	0	311	1	0	0	10	0.7	undetermined	311	0	0	0	0	311	1	0	0	10	0.7	undetermined
YBL101C	nonessential	3243	61	0.019	3138	0.968	224	0.069	0.203	12	0	0	nonessential	3317	101	0.03	6904	2.081	212	0.064	0.318	12	0	0.002	nonessential	3317	67	0.02	6212	1.873	326	0.098	0.285	9	0	0.006	nonessential	3243	47	0.014	4428	1.365	264	0.081	0.219	11	0	0.004	nonessential
YBL102W	nonessential	644	12	0.019	539	0.837	157	0.244	0.206	0	5	0	nonessential	644	21	0.033	1388	2.155	163	0.253	0.337	2	2	0.016	nonessential	644	15	0.023	428	0.665	174	0.27	0.324	0	1	0	nonessential	644	7	0.011	284	0.441	209	0.325	0.162	0	5	0.002	nonessential
YBL103C	nonessential	1457	26	0.018	1703	1.169	161	0.111	0.198	0	0	0	nonessential	1457	64	0.044	4075	2.797	275	0.189	0.446	1	2	0.13	undetermined	1457	37	0.025	1575	1.081	192	0.132	0.353	1	0	0	nonessential	1457	27	0.019	2284	1.568	248	0.17	0.27	0	1	0	nonessential
YBL104C	nonessential	3073	64	0.021	6961	2.265	215	0.07	0.272	21	0	0.004	nonessential	3073	75	0.024	6393	2.08	279	0.091	0.262	23	0	0	nonessential	3073	87	0.028	9137	2.973	188	0.061	0.429	16	0	0.002	nonessential	3073	71	0.023	6478	2.108	246	0.08	0.367	19	0	0.012	nonessential
YBL105C	essential	3413	5	0.001	54	0.016	1570	0.46	0.025	0	7	0.88	undetermined	3413	4	0.001	112	0.033	3178	0.931	0.016	2	8	1	essential	3413	3	0.001	12	0.004	1507	0.442	0.016	0	7	0.886	undetermined	3413	1	0	7	0.002	1858	0.544	0.006	0	9	0.94	essential
YBL106C	nonessential	3009	46	0.015	2344	0.779	414	0.138	0.258	2	1	0	nonessential	3009	79	0.026	4509	1.499	238	0.079	0.346	2	0	0	nonessential	3009	65	0.022	5253	1.746	207	0.069	0.367	1	0	0	nonessential	3009	42	0.014	2890	0.96	222	0.074	0.252	2	0	0	nonessential
YBL107C	nonessential	587	30	0.051	1507	2.567	58	0.099	0.927	21	0	0.02	nonessential	587	19	0.032	796	1.356	106	0.181	0.435	28	2	0.008	nonessential	587	17	0.029	1553	2.646	105	0.179	0.554	23	3	0.02	nonessential	587	19	0.032	1508	2.569	103	0.175	0.579	23	3	0.012	nonessential
YBL109W	nonessential	-	-	-	-	-	-	-	-	-	-	-	NA	-	-	-	-	-	-	-	-	-	-	-	NA	-	-	-	-	-	-	-	-	-	-	-	NA	-	-	-	-	-	-	-	-	-	-	-	NA
YBR001C	nonessential	2309	259	0.112	21266	9.21	74	0.032	0.397	20	0	0.006	nonessential	2309	301	0.13	25019	10.835	69	0.03	0.534	15	0	0	nonessential	2309	300	0.13	31895	13.813	84	0.036	0.585	13	0	0	nonessential	2309	165	0.071	13872	6.008	80	0.035	0.462	14	0	0	nonessential
YBR002C	essential	857	27	0.032	1452	1.694	439	0.512	0.126	21	7	0.686	undetermined	857	30	0.035	3792	4.425	405	0.473	0.16	23	4	0.444	undetermined	857	34	0.04	5250	6.126	189	0.221	0.201	17	4	0.138	undetermined	857	22	0.026	2181	2.545	608	0.709	0.185	18	6	0.66	undetermined
YBR003W	nonessential	1376	38	0.028	958	0.696	144	0.105	0.111	30	0	0.068	nonessential	1376	98	0.071	5179	3.764	116	0.084	0.326	32	0	0	nonessential	1376	18	0.013	857	0.623	216	0.157	0.066	23	2	0.29	undetermined	1376	4	0.003	18	0.013	1278	0.929	0.021	19	8	0.986	essential
YBR004C	essential	1298	1	0.001	19	0.015	837	0.645	0.003	44	9	0.966	essential	1298	3	0.002	14	0.011	794	0.612	0.011	29	7	0.93	essential	1298	2	0.002	4	0.003	1292	0.995	0.008	28	9	0.998	essential	1298	0	0	0	0	1298	1	0	27	10	1	essential
YBR005W	nonessential	611	90	0.147	6495	10.63	55	0.09	0.56	14	0	0.002	nonessential	611	101	0.165	7625	12.48	51	0.083	0.771	11	0	0.002	nonessential	611	77	0.126	9827	16.083	50	0.082	0.639	11	0	0	nonessential	611	54	0.088	4503	7.37	57	0.093	0.606	5	0	0	nonessential
YBR006W	nonessential	1453	109	0.075	7503	5.164	98	0.067	0.314	12	0	0.002	nonessential	1453	141	0.097	13434	9.246	116	0.08	0.489	9	0	0	nonessential	1453	113	0.078	14466	9.956	55	0.038	0.429	9	0	0.002	nonessential	1453	86	0.059	5222	3.594	107	0.074	0.435	6	0	0	nonessential
YBR007C	nonessential	2195	240	0.109	17459	7.954	119	0.054	0.526	38	0	0	nonessential	2195	262	0.119	35806	16.313	95	0.043	0.723	30	0	0	nonessential	2195	234	0.107	30324	13.815	104	0.047	0.681	22	0	0.002	nonessential	2195	148	0.067	17130	7.804	143	0.065	0.566	22	0	0.002	nonessential
YBR008C	nonessential	1591	149	0.094	11230	7.058	91	0.057	0.459	3	0	0	nonessential	1591	184	0.116	15682	9.857	72	0.045	0.719	10	0	0	nonessential	1591	124	0.078	9223	5.797	104	0.065	0.514	8	0	0.002	nonessential	1591	99	0.062	9511	5.978	109	0.069	0.536	5	0	0	nonessential
YBR011C	essential	860	6	0.007	40	0.047	768	0.893	0.038	17	8	0.96	essential	860	14	0.016	668	0.777	659	0.766	0.11	15	6	0.826	undetermined	860	5	0.006	282	0.328	765	0.89	0.042	8	8	0.944	essential	860	8	0.009	90	0.105	782	0.909	0.087	5	9	0.878	essential
YBR012C	nonessential	410	25	0.061	584	1.424	47	0.115	0.332	0	0	0.004	nonessential	415	26	0.063	595	1.434	165	0.398	0.424	0	3	0.092	nonessential	415	17	0.041	369	0.889	145	0.349	0.294	0	4	0.002	nonessential	415	15	0.036	803	1.935	124	0.299	0.338	0	2	0.01	nonessential
YBR013C	nonessential	380	21	0.055	1646	4.332	60	0.158	0.33	6	1	0.028	nonessential	386	31	0.08	2494	6.461	45	0.117	0.566	7	0	0.004	nonessential	386	32	0.083	1659	4.298	42	0.109	0.644	11	1	0	nonessential	386	22	0.057	1830	4.741	69	0.179	0.622	5	2	0.03	nonessential
YBR014C	nonessential	608	21	0.035	1397	2.298	124	0.204	0.207	15	2	0.056	nonessential	608	26	0.043	2411	3.965	86	0.141	0.293	8	2	0.014	nonessential	608	20	0.033	590	0.97	123	0.202	0.242	13	3	0.01	nonessential	608	18	0.03	1409	2.317	103	0.169	0.307	8	1	0	nonessential
YBR015C	nonessential	1790	76	0.042	3844	2.147	138	0.077	0.2	6	0	0.002	nonessential	1790	74	0.041	3572	1.996	146	0.082	0.262	1	0	0	nonessential	1790	74	0.041	6288	3.513	339	0.189	0.273	4	0	0.034	nonessential	1790	50	0.028	4251	2.375	146	0.082	0.233	0	0	0.004	nonessential
YBR016W	nonessential	383	29	0.076	1069	2.791	63	0.164	0.323	15	3	0.024	nonessential	383	38	0.099	1541	4.023	59	0.154	0.574	22	1	0.018	nonessential	383	33	0.086	1389	3.627	53	0.138	0.523	18	1	0.002	nonessential	383	30	0.078	1279	3.339	75	0.196	0.597	8	2	0.03	nonessential
YBR017C	nonessential	2708	14	0.005	179	0.066	1287	0.475	0.025	16	5	0.762	undetermined	2708	7	0.003	384	0.142	1753	0.647	0.016	13	7	0.99	essential	2708	7	0.003	1092	0.403	2260	0.835	0.017	9	8	0.98	essential	2708	7	0.003	133	0.049	1400	0.517	0.022	14	7	0.812	undetermined
YBR018C	nonessential	1061	1	0.001	1	0.001	939	0.885	0.005	0	9	1	essential	1067	1	0.001	16	0.015	1062	0.995	0.006	0	9	0.994	essential	1053	0	0	0	0	1053	1	0	0	10	1	essential	1067	1	0.001	191	0.179	1063	0.996	0.008	1	9	0.992	essential
YBR019C	nonessential	2093	51	0.024	1735	0.829	1047	0.5	0.122	0	5	0.522	undetermined	2093	20	0.01	606	0.29	1062	0.507	0.062	0	5	0.632	undetermined	2093	28	0.013	1846	0.882	620	0.296	0.095	0	3	0.33	undetermined	2093	27	0.013	1825	0.872	1078	0.515	0.111	0	5	0.502	undetermined
YBR020W	nonessential	1556	22	0.014	1195	0.768	594	0.382	0.08	8	3	0.374	undetermined	1556	14	0.009	356	0.229	728	0.468	0.065	10	6	0.45	undetermined	1556	18	0.012	870	0.559	527	0.339	0.095	5	2	0.17	undetermined	1556	21	0.013	1594	1.024	483	0.31	0.131	34	4	0.15	undetermined
YBR021W	nonessential	1889	69	0.037	2186	1.157	211	0.112	0.236	1	0	0.002	nonessential	1889	62	0.033	2324	1.23	149	0.079	0.273	2	0	0.002	nonessential	1889	59	0.031	2529	1.339	141	0.075	0.295	2	0	0	nonessential	1889	35	0.019	1021	0.54	263	0.139	0.198	1	1	0.004	nonessential
YBR022W	nonessential	530	30	0.057	1005	1.896	67	0.126	0.363	9	1	0.01	nonessential	530	49	0.092	2445	4.613	87	0.164	0.764	8	0	0	nonessential	530	26	0.049	1851	3.492	88	0.166	0.461	10	1	0.01	nonessential	530	24	0.045	958	1.808	219	0.413	0.481	2	3	0.084	nonessential
YBR023C	nonessential	3470	80	0.023	5448	1.57	201	0.058	0.162	3	0	0.002	nonessential	3470	67	0.019	4461	1.286	387	0.112	0.171	3	0	0.016	nonessential	3470	45	0.013	1793	0.517	401	0.116	0.131	4	0	0.002	nonessential	3470	51	0.015	4871	1.404	466	0.134	0.164	0	0	0.036	nonessential
YBR024W	nonessential	877	32	0.036	2676	3.051	103	0.117	0.423	1	0	0	nonessential	877	38	0.043	3398	3.875	217	0.247	0.488	1	1	0.032	nonessential	877	30	0.034	1986	2.265	134	0.153	0.446	4	0	0	nonessential	877	22	0.025	1023	1.166	215	0.245	0.421	0	2	0.012	nonessential
YBR025C	nonessential	1181	39	0.033	4482	3.795	108	0.091	0.39	4	0	0.016	nonessential	1181	33	0.028	1721	1.457	157	0.133	0.326	2	0	0	nonessential	1181	26	0.022	333	0.282	147	0.124	0.296	2	0	0.002	nonessential	1181	23	0.019	1242	1.052	200	0.169	0.332	1	1	0	nonessential
YBR026C	nonessential	1139	2	0.002	6	0.005	743	0.652	0.022	12	8	0.97	essential	1139	4	0.004	336	0.295	439	0.385	0.044	7	6	0.35	undetermined	1139	4	0.004	62	0.054	713	0.626	0.05	10	7	0.736	undetermined	1139	0	0	0	0	1139	1	0	7	10	1	essential
YBR027C	nonessential	329	50	0.152	1602	4.869	72	0.219	1.974	4	3	0.096	undetermined	329	32	0.097	679	2.064	60	0.182	1.226	1	3	0	nonessential	329	36	0.109	3549	10.787	47	0.143	1.625	1	1	0.006	nonessential	329	28	0.085	2821	8.574	108	0.328	1.576	4	4	0.148	undetermined
YBR028C	nonessential	1574	36	0.023	1665	1.058	127	0.081	0.299	3	0	0	nonessential	1574	52	0.033	1734	1.102	125	0.079	0.437	3	0	0	nonessential	1574	38	0.024	3199	2.032	194	0.123	0.359	6	0	0	nonessential	1574	27	0.017	899	0.571	177	0.112	0.325	2	0	0	nonessential
YBR029C	essential	1370	8	0.006	136	0.099	532	0.388	0.064	0	7	0.402	undetermined	1370	7	0.005	95	0.069	889	0.649	0.06	1	8	0.804	undetermined	1358	3	0.002	25	0.018	1177	0.867	0.028	1	8	0.988	essential	1370	4	0.003	130	0.095	936	0.683	0.05	2	8	0.88	essential
YBR030W	nonessential	1655	37	0.022	1827	1.104	246	0.149	0.283	4	0	0	nonessential	1655	39	0.024	1434	0.866	313	0.189	0.313	5	2	0.008	nonessential	1655	40	0.024	2128	1.286	322	0.195	0.349	6	1	0	nonessential	1655	38	0.023	963	0.582	209	0.126	0.482	3	0	0.002	nonessential
YBR033W	nonessential	2733	114	0.042	4511	1.651	179	0.065	0.482	5	0	0	nonessential	2733	119	0.044	6922	2.533	256	0.094	0.555	5	0	0	nonessential	2668	122	0.046	7511	2.815	146	0.055	0.611	3	0	0.002	nonessential	2733	85	0.031	8037	2.941	212	0.078	0.589	4	0	0.012	nonessential
YBR034C	nonessential	1043	38	0.036	4607	4.417	124	0.119	0.439	22	1	0.016	nonessential	1043	19	0.018	775	0.743	208	0.199	0.244	15	3	0.006	nonessential	1043	31	0.03	4722	4.527	127	0.122	0.43	17	0	0.014	nonessential	1043	23	0.022	2493	2.39	150	0.144	0.436	14	1	0	nonessential
YBR035C	nonessential	637	0	0	0	0	637	1	0	16	10	1	essential	637	7	0.011	1152	1.808	169	0.265	0.144	9	4	0.032	nonessential	637	7	0.011	355	0.557	336	0.527	0.161	12	7	0.482	undetermined	637	12	0.019	1212	1.903	166	0.261	0.366	6	3	0.002	nonessential
YBR036C	nonessential	1226	23	0.019	723	0.59	188	0.153	0.223	11	2	0.042	nonessential	1226	8	0.007	63	0.051	346	0.282	0.09	6	5	0.086	nonessential	1226	9	0.007	205	0.167	554	0.452	0.113	6	4	0.074	nonessential	1226	4	0.003	909	0.741	725	0.591	0.065	5	7	0.48	undetermined
YBR037C	nonessential	884	17	0.019	1051	1.189	156	0.176	0.229	16	2	0.056	nonessential	884	28	0.032	1114	1.26	138	0.156	0.444	10	1	0	nonessential	884	5	0.006	693	0.784	493	0.558	0.089	16	6	0.42	undetermined	884	3	0.003	123	0.139	821	0.929	0.07	13	9	0.844	essential
YBR038W	essential	2830	26	0.009	1032	0.365	390	0.138	0.1	1	1	0.106	undetermined	2830	13	0.005	441	0.156	607	0.214	0.06	2	2	0.216	undetermined	2830	5	0.002	74	0.026	1007	0.356	0.025	2	5	0.564	undetermined	2830	7	0.002	648	0.229	1060	0.375	0.046	1	7	0.542	undetermined
YBR039W	nonessential	932	0	0	0	0	932	1	0	1	10	1	essential	932	3	0.003	50	0.054	361	0.387	0.042	2	7	0.444	undetermined	932	0	0	0	0	932	1	0	0	10	1	essential	932	0	0	0	0	932	1	0	0	10	1	essential
YBR040W	nonessential	873	18	0.021	725	0.83	145	0.166	0.26	0	5	0	nonessential	873	14	0.016	485	0.556	278	0.318	0.251	0	4	0	nonessential	873	14	0.016	886	1.015	163	0.187	0.255	0	3	0.002	nonessential	873	10	0.011	331	0.379	159	0.182	0.237	1	4	0	nonessential
YBR041W	nonessential	2006	30	0.015	1817	0.906	322	0.161	0.222	6	1	0.01	nonessential	2006	33	0.016	949	0.473	287	0.143	0.298	3	0	0	nonessential	2006	32	0.016	2009	1.001	195	0.097	0.303	5	0	0	nonessential	2006	34	0.017	1801	0.898	210	0.105	0.37	3	0	0	nonessential
YBR042C	nonessential	1161	15	0.013	460	0.396	215	0.185	0.179	9	3	0.004	nonessential	1152	34	0.03	2207	1.916	176	0.153	0.478	6	2	0.016	nonessential	1143	25	0.022	1054	0.922	173	0.151	0.379	8	2	0.064	nonessential	1166	15	0.013	2072	1.777	174	0.149	0.245	6	2	0.042	nonessential
YBR043C	nonessential	2063	43	0.021	920	0.446	296	0.143	0.29	3	0	0	nonessential	2063	46	0.022	2574	1.248	360	0.175	0.347	3	1	0.006	nonessential	2063	48	0.023	3221	1.561	170	0.082	0.409	1	0	0	nonessential	2063	32	0.016	1622	0.786	256	0.124	0.307	2	0	0	nonessential
YBR044C	nonessential	1715	6	0.003	213	0.124	630	0.367	0.049	1	6	0.344	undetermined	1715	29	0.017	1073	0.626	349	0.203	0.268	1	1	0.002	nonessential	1715	21	0.012	840	0.49	221	0.129	0.224	0	1	0	nonessential	1715	4	0.002	211	0.123	791	0.461	0.047	1	7	0.46	undetermined
YBR045C	nonessential	1890	61	0.032	2282	1.207	178	0.094	0.36	0	0	0	nonessential	1890	62	0.033	3164	1.674	151	0.08	0.442	4	0	0	nonessential	1890	60	0.032	4175	2.209	247	0.131	0.462	1	0	0	nonessential	1890	44	0.023	2448	1.295	221	0.117	0.389	1	0	0	nonessential
YBR046C	nonessential	1001	41	0.041	2194	2.192	163	0.163	0.482	14	2	0.062	nonessential	1001	32	0.032	1515	1.513	166	0.166	0.441	17	1	0	nonessential	1001	28	0.028	2064	2.062	184	0.184	0.41	10	2	0.062	nonessential	1001	13	0.013	1428	1.427	443	0.443	0.22	9	6	0.13	undetermined
YBR047W	nonessential	524	28	0.053	1397	2.666	91	0.174	0.535	8	2	0.048	nonessential	524	31	0.059	1629	3.109	134	0.256	0.719	6	3	0.006	nonessential	524	21	0.04	2200	4.198	101	0.193	0.496	3	2	0.076	nonessential	524	17	0.032	1025	1.956	145	0.277	0.484	1	2	0.006	nonessential
YBR048W	nonessential	358	4	0.011	119	0.332	232	0.648	0.111	11	5	0.184	undetermined	358	6	0.017	859	2.399	163	0.455	0.202	15	4	0.078	nonessential	358	3	0.008	38	0.106	185	0.517	0.104	4	6	0.066	nonessential	358	3	0.008	195	0.545	223	0.623	0.124	4	5	0.106	undetermined
YBR049C	essential	2320	5	0.002	190	0.082	1278	0.551	0.022	11	5	0.844	undetermined	2373	5	0.002	84	0.035	1477	0.622	0.026	3	7	0.986	essential	2308	5	0.002	45	0.019	972	0.421	0.028	2	6	0.634	undetermined	2373	1	0	44	0.019	2271	0.957	0.007	4	9	1	essential
YBR050C	nonessential	1013	41	0.04	2712	2.677	243	0.24	0.395	7	3	0.09	nonessential	1013	50	0.049	2332	2.302	114	0.113	0.56	6	1	0	nonessential	1013	51	0.05	3709	3.661	195	0.192	0.58	3	1	0.012	nonessential	1013	30	0.03	3402	3.358	172	0.17	0.444	8	1	0.006	nonessential
YBR051W	nonessential	347	18	0.052	400	1.153	59	0.17	0.47	0	2	0.042	nonessential	347	15	0.043	404	1.164	98	0.282	0.444	1	4	0.004	nonessential	347	17	0.049	457	1.317	60	0.173	0.536	1	2	0.046	nonessential	347	14	0.04	211	0.608	103	0.297	0.545	0	5	0	nonessential
YBR052C	nonessential	629	26	0.041	880	1.399	120	0.191	0.364	17	2	0.054	nonessential	629	25	0.04	1129	1.795	127	0.202	0.399	12	1	0.008	nonessential	629	28	0.045	520	0.827	144	0.229	0.474	14	1	0.01	nonessential	629	23	0.037	673	1.07	92	0.146	0.482	6	1	0	nonessential
YBR053C	nonessential	1066	40	0.038	2197	2.061	174	0.163	0.375	8	1	0	nonessential	1066	27	0.025	1812	1.7	174	0.163	0.283	6	2	0.018	nonessential	1066	30	0.028	2176	2.041	168	0.158	0.341	10	0	0	nonessential	1066	19	0.018	1181	1.108	310	0.291	0.269	7	2	0.022	nonessential
YBR054W	nonessential	1011	30	0.03	2433	2.407	196	0.194	0.3	0	1	0.004	nonessential	1011	26	0.026	10479	10.365	148	0.146	0.309	0	1	0.012	nonessential	1011	28	0.028	2000	1.978	118	0.117	0.354	0	0	0	nonessential	1011	13	0.013	1468	1.452	195	0.193	0.199	0	2	0.01	nonessential
YBR055C	essential	2696	10	0.004	357	0.132	2307	0.856	0.036	12	8	0.996	essential	2696	13	0.005	1083	0.402	1563	0.58	0.056	7	7	0.954	essential	2696	5	0.002	252	0.093	2432	0.902	0.022	11	9	0.994	essential	2696	7	0.003	1444	0.536	2437	0.904	0.038	7	9	0.956	essential
YBR056W	nonessential	1502	32	0.021	1749	1.164	160	0.107	0.223	2	0	0	nonessential	1502	26	0.017	2400	1.598	165	0.11	0.212	6	0	0	nonessential	1502	18	0.012	900	0.599	253	0.168	0.149	5	2	0.048	nonessential	1502	20	0.013	893	0.595	286	0.19	0.208	5	2	0.004	nonessential
YBR057C	nonessential	1083	18	0.017	1480	1.367	176	0.163	0.196	0	0	0	nonessential	1083	22	0.02	950	0.877	134	0.124	0.277	2	2	0.004	nonessential	1083	22	0.02	1439	1.329	157	0.145	0.285	0	2	0.054	nonessential	1083	21	0.019	1994	1.841	314	0.29	0.355	0	2	0.06	nonessential
YBR058C	nonessential	2295	21	0.009	1053	0.459	500	0.218	0.137	14	3	0.044	nonessential	2295	44	0.019	2321	1.011	256	0.112	0.321	10	0	0	nonessential	2295	13	0.006	802	0.349	414	0.18	0.097	10	2	0.11	undetermined	2295	27	0.012	2446	1.066	504	0.22	0.255	10	2	0.064	nonessential
YBR059C	nonessential	3293	50	0.015	2630	0.799	386	0.117	0.211	2	0	0	nonessential	3293	52	0.016	3163	0.961	345	0.105	0.242	0	1	0.002	nonessential	3293	44	0.013	4318	1.311	288	0.087	0.212	0	0	0.002	nonessential	3293	42	0.013	2187	0.664	323	0.098	0.256	1	0	0	nonessential
YBR060C	essential	1843	5	0.003	110	0.06	1098	0.596	0.036	0	7	0.942	essential	1843	0	0	0	0	1843	1	0	1	10	1	essential	1843	6	0.003	3082	1.672	1487	0.807	0.05	0	8	0.952	essential	1843	4	0.002	107	0.058	917	0.498	0.04	2	8	0.672	undetermined
YBR061C	nonessential	929	4	0.004	223	0.24	730	0.786	0.057	11	7	0.89	undetermined	929	13	0.014	660	0.71	508	0.547	0.204	6	5	0.322	undetermined	929	5	0.005	425	0.457	649	0.699	0.082	10	6	0.662	undetermined	929	6	0.006	148	0.159	572	0.616	0.117	9	7	0.528	undetermined
YBR062C	nonessential	535	12	0.022	423	0.791	111	0.207	0.261	17	2	0.044	nonessential	535	11	0.021	628	1.174	121	0.226	0.286	14	2	0.014	nonessential	535	7	0.013	833	1.557	266	0.497	0.188	15	4	0.108	undetermined	535	8	0.015	694	1.297	243	0.454	0.242	15	3	0.04	nonessential
YBR063C	nonessential	1211	23	0.019	1147	0.947	224	0.185	0.223	1	2	0.038	nonessential	1211	30	0.025	1350	1.115	192	0.159	0.352	3	1	0	nonessential	1116	20	0.018	1340	1.201	261	0.234	0.262	0	1	0.006	nonessential	1211	19	0.016	1074	0.887	201	0.166	0.261	1	1	0	nonessential
YBR064W	nonessential	425	5	0.012	224	0.527	179	0.421	0.138	0	5	0.064	nonessential	425	8	0.019	160	0.376	192	0.452	0.267	0	5	0.008	nonessential	330	3	0.009	54	0.164	219	0.664	0.133	3	6	0.088	nonessential	425	5	0.012	115	0.271	135	0.318	0.195	1	6	0	nonessential
YBR065C	nonessential	1091	17	0.016	587	0.538	219	0.201	0.176	19	3	0.01	nonessential	1091	16	0.015	467	0.428	465	0.426	0.198	13	3	0.114	undetermined	1091	24	0.022	628	0.576	252	0.231	0.311	14	1	0.006	nonessential	1091	21	0.019	1311	1.202	146	0.134	0.31	8	2	0.006	nonessential
YBR066C	nonessential	659	35	0.053	1344	2.039	142	0.215	0.581	1	1	0.002	nonessential	659	37	0.056	1908	2.895	129	0.196	0.713	3	3	0.014	nonessential	659	35	0.053	1537	2.332	125	0.19	0.729	2	1	0	nonessential	659	31	0.047	1656	2.513	106	0.161	0.726	5	1	0	nonessential
YBR067C	nonessential	629	11	0.017	259	0.412	133	0.211	0.187	3	3	0.002	nonessential	629	8	0.013	119	0.189	349	0.555	0.155	1	6	0.126	undetermined	629	8	0.013	257	0.409	252	0.401	0.174	0	5	0.006	nonessential	629	8	0.013	300	0.477	264	0.42	0.194	1	5	0	nonessential
YBR068C	nonessential	1761	48	0.027	1767	1.003	200	0.114	0.273	12	0	0	nonessential	1761	8	0.005	573	0.325	1643	0.933	0.052	0	9	0.964	essential	1761	49	0.028	2449	1.391	180	0.102	0.376	8	0	0	nonessential	1761	27	0.015	1139	0.647	226	0.128	0.219	5	2	0.008	nonessential
YBR069C	nonessential	1774	56	0.032	2771	1.562	141	0.079	0.285	4	0	0	nonessential	1774	41	0.023	2616	1.475	233	0.131	0.24	2	0	0	nonessential	1774	34	0.019	2490	1.404	170	0.096	0.237	3	0	0.004	nonessential	1774	37	0.021	2472	1.393	187	0.105	0.27	3	0	0	nonessential
YBR070C	essential	683	0	0	0	0	683	1	0	14	10	1	essential	683	1	0.001	22	0.032	673	0.985	0.016	14	9	0.932	essential	683	0	0	0	0	683	1	0	9	10	1	essential	683	0	0	0	0	683	1	0	8	10	1	essential
YBR071W	nonessential	613	23	0.038	2030	3.312	72	0.117	0.362	19	1	0	nonessential	613	23	0.038	1348	2.199	110	0.179	0.426	17	2	0.014	nonessential	613	11	0.018	880	1.436	133	0.217	0.241	14	3	0.002	nonessential	613	13	0.021	2502	4.082	174	0.284	0.298	14	2	0.128	undetermined
YBR072W	nonessential	641	16	0.025	968	1.51	174	0.271	0.235	5	2	0.044	nonessential	641	15	0.023	373	0.582	149	0.232	0.257	2	3	0	nonessential	641	13	0.02	1919	2.994	174	0.271	0.273	5	5	0.012	nonessential	641	14	0.022	889	1.387	188	0.293	0.308	6	3	0.008	nonessential
YBR073W	nonessential	2873	38	0.013	727	0.253	314	0.109	0.126	14	0	0.012	nonessential	2873	21	0.007	603	0.21	482	0.168	0.084	9	2	0.11	undetermined	2873	29	0.01	3388	1.179	369	0.128	0.135	9	0	0.01	nonessential	2873	23	0.008	1896	0.66	617	0.215	0.114	11	2	0.098	undetermined
YBR074W	nonessential	2850	40	0.014	1556	0.546	218	0.076	0.149	14	0	0.002	nonessential	2850	42	0.015	4233	1.485	316	0.111	0.171	15	0	0.004	nonessential	2850	48	0.017	5404	1.896	329	0.115	0.237	9	0	0.02	nonessential	2850	33	0.012	3216	1.128	369	0.129	0.18	15	0	0.006	nonessential
YBR076W	nonessential	1060	32	0.03	2308	2.177	285	0.269	0.364	2	2	0.082	nonessential	1060	42	0.04	4756	4.487	203	0.192	0.537	1	1	0.006	nonessential	1060	24	0.023	1017	0.959	326	0.308	0.358	0	3	0.14	undetermined	1060	19	0.018	1870	1.764	180	0.17	0.322	0	0	0	nonessential
YBR077C	nonessential	485	29	0.06	517	1.066	68	0.14	0.826	7	1	0	nonessential	485	9	0.019	323	0.666	130	0.268	0.289	7	4	0.002	nonessential	485	20	0.041	556	1.146	76	0.157	0.692	6	2	0.058	nonessential	485	19	0.039	491	1.012	77	0.159	0.751	6	1	0	nonessential
YBR078W	nonessential	1264	26	0.021	658	0.521	186	0.147	0.283	4	2	0.038	nonessential	1264	8	0.006	239	0.189	317	0.251	0.099	2	4	0.036	nonessential	1264	17	0.013	985	0.779	214	0.169	0.217	2	2	0.05	nonessential	1264	5	0.004	35	0.028	480	0.38	0.075	1	7	0.234	undetermined
YBR079C	essential	2851	6	0.002	349	0.122	2180	0.765	0.028	12	7	0.992	essential	2851	8	0.003	190	0.067	2437	0.855	0.04	13	8	0.988	essential	2851	10	0.004	529	0.186	1606	0.563	0.054	8	7	0.938	essential	2851	7	0.002	184	0.065	2333	0.818	0.044	6	8	0.97	essential
YBR080C	essential	2246	3	0.001	69	0.031	2223	0.99	0.017	8	9	0.998	essential	2246	3	0.001	348	0.155	1521	0.677	0.019	11	7	0.96	essential	2246	0	0	0	0	2246	1	0	8	10	1	essential	2246	2	0.001	48	0.021	1985	0.884	0.016	5	8	0.966	essential
YBR081C	nonessential	3947	14	0.004	530	0.134	1154	0.292	0.041	0	4	0.45	undetermined	3983	16	0.004	643	0.161	1327	0.333	0.054	1	5	0.454	undetermined	3936	25	0.006	1364	0.347	998	0.254	0.089	1	3	0.308	undetermined	3983	9	0.002	1582	0.397	1398	0.351	0.037	0	5	0.586	undetermined
YBR082C	nonessential	401	3	0.007	581	1.449	254	0.633	0.089	6	7	0.23	undetermined	401	8	0.02	297	0.741	122	0.304	0.256	7	5	0	nonessential	401	10	0.025	389	0.97	90	0.224	0.348	2	2	0.05	nonessential	401	5	0.012	754	1.88	119	0.297	0.212	7	5	0.036	nonessential
YBR083W	nonessential	1457	45	0.031	1825	1.253	381	0.261	0.371	6	2	0.134	undetermined	1457	31	0.021	1311	0.9	169	0.116	0.285	0	2	0.006	nonessential	1457	50	0.034	4131	2.835	122	0.084	0.507	3	0	0	nonessential	1457	20	0.014	750	0.515	352	0.242	0.227	1	2	0.01	nonessential
YBR084C-A	nonessential	493	10	0.02	724	1.469	115	0.233	0.251	4	2	0.036	nonessential	493	20	0.041	834	1.692	95	0.193	0.545	7	1	0	nonessential	493	9	0.018	319	0.647	189	0.383	0.265	6	5	0.006	nonessential	493	5	0.01	895	1.815	273	0.554	0.166	1	4	0.204	undetermined
YBR084W	nonessential	2897	46	0.016	4220	1.457	294	0.101	0.196	7	0	0.002	nonessential	2897	50	0.017	3157	1.09	454	0.157	0.233	7	1	0.028	nonessential	2897	48	0.017	3538	1.221	517	0.178	0.241	4	2	0.092	nonessential	2897	25	0.009	1819	0.628	920	0.318	0.141	5	2	0.134	undetermined
YBR085W	nonessential	920	5	0.005	109	0.118	317	0.345	0.068	2	6	0.08	nonessential	920	17	0.018	735	0.799	190	0.207	0.251	0	1	0	nonessential	920	12	0.013	394	0.428	300	0.326	0.192	1	4	0	nonessential	920	7	0.008	156	0.17	375	0.408	0.124	0	7	0.214	undetermined
YBR086C	nonessential	2792	43	0.015	1857	0.665	313	0.112	0.209	1	0	0	nonessential	2792	24	0.009	787	0.282	546	0.196	0.121	2	1	0.004	nonessential	2792	54	0.019	2374	0.85	199	0.071	0.293	3	0	0	nonessential	2792	36	0.013	2962	1.061	267	0.096	0.226	2	1	0	nonessential
YBR087W	essential	1061	0	0	0	0	1061	1	0	7	10	1	essential	1061	1	0.001	61	0.057	1055	0.994	0.014	10	9	0.994	essential	1061	0	0	0	0	1061	1	0	6	10	1	essential	1061	0	0	0	0	1061	1	0	8	10	1	essential
YBR088C	essential	736	0	0	0	0	736	1	0	0	10	1	essential	718	1	0.001	1	0.001	390	0.543	0.02	0	9	0.906	essential	738	1	0.001	27	0.037	571	0.774	0.021	1	9	0.924	essential	746	1	0.001	1	0.001	475	0.637	0.024	1	9	0.914	essential
YBR089W	essential	569	0	0	0	0	569	1	0	0	9	0.992	essential	569	1	0.002	1	0.002	406	0.714	0.026	0	8	0.844	essential	569	0	0	0	0	569	1	0	1	9	0.992	essential	569	1	0.002	1	0.002	491	0.863	0.031	0	9	0.922	essential
YBR090C	nonessential	361	37	0.102	526	1.457	133	0.368	1.44	11	4	0.07	nonessential	361	29	0.08	733	2.03	139	0.385	1.192	8	4	0.11	undetermined	361	32	0.089	490	1.357	137	0.38	1.342	10	3	0.11	undetermined	361	28	0.078	447	1.238	143	0.396	1.316	9	4	0.06	nonessential
YBR091C	essential	317	0	0	0	0	317	1	0	7	10	0.808	undetermined	317	0	0	0	0	317	1	0	13	10	0.79	undetermined	317	0	0	0	0	317	1	0	6	10	0.774	undetermined	317	0	0	0	0	317	1	0	6	10	0.782	undetermined
YBR092C	nonessential	1193	15	0.013	475	0.398	441	0.37	0.161	1	2	0.032	nonessential	1193	22	0.018	1953	1.637	250	0.21	0.249	3	2	0.026	nonessential	1193	14	0.012	368	0.308	192	0.161	0.162	1	1	0.002	nonessential	1193	19	0.016	871	0.73	310	0.26	0.247	1	1	0.024	nonessential
YBR093C	nonessential	1128	12	0.011	488	0.433	302	0.268	0.134	1	1	0	nonessential	1128	17	0.015	777	0.689	191	0.169	0.197	0	0	0	nonessential	1128	20	0.018	1269	1.125	272	0.241	0.237	0	1	0.022	nonessential	1128	7	0.006	427	0.379	360	0.319	0.096	0	2	0.09	nonessential
YBR094W	nonessential	2243	32	0.014	2210	0.985	421	0.188	0.221	4	2	0.044	nonessential	2243	47	0.021	1378	0.614	435	0.194	0.322	2	2	0.006	nonessential	2243	38	0.017	2997	1.336	299	0.133	0.236	6	0	0.002	nonessential	2243	36	0.016	1132	0.505	260	0.116	0.293	5	0	0	nonessential
YBR095C	nonessential	1281	15	0.012	554	0.432	436	0.34	0.167	6	4	0.008	nonessential	1281	9	0.007	144	0.112	613	0.479	0.105	6	6	0.188	undetermined	1281	10	0.008	824	0.643	331	0.258	0.11	6	4	0.026	nonessential	1281	11	0.009	1669	1.303	583	0.455	0.153	7	5	0.098	undetermined
YBR096W	nonessential	689	14	0.02	776	1.126	146	0.212	0.306	0	3	0	nonessential	689	13	0.019	706	1.025	369	0.536	0.292	0	5	0.224	undetermined	689	19	0.028	903	1.311	135	0.196	0.387	1	2	0.056	nonessential	689	12	0.017	438	0.636	169	0.245	0.305	0	5	0	nonessential
YBR097W	nonessential	4311	30	0.007	532	0.123	1180	0.274	0.104	4	4	0.528	undetermined	4252	28	0.007	1010	0.238	1104	0.26	0.106	6	4	0.444	undetermined	4311	24	0.006	1138	0.264	2318	0.538	0.078	8	5	0.804	undetermined	4311	14	0.003	145	0.034	2672	0.62	0.059	8	6	0.762	undetermined
YBR098W	nonessential	2040	30	0.015	2137	1.048	219	0.107	0.179	11	0	0	nonessential	2040	22	0.011	921	0.451	216	0.106	0.146	10	0	0.004	nonessential	1952	18	0.009	405	0.207	430	0.22	0.118	11	2	0.054	nonessential	2040	20	0.01	1012	0.496	290	0.142	0.151	11	1	0	nonessential
YBR099C	nonessential	354	6	0.017	260	0.734	110	0.311	0.218	1	6	0.012	nonessential	354	4	0.011	189	0.534	160	0.452	0.17	3	5	0.09	nonessential	-	-	-	-	-	-	-	-	-	-	-	NA	354	4	0.011	128	0.362	189	0.534	0.181	0	5	0.026	nonessential
YBR101C	nonessential	862	9	0.01	199	0.231	313	0.363	0.132	5	5	0.05	nonessential	862	7	0.008	333	0.386	448	0.52	0.122	6	7	0.372	undetermined	862	8	0.009	82	0.095	206	0.239	0.125	7	4	0.014	nonessential	862	4	0.005	93	0.108	342	0.397	0.072	4	6	0.074	nonessential
YBR102C	essential	2242	8	0.004	743	0.331	693	0.309	0.043	5	4	0.33	undetermined	2242	17	0.008	1004	0.448	908	0.405	0.11	4	4	0.3	undetermined	2242	13	0.006	421	0.188	730	0.326	0.076	3	4	0.176	undetermined	2242	11	0.005	630	0.281	681	0.304	0.074	1	4	0.236	undetermined
YBR103W	nonessential	1581	16	0.01	689	0.436	297	0.188	0.125	4	1	0.004	nonessential	1581	22	0.014	741	0.469	207	0.131	0.201	3	0	0	nonessential	1581	24	0.015	2699	1.707	304	0.192	0.211	5	1	0.012	nonessential	1581	8	0.005	263	0.166	479	0.303	0.079	3	5	0.104	undetermined
YBR104W	nonessential	986	22	0.022	823	0.835	263	0.267	0.292	0	3	0.024	nonessential	986	25	0.025	457	0.463	124	0.126	0.391	1	2	0.006	nonessential	986	15	0.015	577	0.585	177	0.18	0.231	4	2	0.046	nonessential	986	16	0.016	689	0.699	551	0.559	0.27	2	4	0.232	undetermined
YBR105C	nonessential	1031	16	0.016	1547	1.5	238	0.231	0.205	6	1	0.002	nonessential	1031	8	0.008	312	0.303	557	0.54	0.128	4	6	0.264	undetermined	1031	19	0.018	1557	1.51	236	0.229	0.289	3	2	0.064	nonessential	1031	14	0.014	1202	1.166	207	0.201	0.241	4	3	0	nonessential
YBR106W	nonessential	563	13	0.023	736	1.307	140	0.249	0.301	10	3	0.004	nonessential	563	10	0.018	538	0.956	157	0.279	0.291	6	4	0.012	nonessential	563	4	0.007	28	0.05	250	0.444	0.112	7	7	0.16	undetermined	563	9	0.016	511	0.908	143	0.254	0.287	3	3	0	nonessential
YBR107C	nonessential	734	9	0.012	400	0.545	315	0.429	0.153	4	4	0.082	nonessential	734	9	0.012	525	0.715	192	0.262	0.194	5	4	0.004	nonessential	734	3	0.004	435	0.593	564	0.768	0.063	7	7	0.78	undetermined	734	6	0.008	88	0.12	208	0.283	0.141	5	5	0.022	nonessential
YBR108W	nonessential	2824	35	0.012	1302	0.461	589	0.209	0.14	12	2	0.06	nonessential	2824	42	0.015	1900	0.673	223	0.079	0.216	5	0	0	nonessential	2824	46	0.016	2133	0.755	232	0.082	0.236	11	0	0	nonessential	2824	28	0.01	1906	0.675	491	0.174	0.168	5	1	0.004	nonessential
YBR109C	essential	440	0	0	0	0	440	1	0	4	10	0.994	essential	440	0	0	0	0	440	1	0	6	10	0.994	essential	440	0	0	0	0	440	1	0	5	10	0.99	essential	440	0	0	0	0	440	1	0	5	10	0.994	essential
YBR110W	essential	1346	0	0	0	0	1346	1	0	6	10	1	essential	1346	0	0	0	0	1346	1	0	5	10	1	essential	1346	0	0	0	0	1346	1	0	2	10	1	essential	1346	0	0	0	0	1346	1	0	4	10	1	essential
YBR111C	nonessential	692	19	0.027	1472	2.127	145	0.21	0.304	12	3	0	nonessential	692	19	0.027	659	0.952	111	0.16	0.387	8	1	0	nonessential	692	25	0.036	2367	3.421	123	0.178	0.523	7	1	0.008	nonessential	692	16	0.023	1585	2.29	160	0.231	0.398	3	3	0	nonessential
YBR112C	nonessential	2882	11	0.004	138	0.048	1511	0.524	0.044	2	6	0.716	undetermined	2882	31	0.011	1826	0.634	667	0.231	0.165	5	2	0.028	nonessential	2882	15	0.005	156	0.054	852	0.296	0.081	2	3	0.318	undetermined	2882	13	0.005	784	0.272	1127	0.391	0.085	3	3	0.38	undetermined
YBR113W	nonessential	479	8	0.017	88	0.184	265	0.553	0.197	0	6	0.068	nonessential	479	13	0.027	360	0.752	209	0.436	0.432	0	4	0.004	nonessential	479	9	0.019	215	0.449	268	0.559	0.304	1	6	0.034	nonessential	479	10	0.021	456	0.952	265	0.553	0.428	0	5	0.066	nonessential
YBR114W	nonessential	2319	33	0.014	1560	0.673	200	0.086	0.139	3	0	0	nonessential	2319	25	0.011	1298	0.56	385	0.166	0.137	3	1	0.002	nonessential	2319	42	0.018	2779	1.198	283	0.122	0.221	5	1	0.002	nonessential	2319	25	0.011	2902	1.251	426	0.184	0.172	1	0	0.01	nonessential
YBR115C	nonessential	4121	18	0.004	2228	0.541	679	0.165	0.044	3	1	0.298	undetermined	4121	11	0.003	248	0.06	2048	0.497	0.035	0	5	0.782	undetermined	4121	26	0.006	1365	0.331	674	0.164	0.079	1	1	0.244	undetermined	4121	14	0.003	488	0.118	1767	0.429	0.056	0	3	0.45	undetermined
YBR116C	nonessential	497	28	0.056	1132	2.278	95	0.191	0.504	2	2	0.046	nonessential	497	28	0.056	1871	3.765	174	0.35	0.629	1	3	0.016	nonessential	497	34	0.068	1904	3.831	90	0.181	0.76	3	1	0	nonessential	497	29	0.058	2528	5.087	92	0.185	0.849	1	1	0	nonessential
YBR117C	nonessential	1983	45	0.023	2588	1.305	135	0.068	0.204	6	0	0.002	nonessential	1983	49	0.025	3624	1.828	174	0.088	0.277	8	0	0.008	nonessential	1983	38	0.019	2317	1.168	179	0.09	0.214	12	0	0	nonessential	1983	29	0.015	3153	1.59	266	0.134	0.213	4	1	0.004	nonessential
YBR119W	nonessential	889	15	0.017	873	0.982	255	0.287	0.168	7	2	0.046	nonessential	889	15	0.017	941	1.058	180	0.202	0.204	4	1	0	nonessential	889	11	0.012	338	0.38	274	0.308	0.148	11	4	0.004	nonessential	889	10	0.011	873	0.982	274	0.308	0.168	7	4	0.024	nonessential
YBR120C	nonessential	485	0	0	0	0	485	1	0	2	10	1	essential	478	5	0.01	715	1.496	218	0.456	0.123	3	6	0.124	undetermined	479	4	0.008	44	0.092	232	0.484	0.096	2	7	0.12	undetermined	485	1	0.002	5	0.01	462	0.953	0.028	1	9	0.92	essential
YBR121C	nonessential	2000	0	0	0	0	2000	1	0	1	10	1	essential	2000	0	0	0	0	2000	1	0	1	10	1	essential	2000	0	0	0	0	2000	1	0	0	10	1	essential	2000	0	0	0	0	2000	1	0	0	10	1	essential
YBR122C	nonessential	530	4	0.008	100	0.189	169	0.319	0.071	7	6	0.072	nonessential	530	4	0.008	68	0.128	211	0.398	0.088	7	7	0.11	undetermined	530	6	0.011	115	0.217	255	0.481	0.128	8	8	0.242	undetermined	530	5	0.009	49	0.092	266	0.502	0.127	4	7	0.266	undetermined
YBR123C	essential	1919	1	0.001	62	0.032	1682	0.876	0.005	8	9	0.992	essential	1919	6	0.003	607	0.316	819	0.427	0.036	6	6	0.582	undetermined	1919	1	0.001	11	0.006	1916	0.998	0.006	5	9	1	essential	1919	1	0.001	14	0.007	1619	0.844	0.007	4	9	1	essential
YBR124W	essential	356	23	0.065	1420	3.989	233	0.654	0.604	1	6	0.364	undetermined	356	24	0.067	2053	5.767	242	0.68	0.763	0	6	0.308	undetermined	356	24	0.067	880	2.472	260	0.73	0.756	0	7	0.298	undetermined	356	20	0.056	2640	7.416	257	0.722	0.748	0	7	0.254	undetermined
YBR125C	nonessential	1166	24	0.021	888	0.762	132	0.113	0.218	8	0	0	nonessential	1166	22	0.019	679	0.582	342	0.293	0.25	8	4	0.024	nonessential	1166	28	0.024	1731	1.485	142	0.122	0.305	8	0	0	nonessential	1166	15	0.013	643	0.551	149	0.128	0.193	4	1	0	nonessential
YBR126C	nonessential	1484	13	0.009	356	0.24	325	0.219	0.099	0	2	0.056	nonessential	1484	20	0.013	990	0.667	241	0.162	0.182	4	1	0	nonessential	1484	16	0.011	220	0.148	254	0.171	0.147	1	1	0	nonessential	1484	28	0.019	1519	1.024	216	0.146	0.304	3	1	0	nonessential
YBR127C	nonessential	1550	6	0.004	111	0.072	1453	0.937	0.044	7	9	0.984	essential	1550	6	0.004	1214	0.783	1171	0.755	0.05	5	8	0.89	essential	1550	6	0.004	522	0.337	921	0.594	0.054	6	8	0.934	essential	1550	6	0.004	613	0.395	1453	0.937	0.057	5	9	0.98	essential
YBR128C	nonessential	1021	30	0.029	1434	1.405	262	0.257	0.324	6	1	0.012	nonessential	1021	14	0.014	685	0.671	289	0.283	0.172	8	5	0.006	nonessential	1021	19	0.019	3287	3.219	316	0.31	0.251	9	2	0.132	undetermined	1021	19	0.019	920	0.901	142	0.139	0.271	8	0	0	nonessential
YBR129C	nonessential	964	13	0.013	1230	1.276	324	0.336	0.142	12	4	0.072	nonessential	939	13	0.014	140	0.149	151	0.161	0.167	10	4	0.016	nonessential	931	11	0.012	385	0.414	173	0.186	0.149	8	4	0.002	nonessential	964	9	0.009	579	0.601	319	0.331	0.129	11	4	0.02	nonessential
YBR130C	nonessential	1058	12	0.011	102	0.096	212	0.2	0.123	7	1	0.014	nonessential	1173	5	0.004	21	0.018	523	0.446	0.051	4	5	0.372	undetermined	1101	7	0.006	62	0.056	474	0.431	0.079	4	3	0.106	undetermined	1104	8	0.007	346	0.313	495	0.448	0.098	4	5	0.196	undetermined
YBR131W	nonessential	2111	9	0.004	271	0.128	771	0.365	0.045	15	6	0.492	undetermined	2111	19	0.009	1208	0.572	345	0.163	0.102	9	2	0.138	undetermined	2111	7	0.003	555	0.263	1098	0.52	0.04	10	6	0.606	undetermined	2111	11	0.005	825	0.391	925	0.438	0.069	8	3	0.454	undetermined
YBR132C	nonessential	1748	33	0.019	1776	1.016	366	0.209	0.191	1	1	0.004	nonessential	1748	34	0.019	2697	1.543	231	0.132	0.216	5	1	0	nonessential	1748	33	0.019	3298	1.887	311	0.178	0.217	5	1	0.008	nonessential	1748	35	0.02	1483	0.848	275	0.157	0.249	7	1	0	nonessential
YBR133C	nonessential	2480	41	0.017	2018	0.814	323	0.13	0.197	5	0	0.002	nonessential	2480	46	0.019	2854	1.151	260	0.105	0.221	0	0	0.004	nonessential	2480	33	0.013	1081	0.436	379	0.153	0.16	4	1	0	nonessential	2480	19	0.008	2138	0.862	374	0.151	0.104	3	0	0.102	undetermined
YBR134W	nonessential	398	35	0.088	2346	5.894	142	0.357	1.036	0	3	0.052	nonessential	398	29	0.073	3777	9.49	157	0.394	0.87	0	3	0.122	undetermined	398	27	0.068	3999	10.048	121	0.304	0.819	1	3	0.09	nonessential	398	27	0.068	3721	9.349	115	0.289	0.95	1	4	0.142	undetermined
YBR135W	essential	449	2	0.004	57	0.127	306	0.682	0.052	1	8	0.442	undetermined	449	4	0.009	19	0.042	330	0.735	0.106	2	7	0.488	undetermined	449	3	0.007	760	1.693	308	0.686	0.081	3	8	0.342	undetermined	449	2	0.004	52	0.116	332	0.739	0.062	2	9	0.416	undetermined
YBR136W	essential	6918	3	0	5	0.001	6008	0.868	0.005	21	8	0.998	essential	7019	5	0.001	14	0.002	4184	0.596	0.009	13	6	0.942	essential	6902	1	0	403	0.058	6901	1	0.002	10	9	0.99	essential	7019	6	0.001	108	0.015	3585	0.511	0.012	12	6	0.864	essential
YBR137W	nonessential	536	13	0.024	324	0.604	114	0.213	0.304	3	4	0	nonessential	536	18	0.034	878	1.638	147	0.274	0.428	2	3	0.004	nonessential	536	8	0.015	2017	3.763	144	0.269	0.184	0	5	0.022	nonessential	536	12	0.022	491	0.916	156	0.291	0.309	2	3	0	nonessential
YBR138C	nonessential	1429	28	0.02	2038	1.426	258	0.181	0.246	0	1	0.004	nonessential	1488	30	0.02	1779	1.196	189	0.127	0.257	0	0	0	nonessential	1373	26	0.019	1563	1.138	321	0.234	0.234	1	2	0.064	nonessential	1571	24	0.015	2081	1.325	317	0.202	0.211	0	1	0.026	nonessential
YBR139W	nonessential	1494	19	0.013	1072	0.718	255	0.171	0.176	17	1	0.012	nonessential	1494	19	0.013	959	0.642	347	0.232	0.2	11	3	0.004	nonessential	1494	27	0.018	3441	2.303	177	0.118	0.278	12	1	0	nonessential	1494	13	0.009	844	0.565	307	0.205	0.153	12	2	0.018	nonessential
YBR140C	essential	9221	13	0.001	212	0.023	4009	0.435	0.021	1	4	0.81	undetermined	9221	17	0.002	261	0.028	1525	0.165	0.028	2	1	0.686	undetermined	9221	46	0.005	2422	0.263	1019	0.111	0.076	0	0	0.294	undetermined	9221	39	0.004	3419	0.371	1557	0.169	0.084	0	1	0.342	undetermined
YBR141C	nonessential	1003	31	0.031	1033	1.03	292	0.291	0.482	5	5	0.14	undetermined	1003	32	0.032	1375	1.371	240	0.239	0.477	10	2	0.03	nonessential	1003	42	0.042	4797	4.783	133	0.133	0.635	10	0	0.016	nonessential	1003	26	0.026	1435	1.431	268	0.267	0.519	5	3	0.016	nonessential
YBR142W	essential	2282	3	0.001	62	0.027	1473	0.645	0.02	0	7	0.962	essential	2282	0	0	0	0	2282	1	0	3	10	1	essential	2282	4	0.002	86	0.038	2163	0.948	0.025	2	9	0.996	essential	2282	6	0.003	354	0.155	2136	0.936	0.049	2	9	0.96	essential
YBR143C	essential	1278	0	0	0	0	1278	1	0	3	10	1	essential	1278	2	0.002	34	0.027	763	0.597	0.021	2	8	0.944	essential	1278	1	0.001	93	0.073	1250	0.978	0.011	1	9	0.99	essential	1278	0	0	0	0	1278	1	0	1	10	1	essential
YBR144C	nonessential	311	35	0.113	4460	14.341	85	0.273	1.709	13	3	0.086	nonessential	311	31	0.1	3657	11.759	61	0.196	1.355	13	1	0.004	nonessential	311	30	0.096	3900	12.54	67	0.215	1.412	12	2	0.14	undetermined	311	26	0.084	3659	11.765	87	0.28	1.574	12	3	0.12	undetermined
YBR145W	nonessential	1052	21	0.02	811	0.771	304	0.289	0.282	2	3	0.026	nonessential	1052	17	0.016	1934	1.838	310	0.295	0.209	3	3	0.078	nonessential	1052	18	0.017	2623	2.493	249	0.237	0.241	5	2	0.106	undetermined	1052	18	0.017	1683	1.6	211	0.201	0.305	4	1	0	nonessential
YBR146W	nonessential	797	4	0.005	291	0.365	407	0.511	0.07	4	6	0.154	undetermined	797	6	0.008	519	0.651	296	0.371	0.097	1	6	0.06	nonessential	797	1	0.001	1	0.001	756	0.949	0.017	3	9	1	essential	797	1	0.001	145	0.182	778	0.976	0.022	3	9	0.978	essential
YBR147W	nonessential	887	17	0.019	981	1.106	116	0.131	0.269	1	1	0	nonessential	887	11	0.012	1206	1.36	216	0.244	0.163	6	5	0.02	nonessential	887	11	0.012	412	0.464	266	0.3	0.176	3	4	0.002	nonessential	887	8	0.009	1043	1.176	244	0.275	0.156	1	3	0.01	nonessential
YBR148W	nonessential	1826	35	0.019	1246	0.682	183	0.1	0.277	0	0	0	nonessential	1826	37	0.02	1721	0.942	159	0.087	0.267	2	0	0	nonessential	1757	52	0.03	3556	2.024	145	0.083	0.416	2	0	0	nonessential	1826	32	0.018	2051	1.123	290	0.159	0.296	2	2	0.042	nonessential
YBR149W	nonessential	1031	20	0.019	1905	1.848	241	0.234	0.286	10	3	0.014	nonessential	1031	28	0.027	1483	1.438	137	0.133	0.373	14	1	0	nonessential	1031	25	0.024	3861	3.745	145	0.141	0.348	10	0	0.01	nonessential	1031	19	0.018	919	0.891	232	0.225	0.317	8	4	0.01	nonessential
YBR150C	nonessential	3152	58	0.018	3249	1.031	182	0.058	0.272	12	0	0	nonessential	3127	64	0.02	3192	1.021	214	0.068	0.289	11	0	0.002	nonessential	3132	32	0.01	2916	0.931	707	0.226	0.148	16	3	0.314	undetermined	3133	34	0.011	3113	0.994	484	0.154	0.183	10	1	0.01	nonessential
YBR151W	nonessential	924	16	0.017	550	0.595	212	0.229	0.221	3	3	0.004	nonessential	924	16	0.017	624	0.675	121	0.131	0.21	5	2	0.008	nonessential	924	10	0.011	1179	1.276	169	0.183	0.136	4	4	0.014	nonessential	924	9	0.01	979	1.06	343	0.371	0.147	4	4	0.07	nonessential
YBR152W	essential	872	23	0.026	653	0.749	190	0.218	0.379	0	1	0	nonessential	872	10	0.011	417	0.478	499	0.572	0.153	3	5	0.32	undetermined	872	16	0.018	597	0.685	254	0.291	0.255	2	3	0.002	nonessential	872	15	0.017	358	0.411	211	0.242	0.283	3	3	0.002	nonessential
YBR153W	essential	731	1	0.001	11	0.015	730	0.999	0.019	5	9	0.978	essential	731	3	0.004	44	0.06	549	0.751	0.056	2	8	0.872	essential	731	0	0	0	0	731	1	0	5	10	1	essential	731	1	0.001	99	0.135	727	0.995	0.022	3	9	0.942	essential
YBR154C	essential	644	1	0.002	18	0.028	417	0.648	0.022	0	9	0.688	undetermined	644	0	0	0	0	644	1	0	0	10	1	essential	644	2	0.003	12	0.019	634	0.984	0.044	1	9	0.906	essential	644	1	0.002	2	0.003	627	0.974	0.026	1	9	0.966	essential
YBR155W	essential	1154	1	0.001	2	0.002	1109	0.961	0.012	5	9	1	essential	1154	3	0.003	77	0.067	1052	0.912	0.036	6	9	0.978	essential	1154	3	0.003	96	0.083	1045	0.906	0.037	9	9	0.92	essential	1154	2	0.002	34	0.029	919	0.796	0.029	6	8	0.932	essential
YBR156C	nonessential	2093	5	0.002	213	0.102	1763	0.842	0.034	6	8	1	essential	2093	2	0.001	71	0.034	2048	0.978	0.014	9	9	0.998	essential	2093	3	0.001	40	0.019	2044	0.977	0.021	5	9	0.998	essential	2093	5	0.002	216	0.103	1761	0.841	0.041	7	8	0.984	essential
YBR157C	nonessential	764	11	0.014	1031	1.349	288	0.377	0.206	0	5	0.082	nonessential	764	15	0.02	811	1.062	183	0.24	0.296	1	2	0.01	nonessential	764	9	0.012	550	0.72	198	0.259	0.171	1	3	0.002	nonessential	764	9	0.012	883	1.156	281	0.368	0.203	2	6	0.034	nonessential
YBR158W	nonessential	1642	30	0.018	2414	1.47	240	0.146	0.273	1	0	0	nonessential	1642	29	0.018	2605	1.586	332	0.202	0.271	3	2	0.046	nonessential	1642	44	0.027	3652	2.224	123	0.075	0.409	2	0	0	nonessential	1642	19	0.012	947	0.577	229	0.139	0.206	1	2	0.004	nonessential
YBR159W	nonessential	998	0	0	0	0	998	1	0	6	10	1	essential	998	1	0.001	10	0.01	555	0.556	0.015	6	9	0.924	essential	998	1	0.001	7	0.007	963	0.965	0.016	8	9	1	essential	998	0	0	0	0	998	1	0	10	10	1	essential
YBR160W	essential	893	1	0.001	4	0.004	794	0.889	0.017	2	9	0.99	essential	893	1	0.001	6	0.007	887	0.993	0.017	0	9	0.996	essential	893	0	0	0	0	893	1	0	0	10	1	essential	893	1	0.001	69	0.077	879	0.984	0.021	0	9	0.986	essential
YBR161W	nonessential	1127	10	0.009	50	0.044	331	0.294	0.129	1	5	0.036	nonessential	1127	11	0.01	107	0.095	275	0.244	0.146	0	4	0.008	nonessential	1127	25	0.022	960	0.852	142	0.126	0.352	1	0	0	nonessential	1127	11	0.01	221	0.196	385	0.342	0.179	4	4	0.008	nonessential
YBR162C	nonessential	1364	20	0.015	1719	1.26	335	0.246	0.213	3	1	0.01	nonessential	1364	17	0.012	1834	1.345	240	0.176	0.191	2	1	0.004	nonessential	1364	23	0.017	2858	2.095	178	0.13	0.27	1	0	0	nonessential	1364	22	0.016	1161	0.851	153	0.112	0.303	2	1	0	nonessential
YBR163W	nonessential	1745	10	0.006	324	0.186	885	0.507	0.089	3	5	0.484	undetermined	1700	32	0.019	697	0.41	292	0.172	0.31	2	1	0	nonessential	1745	5	0.003	87	0.05	631	0.362	0.05	2	6	0.274	undetermined	1745	1	0.001	14	0.008	975	0.559	0.011	2	9	0.846	essential
YBR164C	nonessential	548	5	0.009	125	0.228	379	0.692	0.127	1	7	0.278	undetermined	548	9	0.016	349	0.637	146	0.266	0.243	0	4	0	nonessential	548	7	0.013	128	0.234	166	0.303	0.198	1	4	0	nonessential	548	4	0.007	176	0.321	153	0.279	0.129	0	6	0.004	nonessential
YBR165W	nonessential	814	3	0.004	433	0.532	304	0.373	0.052	1	7	0.274	undetermined	814	4	0.005	144	0.177	299	0.367	0.075	0	7	0.16	undetermined	814	9	0.011	124	0.152	282	0.346	0.178	0	7	0.176	undetermined	814	3	0.004	30	0.037	522	0.641	0.067	0	8	0.426	undetermined
YBR166C	nonessential	1347	3	0.002	60	0.045	801	0.595	0.031	9	8	0.966	essential	1347	4	0.003	48	0.036	1273	0.945	0.045	11	9	0.988	essential	1347	1	0.001	34	0.025	1298	0.964	0.012	1	9	0.998	essential	1347	1	0.001	5	0.004	1282	0.952	0.013	6	9	1	essential
YBR167C	essential	419	0	0	0	0	419	1	0	9	10	1	essential	419	0	0	0	0	419	1	0	5	10	0.998	essential	419	0	0	0	0	419	1	0	8	10	1	essential	419	0	0	0	0	419	1	0	4	10	0.998	essential
YBR168W	nonessential	1238	13	0.011	452	0.365	316	0.255	0.155	4	4	0.002	nonessential	1238	19	0.015	711	0.574	340	0.275	0.226	1	4	0.008	nonessential	1238	21	0.017	771	0.623	562	0.454	0.294	4	4	0.116	undetermined	1238	18	0.015	2223	1.796	169	0.137	0.264	1	1	0	nonessential
YBR169C	nonessential	2078	24	0.012	1164	0.56	453	0.218	0.177	2	1	0	nonessential	2078	24	0.012	1059	0.51	351	0.169	0.174	1	0	0	nonessential	2078	27	0.013	1185	0.57	436	0.21	0.228	1	1	0.002	nonessential	2078	30	0.014	1528	0.735	319	0.154	0.274	0	2	0.008	nonessential
YBR170C	nonessential	1667	10	0.006	486	0.292	1222	0.733	0.099	18	7	0.964	essential	1667	7	0.004	784	0.47	1141	0.684	0.07	8	7	0.89	essential	1667	5	0.003	143	0.086	1255	0.753	0.056	9	8	0.924	essential	1667	8	0.005	1640	0.984	1139	0.683	0.099	11	7	0.876	essential
YBR171W	nonessential	590	4	0.007	54	0.092	258	0.437	0.102	11	6	0.076	nonessential	590	8	0.014	235	0.398	259	0.439	0.215	10	5	0.03	nonessential	590	10	0.017	629	1.066	176	0.298	0.291	12	5	0.01	nonessential	590	4	0.007	17	0.029	210	0.356	0.131	7	6	0.026	nonessential
YBR172C	nonessential	2219	23	0.01	860	0.388	564	0.254	0.144	0	1	0.008	nonessential	2219	25	0.011	829	0.374	436	0.196	0.167	0	1	0.004	nonessential	2219	34	0.015	1858	0.837	337	0.152	0.243	0	2	0.072	nonessential	2219	18	0.008	752	0.339	382	0.172	0.155	0	1	0	nonessential
YBR173C	nonessential	443	3	0.007	81	0.183	275	0.621	0.098	10	7	0.134	undetermined	443	4	0.009	23	0.052	255	0.576	0.138	12	7	0.17	undetermined	443	2	0.005	71	0.16	310	0.7	0.069	6	8	0.386	undetermined	443	1	0.002	340	0.767	333	0.752	0.044	9	9	0.546	undetermined
YBR174C	nonessential	311	13	0.042	936	3.01	114	0.367	0.563	4	6	0.02	nonessential	311	11	0.035	1362	4.379	103	0.331	0.527	2	4	0.026	nonessential	311	11	0.035	1071	3.444	115	0.37	0.53	2	5	0.04	nonessential	311	12	0.039	945	3.039	94	0.302	0.714	4	4	0.022	nonessential
YBR175W	nonessential	944	11	0.012	364	0.386	340	0.36	0.161	16	4	0.038	nonessential	944	10	0.011	607	0.643	311	0.329	0.149	13	5	0.032	nonessential	944	10	0.011	334	0.354	332	0.352	0.16	16	3	0.048	nonessential	944	10	0.011	297	0.315	538	0.57	0.191	15	5	0.262	undetermined
YBR176W	nonessential	935	12	0.013	838	0.896	332	0.355	0.185	1	4	0.018	nonessential	935	15	0.016	721	0.771	192	0.205	0.23	1	3	0	nonessential	913	17	0.019	1393	1.526	194	0.212	0.29	0	1	0.004	nonessential	935	12	0.013	409	0.437	158	0.169	0.237	2	4	0	nonessential
YBR177C	nonessential	1325	10	0.008	343	0.259	259	0.195	0.094	1	4	0.04	nonessential	1325	26	0.02	944	0.712	244	0.184	0.261	1	1	0	nonessential	1325	25	0.019	3922	2.96	190	0.143	0.264	1	1	0.002	nonessential	1325	32	0.024	3226	2.435	153	0.115	0.406	2	0	0	nonessential
YBR178W	nonessential	368	25	0.068	1769	4.807	136	0.37	0.835	0	2	0.096	undetermined	368	23	0.062	800	2.174	129	0.351	0.821	0	4	0.008	nonessential	368	23	0.062	1858	5.049	76	0.207	0.871	2	3	0.012	nonessential	368	20	0.054	1130	3.071	110	0.299	0.898	2	3	0	nonessential
YBR179C	nonessential	2517	7	0.003	96	0.038	743	0.295	0.036	3	4	0.332	undetermined	2517	13	0.005	728	0.289	546	0.217	0.069	4	3	0.106	undetermined	2517	2	0.001	76	0.03	1164	0.462	0.012	2	8	0.82	undetermined	2517	1	0	2	0.001	1696	0.674	0.007	1	9	0.998	essential
YBR180W	nonessential	1636	25	0.015	822	0.502	280	0.171	0.206	3	3	0.006	nonessential	1643	34	0.021	1677	1.021	182	0.111	0.287	3	0	0	nonessential	1645	36	0.022	1524	0.926	272	0.165	0.334	1	0	0	nonessential	1676	31	0.018	818	0.488	241	0.144	0.345	2	0	0	nonessential
YBR182C	nonessential	1355	17	0.013	1141	0.842	427	0.315	0.166	3	2	0.028	nonessential	1355	21	0.015	592	0.437	312	0.23	0.214	5	2	0.006	nonessential	1355	13	0.01	1194	0.881	250	0.185	0.146	2	3	0.02	nonessential	1355	17	0.013	2642	1.95	310	0.229	0.243	4	1	0.018	nonessential
YBR183W	nonessential	893	13	0.015	798	0.894	261	0.292	0.192	1	5	0	nonessential	893	18	0.02	1531	1.714	232	0.26	0.283	0	3	0.01	nonessential	890	18	0.02	843	0.947	289	0.325	0.315	1	3	0.034	nonessential	893	20	0.022	1061	1.188	162	0.181	0.425	3	2	0.002	nonessential
YBR184W	nonessential	1568	38	0.024	1022	0.652	170	0.108	0.319	3	0	0	nonessential	1568	25	0.016	1035	0.66	485	0.309	0.227	8	2	0.034	nonessential	1568	25	0.016	1766	1.126	294	0.188	0.251	7	1	0.002	nonessential	1568	28	0.018	1177	0.751	307	0.196	0.34	6	1	0	nonessential
YBR185C	nonessential	803	5	0.006	175	0.218	390	0.486	0.082	6	7	0.24	undetermined	803	4	0.005	45	0.056	381	0.474	0.074	7	6	0.114	undetermined	803	15	0.019	798	0.994	231	0.288	0.292	5	3	0.004	nonessential	803	4	0.005	290	0.361	311	0.387	0.097	5	7	0.098	undetermined
YBR186W	nonessential	1662	44	0.026	1747	1.051	223	0.134	0.399	1	1	0	nonessential	1662	46	0.028	3678	2.213	148	0.089	0.449	7	0	0	nonessential	1662	58	0.035	6668	4.012	311	0.187	0.61	7	1	0.032	nonessential	1662	36	0.022	4254	2.56	352	0.212	0.457	2	1	0.046	nonessential
YBR187W	nonessential	839	16	0.019	616	0.734	214	0.255	0.281	2	2	0.038	nonessential	839	12	0.014	353	0.421	163	0.194	0.231	3	3	0	nonessential	839	27	0.032	1539	1.834	101	0.12	0.559	3	0	0	nonessential	839	11	0.013	539	0.642	261	0.311	0.273	6	4	0	nonessential
YBR188C	nonessential	419	13	0.031	480	1.146	111	0.265	0.439	4	2	0.034	nonessential	419	8	0.019	214	0.511	151	0.36	0.315	2	4	0	nonessential	419	15	0.036	1446	3.451	155	0.37	0.621	4	3	0.046	nonessential	419	6	0.014	230	0.549	277	0.661	0.299	2	6	0.166	undetermined
YBR189W	nonessential	539	1	0.002	2	0.004	446	0.827	0.023	2	8	0.912	essential	539	5	0.009	244	0.453	265	0.492	0.141	2	6	0.105	undetermined	539	3	0.006	87	0.161	366	0.679	0.085	1	6	0.228	undetermined	539	4	0.007	157	0.291	310	0.575	0.138	3	5	0.1	undetermined
YBR190W	essential	308	12	0.039	261	0.847	89	0.289	0.521	9	3	0.008	nonessential	308	20	0.065	2123	6.893	37	0.12	1.02	7	1	0.074	nonessential	308	9	0.029	68	0.221	74	0.24	0.456	7	4	0.006	nonessential	308	10	0.032	399	1.295	67	0.218	0.613	5	4	0	nonessential
YBR191W	nonessential	397	0	0	0	0	390	0.982	0	3	8	0.978	essential	397	3	0.008	38	0.096	202	0.509	0.118	6	6	0.106	undetermined	397	1	0.003	1	0.003	227	0.572	0.039	1	7	0.42	undetermined	397	0	0	0	0	390	0.982	0	5	8	0.944	essential
YBR192W	essential	1130	5	0.004	119	0.105	556	0.492	0.058	6	6	0.322	undetermined	1130	9	0.008	376	0.333	324	0.287	0.126	4	4	0.014	nonessential	1130	2	0.002	39	0.035	930	0.823	0.028	1	8	0.988	essential	1130	0	0	0	0	1130	1	0	3	10	1	essential
YBR193C	essential	668	4	0.006	138	0.207	467	0.699	0.079	9	8	0.46	undetermined	668	4	0.006	82	0.123	382	0.572	0.094	6	7	0.362	undetermined	668	1	0.001	1	0.001	556	0.832	0.023	7	9	0.996	essential	668	2	0.003	26	0.039	496	0.743	0.056	2	8	0.658	undetermined
YBR194W	nonessential	368	4	0.011	78	0.212	154	0.418	0.145	3	7	0.118	undetermined	368	9	0.024	525	1.427	151	0.41	0.387	1	5	0.008	nonessential	368	6	0.016	202	0.549	180	0.489	0.256	2	7	0.046	nonessential	368	6	0.016	392	1.065	118	0.321	0.303	2	6	0	nonessential
YBR195C	nonessential	1265	7	0.006	239	0.189	421	0.333	0.073	2	6	0.084	nonessential	1265	31	0.025	1959	1.549	145	0.115	0.387	5	0	0	nonessential	1265	25	0.02	1521	1.202	157	0.124	0.294	5	0	0	nonessential	1265	13	0.01	825	0.652	333	0.263	0.185	2	4	0.032	nonessential
YBR196C	essential	1661	0	0	0	0	1661	1	0	4	10	1	essential	1661	0	0	0	0	1661	1	0	6	10	1	essential	1661	0	0	0	0	1661	1	0	1	10	1	essential	1661	0	0	0	0	1661	1	0	1	10	1	essential
YBR197C	nonessential	644	96	0.149	6750	10.481	44	0.068	2.331	19	0	0	nonessential	644	67	0.104	4740	7.36	86	0.134	1.986	12	1	0.002	nonessential	644	82	0.127	7516	11.671	65	0.101	2.173	18	0	0.016	nonessential	644	60	0.093	6378	9.904	83	0.129	2.04	12	1	0.008	nonessential
YBR198C	essential	2368	2	0.001	131	0.055	1985	0.838	0.012	3	8	0.988	essential	2368	2	0.001	5	0.002	2344	0.99	0.016	2	9	1	essential	2368	2	0.001	25	0.011	1652	0.698	0.014	2	8	0.972	essential	2368	2	0.001	88	0.037	1111	0.469	0.018	3	8	0.77	undetermined
YBR199W	nonessential	1364	20	0.015	1458	1.069	376	0.276	0.215	3	3	0.064	nonessential	1364	12	0.009	502	0.368	297	0.218	0.158	3	2	0.01	nonessential	1364	27	0.02	1797	1.317	318	0.233	0.32	3	2	0.062	nonessential	1364	17	0.012	925	0.678	364	0.267	0.277	1	3	0.036	nonessential
YBR200W	nonessential	1627	7	0.004	253	0.156	1183	0.727	0.063	4	7	0.938	essential	1627	5	0.003	37	0.023	1260	0.774	0.052	4	7	0.972	essential	1627	9	0.006	2405	1.478	1216	0.747	0.089	8	7	0.938	essential	1627	10	0.006	149	0.092	1137	0.699	0.129	1	6	0.678	undetermined
YBR201W	nonessential	632	10	0.016	145	0.229	264	0.418	0.219	0	6	0.066	nonessential	632	16	0.025	840	1.329	157	0.248	0.417	3	3	0.006	nonessential	632	18	0.028	963	1.524	185	0.293	0.426	2	2	0.054	nonessential	632	9	0.014	438	0.693	303	0.479	0.293	1	6	0.014	nonessential
YBR202W	essential	2469	24	0.01	1673	0.678	2335	0.946	0.152	0	9	0.934	essential	2469	22	0.009	1819	0.737	2343	0.949	0.158	1	9	0.926	essential	2469	10	0.004	444	0.18	1602	0.649	0.068	0	8	0.906	essential	2469	5	0.002	302	0.122	1434	0.581	0.047	0	8	0.82	undetermined
YBR203W	nonessential	2730	26	0.01	1647	0.603	497	0.182	0.159	3	2	0.018	nonessential	2730	33	0.012	3421	1.253	337	0.123	0.23	4	0	0.008	nonessential	2730	26	0.01	1326	0.486	371	0.136	0.175	5	0	0	nonessential	2730	28	0.01	1244	0.456	444	0.163	0.264	4	1	0	nonessential
YBR204C	nonessential	1124	23	0.02	2161	1.923	241	0.214	0.365	7	2	0.072	nonessential	1124	22	0.02	609	0.542	162	0.144	0.38	5	1	0	nonessential	1124	23	0.02	1448	1.288	135	0.12	0.426	9	0	0	nonessential	1124	12	0.011	1317	1.172	414	0.368	0.31	8	2	0.062	nonessential
YBR205W	nonessential	1211	37	0.031	1657	1.368	118	0.097	0.631	11	0	0	nonessential	1211	33	0.027	1307	1.079	149	0.123	0.618	9	0	0	nonessential	1211	31	0.026	2831	2.338	174	0.144	0.638	15	1	0	nonessential	1211	22	0.018	1608	1.328	205	0.169	0.609	6	1	0	nonessential
YBR206W	nonessential	320	8	0.025	99	0.309	147	0.459	0.507	4	7	0.136	undetermined	320	13	0.041	533	1.666	112	0.35	0.896	1	4	0	nonessential	320	16	0.05	774	2.419	116	0.362	1.196	4	4	0	nonessential	320	12	0.038	514	1.606	55	0.172	1.277	0	3	0	nonessential
YBR207W	nonessential	1394	34	0.024	1192	0.855	133	0.095	0.453	4	0	0	nonessential	1394	24	0.017	656	0.471	197	0.141	0.331	3	2	0.008	nonessential	1394	33	0.024	3388	2.43	215	0.154	0.488	2	1	0	nonessential	1394	22	0.016	1618	1.161	173	0.124	0.456	0	2	0.002	nonessential
YBR208C	nonessential	5463	85	0.016	4627	0.847	484	0.089	0.273	2	0	0.006	nonessential	5463	115	0.021	5146	0.942	401	0.073	0.375	0	0	0.004	nonessential	5463	110	0.02	8930	1.635	290	0.053	0.369	1	0	0.002	nonessential	5463	91	0.017	5830	1.067	315	0.058	0.418	1	0	0.006	nonessential
YBR209W	nonessential	314	48	0.153	3134	9.981	29	0.092	2.839	6	0	0.004	nonessential	314	39	0.124	3013	9.596	43	0.137	2.325	4	1	0.01	nonessential	314	35	0.111	4836	15.401	39	0.124	2.045	6	0	0.016	nonessential	314	36	0.115	2566	8.172	52	0.166	2.923	5	0	0.008	nonessential
YBR210W	nonessential	425	7	0.016	101	0.238	122	0.287	0.345	8	5	0.002	nonessential	425	4	0.009	30	0.071	391	0.92	0.198	11	9	0.624	undetermined	425	1	0.002	1	0.002	410	0.965	0.05	13	9	0.756	undetermined	425	8	0.019	471	1.108	138	0.325	0.533	3	5	0	nonessential
YBR211C	essential	911	1	0.001	1	0.001	794	0.872	0.023	0	9	0.998	essential	893	0	0	0	0	893	1	0	0	9	1	essential	885	2	0.002	11	0.012	782	0.884	0.048	0	8	0.92	essential	944	3	0.003	240	0.254	765	0.81	0.09	0	8	0.786	undetermined
YBR212W	nonessential	1979	11	0.006	610	0.308	540	0.273	0.113	1	4	0.014	nonessential	1979	19	0.01	1788	0.903	675	0.341	0.193	0	3	0.092	nonessential	1979	16	0.008	1321	0.668	470	0.237	0.171	0	3	0.014	nonessential	1979	13	0.007	1263	0.638	718	0.363	0.176	0	4	0.132	undetermined
YBR213W	nonessential	805	46	0.057	4986	6.194	124	0.154	1.165	3	0	0.004	nonessential	805	36	0.045	2765	3.435	116	0.144	0.899	2	1	0	nonessential	805	43	0.053	2982	3.704	91	0.113	1.13	2	0	0.002	nonessential	805	24	0.03	1534	1.906	115	0.143	0.799	3	1	0	nonessential
YBR214W	nonessential	1580	31	0.02	1685	1.066	211	0.134	0.403	0	1	0	nonessential	1580	46	0.029	3081	1.95	239	0.151	0.571	1	1	0	nonessential	1580	41	0.026	4894	3.097	178	0.113	0.542	3	0	0	nonessential	1580	35	0.022	2209	1.398	266	0.168	0.583	3	1	0	nonessential
YBR215W	nonessential	1870	25	0.013	1583	0.847	455	0.243	0.263	8	1	0.002	nonessential	1870	16	0.009	871	0.466	361	0.193	0.161	8	3	0.004	nonessential	1870	15	0.008	2044	1.093	474	0.253	0.155	7	3	0.05	nonessential	1870	14	0.007	909	0.486	555	0.297	0.183	6	3	0.012	nonessential
YBR216C	nonessential	2002	20	0.01	543	0.271	333	0.166	0.181	5	2	0.034	nonessential	2002	20	0.01	974	0.487	437	0.218	0.167	7	2	0.014	nonessential	2002	43	0.021	2563	1.28	152	0.076	0.393	5	0	0	nonessential	2002	23	0.011	1134	0.566	299	0.149	0.247	5	1	0.002	nonessential
YBR217W	nonessential	557	11	0.02	276	0.496	138	0.248	0.325	9	4	0	nonessential	557	6	0.011	221	0.397	333	0.598	0.159	11	6	0.19	undetermined	557	6	0.011	421	0.756	143	0.257	0.18	4	6	0.012	nonessential	557	2	0.004	38	0.068	314	0.564	0.072	5	8	0.192	undetermined
YBR218C	nonessential	2989	39	0.013	2514	0.841	490	0.164	0.193	1	0	0	nonessential	2989	67	0.022	4786	1.601	287	0.096	0.31	6	0	0.002	nonessential	2989	52	0.017	3529	1.181	263	0.088	0.271	6	0	0	nonessential	2989	42	0.014	1994	0.667	232	0.078	0.266	5	0	0	nonessential
YBR219C	nonessential	349	18	0.052	505	1.447	127	0.364	0.829	4	3	0.024	nonessential	349	23	0.066	812	2.327	173	0.496	0.986	5	3	0.126	undetermined	349	24	0.069	4018	11.513	125	0.358	1.18	3	5	0.102	undetermined	349	19	0.054	1399	4.009	72	0.206	1.122	6	3	0.016	nonessential
YBR220C	nonessential	1621	31	0.019	1822	1.124	243	0.15	0.307	5	1	0	nonessential	1621	44	0.027	2100	1.295	173	0.107	0.407	2	0	0	nonessential	1621	43	0.027	5658	3.49	224	0.138	0.453	5	0	0.006	nonessential	1621	33	0.02	3423	2.112	150	0.093	0.421	6	0	0	nonessential
YBR221C	nonessential	1070	8	0.007	69	0.064	321	0.3	0.126	2	6	0.072	nonessential	1070	5	0.005	243	0.227	721	0.674	0.069	0	7	0.752	undetermined	1070	10	0.009	652	0.609	237	0.221	0.162	3	4	0.002	nonessential	1070	3	0.003	73	0.068	707	0.661	0.06	4	7	0.592	undetermined
YBR222C	nonessential	1609	40	0.025	1797	1.117	259	0.161	0.411	8	1	0.004	nonessential	1609	49	0.03	2878	1.789	216	0.134	0.434	9	0	0.002	nonessential	1609	43	0.027	2153	1.338	264	0.164	0.453	7	1	0	nonessential	1609	43	0.027	2459	1.528	191	0.119	0.543	2	1	0	nonessential
YBR223C	nonessential	1631	56	0.034	2621	1.607	174	0.107	0.453	7	0	0	nonessential	1631	60	0.037	4674	2.866	291	0.178	0.455	8	2	0.06	nonessential	1631	60	0.037	4466	2.738	280	0.172	0.495	10	1	0.004	nonessential	1631	50	0.031	3517	2.156	551	0.338	0.521	6	3	0.398	undetermined
YBR224W	nonessential	512	26	0.051	610	1.191	124	0.242	0.671	1	4	0.004	nonessential	512	25	0.049	920	1.797	138	0.27	0.614	0	2	0.012	nonessential	512	28	0.055	556	1.086	117	0.229	0.749	0	3	0.008	nonessential	512	21	0.041	578	1.129	140	0.273	0.731	0	3	0.002	nonessential
YBR225W	nonessential	2699	20	0.007	292	0.108	477	0.177	0.128	3	2	0.024	nonessential	2699	30	0.011	1349	0.5	331	0.123	0.199	5	1	0.004	nonessential	2699	27	0.01	1648	0.611	376	0.139	0.203	1	2	0.048	nonessential	2699	21	0.008	683	0.253	484	0.179	0.197	1	2	0	nonessential
YBR226C	nonessential	-	-	-	-	-	-	-	-	-	-	-	NA	407	6	0.015	10	0.025	163	0.4	0.273	2	6	0.048	nonessential	-	-	-	-	-	-	-	-	-	-	-	NA	407	4	0.01	62	0.152	232	0.57	0.257	3	7	0.02	nonessential
YBR227C	nonessential	1558	15	0.01	312	0.2	461	0.296	0.165	5	4	0.022	nonessential	1559	24	0.015	620	0.398	394	0.253	0.277	6	2	0.006	nonessential	1559	24	0.015	859	0.551	375	0.241	0.313	5	2	0.046	nonessential	1559	17	0.011	407	0.261	374	0.24	0.274	3	2	0	nonessential
YBR228W	nonessential	885	23	0.026	1146	1.295	142	0.16	0.468	9	1	0	nonessential	885	18	0.02	847	0.957	133	0.15	0.388	14	1	0	nonessential	885	25	0.028	2899	3.276	115	0.13	0.616	11	1	0	nonessential	885	34	0.038	3102	3.505	106	0.12	0.999	9	2	0.056	nonessential
YBR229C	nonessential	2831	39	0.014	2083	0.736	343	0.121	0.24	6	1	0	nonessential	2831	46	0.016	2159	0.763	351	0.124	0.295	7	0	0.002	nonessential	2831	25	0.009	1558	0.55	330	0.117	0.182	12	0	0.004	nonessential	2831	23	0.008	2231	0.788	633	0.224	0.207	6	1	0.024	nonessential
YBR230C	nonessential	397	10	0.025	64	0.161	113	0.285	0.472	7	2	0.04	nonessential	397	19	0.048	93	0.234	73	0.184	0.954	5	1	0	nonessential	397	8	0.02	118	0.297	182	0.458	0.457	9	5	0.02	nonessential	397	9	0.023	45	0.113	161	0.406	0.612	7	5	0.004	nonessential
YBR231C	nonessential	908	33	0.036	1221	1.345	126	0.139	0.686	10	0	0	nonessential	908	9	0.01	1022	1.126	294	0.324	0.198	3	6	0.046	nonessential	908	16	0.018	973	1.072	201	0.221	0.383	2	1	0.004	nonessential	908	11	0.012	267	0.294	282	0.311	0.305	5	3	0	nonessential
YBR232C	nonessential	356	15	0.042	321	0.902	108	0.303	0.795	1	3	0.01	nonessential	356	14	0.039	340	0.955	111	0.312	0.787	3	4	0.01	nonessential	356	21	0.059	439	1.233	96	0.27	1.282	2	5	0.01	nonessential	356	15	0.042	585	1.643	105	0.295	1.062	2	5	0.002	nonessential
YBR233W	nonessential	1238	31	0.025	1522	1.229	212	0.171	0.474	1	0	0.002	nonessential	1238	29	0.023	925	0.747	157	0.127	0.474	1	0	0	nonessential	1238	37	0.03	3851	3.111	183	0.148	0.658	1	1	0	nonessential	1238	27	0.022	899	0.726	161	0.13	0.558	1	1	0	nonessential
YBR234C	essential	1124	0	0	0	0	1124	1	0	7	10	1	essential	1124	0	0	0	0	1124	1	0	8	10	1	essential	1124	1	0.001	1	0.001	625	0.556	0.02	7	9	0.944	essential	1124	0	0	0	0	1124	1	0	5	10	1	essential
YBR235W	nonessential	3304	54	0.016	3789	1.147	219	0.066	0.312	0	0	0	nonessential	3304	56	0.017	4165	1.261	375	0.113	0.339	1	0	0.004	nonessential	3304	51	0.015	5162	1.562	273	0.083	0.318	0	0	0.002	nonessential	3304	48	0.015	4421	1.338	371	0.112	0.338	0	0	0.01	nonessential
YBR236C	essential	1284	9	0.007	167	0.13	994	0.774	0.166	2	6	0.63	undetermined	1284	4	0.003	205	0.16	985	0.767	0.075	1	8	0.91	essential	1284	2	0.002	118	0.092	944	0.735	0.038	2	8	0.894	essential	1284	8	0.006	1209	0.942	985	0.767	0.169	8	7	0.808	undetermined
YBR237W	essential	2531	3	0.001	43	0.017	1990	0.786	0.017	12	8	0.99	essential	2531	4	0.002	209	0.083	1494	0.59	0.023	8	8	0.988	essential	2531	1	0	97	0.038	2020	0.798	0.006	7	9	0.982	essential	2531	2	0.001	2	0.001	1505	0.595	0.014	5	8	0.92	essential
YBR238C	nonessential	2165	25	0.012	2780	1.284	332	0.153	0.194	2	0	0.016	nonessential	2165	26	0.012	1816	0.839	469	0.217	0.193	4	1	0.004	nonessential	2165	24	0.011	1865	0.861	409	0.189	0.168	3	2	0.06	nonessential	2165	26	0.012	1824	0.842	314	0.145	0.243	3	1	0	nonessential
YBR239C	nonessential	1503	46	0.031	2551	1.697	124	0.083	0.522	4	0	0	nonessential	1503	78	0.052	7352	4.892	128	0.085	0.871	2	0	0.01	nonessential	1503	59	0.039	5177	3.444	232	0.154	0.636	3	0	0.008	nonessential	1503	77	0.051	7697	5.121	135	0.09	1.087	4	0	0	nonessential
YBR240C	nonessential	1346	21	0.016	2468	1.834	436	0.324	0.259	2	3	0.132	undetermined	1346	45	0.033	4922	3.657	141	0.105	0.546	3	0	0	nonessential	1346	34	0.025	3234	2.403	153	0.114	0.402	3	0	0	nonessential	1346	23	0.017	1981	1.472	299	0.222	0.354	2	1	0.012	nonessential
YBR241C	nonessential	1421	64	0.045	5154	3.627	122	0.086	0.776	9	0	0.01	nonessential	1421	58	0.041	4922	3.464	71	0.05	0.697	7	0	0	nonessential	1421	77	0.054	9080	6.39	76	0.053	0.897	6	0	0	nonessential	1421	54	0.038	3249	2.286	105	0.074	0.855	6	0	0	nonessential
YBR242W	nonessential	654	18	0.028	1091	1.668	265	0.405	0.466	3	5	0.122	undetermined	654	17	0.026	569	0.87	120	0.183	0.418	3	3	0	nonessential	654	18	0.028	1876	2.869	143	0.219	0.442	0	2	0.06	nonessential	654	12	0.018	1465	2.24	224	0.343	0.386	2	4	0.026	nonessential
YBR243C	essential	1343	3	0.002	11	0.008	1308	0.974	0.037	2	9	0.966	essential	1343	1	0.001	7	0.005	979	0.729	0.012	2	9	0.998	essential	1343	1	0.001	3	0.002	1249	0.93	0.012	2	9	1	essential	1343	3	0.002	41	0.031	1319	0.982	0.045	3	9	0.992	essential
YBR244W	nonessential	485	15	0.031	615	1.268	149	0.307	0.515	2	5	0.01	nonessential	485	15	0.031	359	0.74	93	0.192	0.482	1	2	0.004	nonessential	485	13	0.027	331	0.682	112	0.231	0.415	1	2	0.05	nonessential	485	11	0.023	839	1.73	125	0.258	0.475	3	5	0.014	nonessential
YBR245C	nonessential	3346	71	0.021	5102	1.525	293	0.088	0.335	6	0	0	nonessential	3346	87	0.026	5663	1.692	195	0.058	0.378	5	0	0	nonessential	3346	63	0.019	4780	1.429	507	0.152	0.268	6	0	0.008	nonessential	3346	67	0.02	2887	0.863	442	0.132	0.396	4	0	0.002	nonessential
YBR246W	nonessential	1128	17	0.015	421	0.373	364	0.323	0.23	15	3	0.052	nonessential	1128	11	0.01	451	0.4	261	0.231	0.138	17	4	0.03	nonessential	1128	23	0.02	1515	1.343	310	0.275	0.278	15	3	0.046	nonessential	1128	14	0.012	754	0.668	273	0.242	0.233	12	2	0.026	nonessential
YBR247C	essential	1421	2	0.001	152	0.107	1312	0.923	0.021	4	9	0.998	essential	1421	0	0	0	0	1421	1	0	5	10	1	essential	1421	0	0	0	0	1421	1	0	3	10	1	essential	1421	0	0	0	0	1421	1	0	6	10	1	essential
YBR248C	nonessential	1643	10	0.006	743	0.452	710	0.432	0.097	0	4	0.286	undetermined	1643	18	0.011	574	0.349	585	0.356	0.164	0	4	0.064	nonessential	1643	17	0.01	613	0.373	628	0.382	0.146	0	5	0.142	undetermined	1643	19	0.012	427	0.26	251	0.153	0.216	0	0	0	nonessential
YBR249C	nonessential	1082	12	0.011	466	0.431	371	0.343	0.171	2	3	0.02	nonessential	1082	15	0.014	505	0.467	304	0.281	0.199	2	2	0.008	nonessential	1082	17	0.016	643	0.594	178	0.165	0.214	2	2	0.046	nonessential	1082	18	0.017	327	0.302	291	0.269	0.301	1	2	0.006	nonessential
YBR250W	nonessential	1568	22	0.014	899	0.573	352	0.224	0.2	0	2	0.034	nonessential	1509	42	0.028	1448	0.96	169	0.112	0.364	2	0	0	nonessential	1568	35	0.022	2263	1.443	350	0.223	0.291	1	1	0.022	nonessential	1568	35	0.022	1839	1.173	334	0.213	0.367	1	1	0.004	nonessential
YBR251W	nonessential	920	2	0.002	70	0.076	571	0.621	0.031	11	8	0.884	undetermined	920	15	0.016	907	0.986	159	0.173	0.213	6	2	0.006	nonessential	920	4	0.004	781	0.849	608	0.661	0.057	7	8	0.752	undetermined	920	2	0.002	14	0.015	889	0.966	0.036	4	9	0.98	essential
YBR252W	essential	440	2	0.005	16	0.036	323	0.734	0.067	8	8	0.558	undetermined	440	1	0.002	3	0.007	430	0.977	0.031	8	9	0.758	undetermined	440	3	0.007	48	0.109	428	0.973	0.092	9	9	0.7	undetermined	440	1	0.002	24	0.055	431	0.98	0.038	9	9	0.716	undetermined
YBR253W	essential	362	1	0.003	83	0.229	260	0.718	0.039	6	9	0.428	undetermined	362	6	0.017	276	0.762	243	0.671	0.216	7	7	0.126	undetermined	362	4	0.011	88	0.243	277	0.765	0.145	10	8	0.428	undetermined	362	2	0.006	223	0.616	317	0.876	0.09	4	8	0.524	undetermined
YBR254C	essential	498	1	0.002	2	0.004	273	0.548	0.029	13	8	0.612	undetermined	498	1	0.002	1	0.002	373	0.749	0.026	11	8	0.85	essential	498	0	0	0	0	498	1	0	12	9	1	essential	498	0	0	0	0	498	1	0	4	9	1	essential
YBR255C-A	nonessential	355	7	0.02	296	0.834	128	0.361	0.265	15	5	0.018	nonessential	355	8	0.023	280	0.789	107	0.301	0.277	14	6	0.024	nonessential	355	13	0.037	2349	6.617	139	0.392	0.44	16	3	0.114	undetermined	355	6	0.017	58	0.163	83	0.234	0.267	11	6	0.02	nonessential
YBR255W	nonessential	2056	40	0.019	3005	1.462	275	0.134	0.266	10	0	0	nonessential	2056	18	0.009	1668	0.811	389	0.189	0.108	13	2	0.07	nonessential	2056	30	0.015	1101	0.536	258	0.125	0.179	7	0	0	nonessential	2056	33	0.016	4356	2.119	212	0.103	0.252	7	0	0.002	nonessential
YBR256C	essential	713	4	0.006	126	0.177	665	0.933	0.075	6	9	0.874	undetermined	713	3	0.004	20	0.028	675	0.947	0.052	7	9	0.936	essential	713	3	0.004	118	0.165	660	0.926	0.051	10	9	0.874	undetermined	713	4	0.006	488	0.684	687	0.964	0.088	7	9	0.94	essential
YBR257W	essential	833	1	0.001	14	0.017	830	0.996	0.016	7	9	0.994	essential	833	0	0	0	0	833	1	0	7	10	1	essential	833	2	0.002	53	0.064	824	0.989	0.03	7	9	0.96	essential	833	0	0	0	0	833	1	0	4	10	1	essential
YBR258C	nonessential	425	7	0.016	81	0.191	211	0.496	0.216	12	7	0.168	undetermined	425	11	0.026	280	0.659	91	0.214	0.324	12	3	0	nonessential	377	20	0.053	1506	3.995	102	0.271	0.64	0	2	0.072	nonessential	425	10	0.024	496	1.167	94	0.221	0.373	11	4	0	nonessential
YBR259W	nonessential	2050	30	0.015	1863	0.909	240	0.117	0.192	4	1	0.004	nonessential	2050	40	0.02	3674	1.792	246	0.12	0.247	4	0	0	nonessential	2050	36	0.018	2446	1.193	337	0.164	0.212	3	1	0.008	nonessential	2050	31	0.015	2529	1.234	388	0.189	0.238	2	2	0.052	nonessential
YBR260C	nonessential	1984	40	0.02	2089	1.053	216	0.109	0.249	11	0	0	nonessential	1984	29	0.015	1711	0.862	237	0.119	0.179	12	0	0	nonessential	1984	39	0.02	4684	2.361	304	0.153	0.234	9	1	0.014	nonessential	1984	13	0.007	487	0.245	821	0.414	0.102	6	3	0.348	undetermined
YBR261C	nonessential	695	17	0.024	546	0.786	110	0.158	0.308	5	5	0	nonessential	695	15	0.022	692	0.996	160	0.23	0.268	9	5	0.002	nonessential	695	15	0.022	1394	2.006	166	0.239	0.261	9	3	0.02	nonessential	695	15	0.022	1133	1.63	162	0.233	0.341	5	6	0.03	nonessential
YBR263W	nonessential	1469	19	0.013	612	0.417	368	0.251	0.169	9	2	0.034	nonessential	1469	26	0.018	1204	0.82	264	0.18	0.226	10	1	0.002	nonessential	1469	24	0.016	792	0.539	256	0.174	0.206	11	1	0	nonessential	1469	21	0.014	2663	1.813	302	0.206	0.235	10	2	0.076	nonessential
YBR264C	nonessential	596	12	0.02	829	1.391	143	0.24	0.269	12	5	0.002	nonessential	596	21	0.035	629	1.055	89	0.149	0.45	12	2	0.006	nonessential	596	9	0.015	153	0.257	153	0.257	0.19	11	4	0	nonessential	596	9	0.015	732	1.228	145	0.243	0.245	9	7	0.128	undetermined
YBR265W	essential	955	3	0.003	80	0.084	888	0.93	0.041	4	9	0.982	essential	955	2	0.002	20	0.021	900	0.942	0.026	6	9	0.996	essential	955	1	0.001	3	0.003	946	0.991	0.013	4	9	0.996	essential	955	3	0.003	44	0.046	935	0.979	0.05	4	9	0.982	essential
YBR266C	nonessential	449	4	0.009	91	0.203	275	0.612	0.119	0	8	0.124	undetermined	449	11	0.024	750	1.67	120	0.267	0.307	4	4	0	nonessential	449	5	0.011	788	1.755	164	0.365	0.135	0	5	0.026	nonessential	449	4	0.009	178	0.396	254	0.566	0.14	0	7	0.09	nonessential
YBR267W	nonessential	1166	16	0.014	578	0.496	474	0.407	0.183	10	3	0.12	undetermined	1166	34	0.029	3224	2.765	174	0.149	0.365	6	1	0	nonessential	1166	15	0.013	1879	1.611	164	0.141	0.156	11	0	0.002	nonessential	1166	9	0.008	409	0.351	544	0.467	0.122	8	5	0.024	nonessential
YBR269C	nonessential	413	3	0.007	160	0.387	171	0.414	0.1	16	7	0.214	undetermined	413	13	0.031	1829	4.429	125	0.303	0.414	12	4	0.018	nonessential	413	8	0.019	242	0.586	134	0.324	0.234	12	5	0.008	nonessential	413	4	0.01	33	0.08	169	0.409	0.16	7	6	0.026	nonessential
YBR270C	nonessential	1634	33	0.02	1423	0.871	141	0.086	0.269	5	0	0	nonessential	1634	29	0.018	1474	0.902	275	0.168	0.223	7	1	0	nonessential	1634	36	0.022	1703	1.042	181	0.111	0.255	5	0	0	nonessential	1634	21	0.013	891	0.545	244	0.149	0.205	1	2	0.004	nonessential
YBR271W	nonessential	1213	16	0.013	793	0.654	351	0.289	0.183	8	2	0.04	nonessential	1213	26	0.021	942	0.777	163	0.134	0.277	14	0	0	nonessential	1213	23	0.019	2445	2.016	326	0.269	0.225	12	2	0.118	undetermined	1213	16	0.013	1748	1.441	289	0.238	0.211	7	4	0.036	nonessential
YBR272C	nonessential	1428	22	0.015	1461	1.023	322	0.225	0.231	7	1	0.002	nonessential	1428	31	0.022	1950	1.366	206	0.144	0.315	9	0	0	nonessential	1428	13	0.009	663	0.464	617	0.432	0.126	10	3	0.14	undetermined	1428	20	0.014	942	0.66	314	0.22	0.252	11	1	0.002	nonessential
YBR273C	nonessential	1307	19	0.015	637	0.487	279	0.213	0.216	8	2	0.042	nonessential	1307	24	0.018	934	0.715	165	0.126	0.264	9	0	0	nonessential	1307	36	0.028	2215	1.695	163	0.125	0.379	10	0	0	nonessential	1307	20	0.015	890	0.681	224	0.171	0.274	10	1	0	nonessential
YBR274W	nonessential	1550	19	0.012	688	0.444	358	0.231	0.174	3	1	0	nonessential	1550	22	0.014	1831	1.181	182	0.117	0.207	5	0	0	nonessential	1550	24	0.015	1852	1.195	270	0.174	0.214	4	1	0.006	nonessential	1550	15	0.01	1470	0.948	288	0.186	0.169	2	2	0.018	nonessential
YBR275C	nonessential	5625	18	0.003	539	0.096	2338	0.416	0.049	1	4	0.672	undetermined	5638	25	0.004	1619	0.287	1549	0.275	0.067	0	5	0.56	undetermined	5535	19	0.003	493	0.089	1974	0.357	0.053	1	3	0.65	undetermined	5638	12	0.002	366	0.065	1146	0.203	0.04	3	3	0.402	undetermined
YBR276C	nonessential	2366	56	0.024	4477	1.892	150	0.063	0.394	3	0	0.002	nonessential	2366	34	0.014	1245	0.526	334	0.141	0.227	3	1	0	nonessential	2366	34	0.014	2870	1.213	245	0.104	0.237	4	0	0.002	nonessential	2366	38	0.016	3686	1.558	161	0.068	0.283	1	0	0	nonessential
YBR277C	nonessential	387	17	0.044	324	0.837	110	0.284	0.737	0	2	0.036	nonessential	387	16	0.041	482	1.245	131	0.339	0.692	0	4	0.004	nonessential	387	30	0.078	2011	5.196	107	0.276	1.381	1	2	0.064	nonessential	387	15	0.039	444	1.147	96	0.248	0.708	2	2	0.004	nonessential
YBR278W	nonessential	591	16	0.027	2100	3.553	160	0.271	0.381	11	3	0.016	nonessential	591	15	0.025	707	1.196	138	0.234	0.368	13	4	0	nonessential	591	22	0.037	2595	4.391	107	0.181	0.566	18	3	0.034	nonessential	591	15	0.025	2288	3.871	96	0.162	0.422	10	1	0.014	nonessential
YBR279W	nonessential	1317	15	0.011	607	0.461	290	0.22	0.161	11	4	0.002	nonessential	1317	15	0.011	509	0.386	347	0.263	0.157	8	3	0.002	nonessential	1317	17	0.013	836	0.635	284	0.216	0.19	8	2	0.052	nonessential	1317	7	0.005	223	0.169	483	0.367	0.09	9	5	0.06	nonessential
YBR280C	nonessential	1910	25	0.013	1470	0.77	280	0.147	0.187	9	1	0	nonessential	1910	35	0.018	2710	1.419	210	0.11	0.248	5	0	0.002	nonessential	1910	26	0.014	3088	1.617	419	0.219	0.196	5	2	0.088	nonessential	1910	18	0.009	854	0.447	307	0.161	0.149	8	2	0.004	nonessential
YBR281C	nonessential	2616	26	0.01	1122	0.429	725	0.277	0.14	9	2	0.092	nonessential	2616	41	0.016	2070	0.791	374	0.143	0.206	4	1	0	nonessential	2616	38	0.015	4193	1.603	296	0.113	0.202	9	0	0.006	nonessential	2616	19	0.007	1450	0.554	504	0.193	0.112	12	1	0.116	undetermined
YBR282W	nonessential	437	5	0.011	251	0.574	226	0.517	0.156	9	8	0.206	undetermined	437	17	0.039	505	1.156	102	0.233	0.488	11	3	0	nonessential	437	1	0.002	80	0.183	420	0.961	0.03	6	9	0.576	undetermined	437	1	0.002	15	0.034	412	0.943	0.034	9	9	0.742	undetermined
YBR283C	nonessential	1469	22	0.015	850	0.579	166	0.113	0.202	6	0	0	nonessential	1469	17	0.012	1210	0.824	286	0.195	0.139	6	1	0	nonessential	1469	14	0.01	626	0.426	260	0.177	0.124	5	2	0.046	nonessential	1469	5	0.003	591	0.402	619	0.421	0.051	8	5	0.236	undetermined
YBR284W	nonessential	2390	69	0.029	2402	1.005	171	0.072	0.389	15	0	0	nonessential	2390	65	0.027	2341	0.979	304	0.127	0.317	16	0	0	nonessential	2390	85	0.036	7370	3.084	184	0.077	0.464	19	0	0.006	nonessential	2390	51	0.021	4505	1.885	480	0.201	0.322	10	1	0.04	nonessential
YBR285W	nonessential	431	2	0.005	32	0.074	264	0.613	0.06	2	8	0.27	undetermined	431	4	0.009	29	0.067	288	0.668	0.106	3	7	0.204	undetermined	431	5	0.012	32	0.074	276	0.64	0.145	5	7	0.102	undetermined	431	6	0.014	73	0.169	198	0.459	0.2	8	7	0.098	undetermined
YBR286W	nonessential	1597	43	0.027	2940	1.841	190	0.119	0.436	5	1	0	nonessential	1597	46	0.029	3426	2.145	190	0.119	0.413	5	0	0	nonessential	1597	40	0.025	4909	3.074	182	0.114	0.386	6	0	0	nonessential	1597	27	0.017	1937	1.213	203	0.127	0.299	7	1	0	nonessential
YBR287W	nonessential	1280	23	0.018	1093	0.854	186	0.145	0.3	0	0	0	nonessential	1280	20	0.016	901	0.704	231	0.18	0.229	4	2	0.006	nonessential	1280	32	0.025	1102	0.861	385	0.301	0.389	4	2	0.112	undetermined	1280	17	0.013	886	0.692	239	0.187	0.241	3	2	0.006	nonessential
YBR288C	nonessential	1437	20	0.014	812	0.565	157	0.109	0.24	11	0	0	nonessential	1437	43	0.03	2542	1.769	207	0.144	0.45	10	1	0.002	nonessential	1437	23	0.016	1910	1.329	361	0.251	0.25	8	3	0.066	nonessential	1437	19	0.013	876	0.61	367	0.255	0.241	5	2	0.026	nonessential
YBR289W	nonessential	2688	19	0.007	283	0.105	622	0.231	0.12	7	3	0.06	nonessential	2688	19	0.007	379	0.141	1017	0.378	0.101	17	6	0.582	undetermined	2688	33	0.012	2435	0.906	920	0.342	0.182	9	2	0.298	undetermined	2688	25	0.009	1136	0.423	771	0.287	0.16	11	1	0.142	undetermined
YBR290W	nonessential	962	23	0.024	1309	1.361	167	0.174	0.449	15	3	0.032	nonessential	962	26	0.027	635	0.66	142	0.148	0.404	14	1	0	nonessential	962	23	0.024	1044	1.085	146	0.152	0.383	10	0	0	nonessential	962	33	0.034	2763	2.872	138	0.143	0.622	8	1	0.002	nonessential
YBR291C	nonessential	896	71	0.079	5452	6.085	75	0.084	1.528	3	0	0	nonessential	896	91	0.102	7541	8.416	110	0.123	1.53	3	0	0	nonessential	896	73	0.081	6940	7.746	65	0.073	1.312	1	0	0	nonessential	896	67	0.075	8254	9.212	117	0.131	1.368	4	1	0	nonessential
YBR292C	nonessential	368	25	0.068	545	1.481	75	0.204	1.311	2	1	0.002	nonessential	-	-	-	-	-	-	-	-	-	-	-	NA	368	26	0.071	1202	3.266	101	0.274	1.163	2	3	0.004	nonessential	368	25	0.068	690	1.875	82	0.223	1.297	3	3	0.002	nonessential
YBR293W	nonessential	1399	25	0.018	963	0.688	145	0.104	0.368	19	1	0	nonessential	1399	33	0.024	1292	0.924	277	0.198	0.382	15	1	0.024	nonessential	1399	32	0.023	1443	1.031	299	0.214	0.403	19	2	0.078	nonessential	1399	26	0.019	1768	1.264	194	0.139	0.378	12	1	0	nonessential
YBR294W	nonessential	2501	27	0.011	762	0.305	404	0.162	0.219	1	1	0	nonessential	2501	41	0.016	1208	0.483	330	0.132	0.243	1	1	0	nonessential	2501	49	0.02	5298	2.118	184	0.074	0.346	1	0	0	nonessential	2501	38	0.015	2906	1.162	334	0.134	0.297	1	0	0.002	nonessential
YBR295W	nonessential	3619	55	0.015	3734	1.032	394	0.109	0.319	6	1	0.002	nonessential	3619	82	0.023	6235	1.723	268	0.074	0.345	8	0	0	nonessential	3619	74	0.02	7216	1.994	277	0.077	0.367	4	0	0.002	nonessential	3619	61	0.017	5501	1.52	257	0.071	0.318	2	0	0	nonessential
YBR296C	nonessential	1713	37	0.022	2623	1.531	193	0.113	0.4	1	0	0	nonessential	1713	43	0.025	2647	1.545	163	0.095	0.337	2	0	0	nonessential	1713	41	0.024	3994	2.332	256	0.149	0.396	1	1	0	nonessential	1713	30	0.018	1532	0.894	168	0.098	0.302	0	0	0	nonessential
YBR297W	nonessential	1278	32	0.025	1989	1.556	128	0.1	0.497	8	0	0	nonessential	1278	40	0.031	2298	1.798	193	0.151	0.437	10	1	0	nonessential	1278	26	0.02	677	0.53	127	0.099	0.378	3	0	0	nonessential	1278	27	0.021	784	0.613	149	0.117	0.383	8	0	0	nonessential
YBR298C	nonessential	1783	55	0.031	3153	1.768	107	0.06	0.594	2	0	0	nonessential	1783	58	0.033	5252	2.946	150	0.084	0.461	3	0	0	nonessential	1783	62	0.035	4684	2.627	112	0.063	0.684	0	0	0	nonessential	1783	48	0.027	3842	2.155	162	0.091	0.504	6	0	0	nonessential
YCL001W	nonessential	563	36	0.064	219	0.389	112	0.199	0.324	25	2	0.074	nonessential	512	86	0.168	819	1.6	44	0.086	0.752	25	0	-	NA	469	42	0.09	294	0.627	72	0.154	0.529	22	1	0	nonessential	563	29	0.052	255	0.453	79	0.14	0.451	16	1	0.004	nonessential
YCL001W-A	nonessential	458	23	0.05	160	0.349	117	0.255	0.236	5	4	0.016	nonessential	395	35	0.089	446	1.129	46	0.116	0.382	3	0	-	NA	384	27	0.07	143	0.372	64	0.167	0.4	4	1	0.002	nonessential	458	12	0.026	131	0.286	94	0.205	0.215	3	2	0.008	nonessential
YCL002C	nonessential	784	87	0.111	4515	5.759	82	0.105	0.566	25	0	0	nonessential	784	120	0.153	9267	11.82	52	0.066	0.694	23	0	-	NA	784	103	0.131	8033	10.246	53	0.068	0.779	19	0	0	nonessential	784	51	0.065	2572	3.281	79	0.101	0.57	15	1	0	nonessential
YCL004W	essential	1535	18	0.012	967	0.63	923	0.601	0.06	14	6	0.908	essential	1535	197	0.128	17504	11.403	61	0.04	0.583	22	0	-	NA	1535	12	0.008	1508	0.982	1477	0.962	0.047	17	9	0.984	essential	1535	9	0.006	1414	0.921	930	0.606	0.052	13	8	0.884	essential
YCL005W	nonessential	767	68	0.089	2682	3.497	105	0.137	0.429	37	1	0.004	nonessential	767	114	0.149	8172	10.654	70	0.091	0.65	35	0	-	NA	767	79	0.103	4003	5.219	91	0.119	0.588	29	0	0	nonessential	767	39	0.051	1943	2.533	116	0.151	0.43	20	1	0.004	nonessential
YCL007C	nonessential	389	15	0.039	521	1.339	193	0.496	0.193	18	8	0.346	undetermined	389	88	0.226	5922	15.224	28	0.072	1.005	33	0	-	NA	389	12	0.031	965	2.481	344	0.884	0.18	13	8	0.738	undetermined	389	14	0.036	691	1.776	250	0.643	0.312	11	5	0.388	undetermined
YCL008C	nonessential	1127	140	0.124	10891	9.664	84	0.075	0.611	59	0	0	nonessential	1127	164	0.146	18420	16.344	68	0.06	0.646	43	0	-	NA	1127	84	0.075	7369	6.539	155	0.138	0.431	41	0	0.004	nonessential	1127	79	0.07	6241	5.538	95	0.084	0.575	34	0	0	nonessential
YCL009C	nonessential	926	72	0.078	5333	5.759	112	0.121	0.38	29	1	0.006	nonessential	926	147	0.159	13661	14.753	77	0.083	0.712	30	0	-	NA	926	81	0.087	9484	10.242	81	0.087	0.508	27	0	0	nonessential	926	43	0.046	1945	2.1	116	0.125	0.377	19	1	0	nonessential
YCL010C	nonessential	776	101	0.13	6656	8.577	82	0.106	0.604	61	0	0	nonessential	776	137	0.177	14588	18.799	51	0.066	0.802	50	0	-	NA	776	113	0.146	26152	33.701	62	0.08	0.831	44	0	0	nonessential	776	49	0.063	4972	6.407	70	0.09	0.487	39	0	0	nonessential
YCL011C	nonessential	1280	91	0.071	4800	3.75	95	0.074	0.334	44	0	0.004	nonessential	1280	192	0.15	13230	10.336	59	0.046	0.673	44	0	-	NA	1280	102	0.08	5399	4.218	171	0.134	0.454	29	1	0.006	nonessential	1280	78	0.061	3812	2.978	83	0.065	0.475	25	0	0	nonessential
YCL012C	nonessential	397	18	0.045	355	0.894	89	0.224	0.198	19	3	0.016	nonessential	397	36	0.091	864	2.176	41	0.103	0.374	18	0	-	NA	397	21	0.053	1086	2.736	58	0.146	0.28	18	1	0.01	nonessential	397	18	0.045	469	1.181	79	0.199	0.317	12	4	0.03	nonessential
YCL014W	nonessential	4907	282	0.057	10053	2.049	209	0.043	0.246	2	0	0.01	nonessential	4907	630	0.128	45123	9.196	85	0.017	0.528	9	0	-	NA	4907	362	0.074	26519	5.404	103	0.021	0.389	2	0	0.038	nonessential	4907	209	0.043	12920	2.633	257	0.052	0.297	3	0	0.012	nonessential
YCL016C	nonessential	1139	37	0.032	1072	0.941	113	0.099	0.146	18	0	0.016	nonessential	1139	128	0.112	10869	9.543	87	0.076	0.469	23	0	-	NA	1139	18	0.016	1629	1.43	215	0.189	0.087	15	2	0.312	undetermined	1139	4	0.004	262	0.23	848	0.745	0.025	13	7	0.874	essential
YCL017C	essential	1490	1	0.001	1	0.001	1265	0.849	0.004	8	9	0.998	essential	1490	133	0.089	13177	8.844	88	0.059	0.464	12	0	-	NA	1490	0	0	0	0	1490	1	0	4	10	1	essential	1490	3	0.002	9	0.006	665	0.446	0.018	11	7	0.65	undetermined
YCL018W	nonessential	1064	67	0.063	3347	3.146	85	0.08	0.427	11	0	0	nonessential	-	-	-	-	-	-	-	-	-	-	-	NA	1064	50	0.047	3052	2.868	182	0.171	0.358	7	1	0.002	nonessential	1064	24	0.023	1016	0.955	128	0.12	0.213	7	0	0.002	nonessential
YCL021W-A	nonessential	374	43	0.115	1914	5.118	61	0.163	0.843	11	1	0	nonessential	374	71	0.19	3589	9.596	24	0.064	1.029	18	0	-	NA	374	42	0.112	3979	10.639	116	0.31	0.952	7	2	0.17	undetermined	374	32	0.086	1437	3.842	56	0.15	0.909	6	2	0.014	nonessential
YCL022C	nonessential	512	61	0.119	2466	4.816	93	0.182	0.866	3	1	0.02	nonessential	512	85	0.166	3338	6.52	51	0.1	0.905	5	0	-	NA	512	55	0.107	4873	9.518	92	0.18	0.908	2	1	0	nonessential	512	25	0.049	1531	2.99	138	0.27	0.508	1	1	0.02	nonessential
YCL023C	nonessential	344	48	0.14	2723	7.916	77	0.224	1.102	6	1	0.062	nonessential	344	61	0.177	6153	17.887	20	0.058	0.96	13	0	-	NA	344	34	0.099	2670	7.762	114	0.331	0.899	7	2	0.122	undetermined	344	37	0.108	2980	8.663	38	0.11	1.184	7	0	0	nonessential
YCL024W	nonessential	3110	181	0.058	9197	2.957	176	0.057	0.416	4	0	0	nonessential	3110	326	0.105	20077	6.456	83	0.027	0.568	15	0	-	NA	3110	177	0.057	13980	4.495	103	0.033	0.483	6	0	0	nonessential	3110	91	0.029	6616	2.127	161	0.052	0.301	10	0	0.006	nonessential
YCL025C	nonessential	1879	96	0.051	7077	3.766	93	0.049	0.395	8	0	0.014	nonessential	1879	220	0.117	18200	9.686	51	0.027	0.62	20	0	-	NA	1879	109	0.058	11975	6.373	102	0.054	0.525	11	0	0	nonessential	1879	83	0.044	7336	3.904	109	0.058	0.49	11	0	0.004	nonessential
YCL026C-A	nonessential	578	39	0.067	2108	3.647	113	0.196	0.521	7	2	0.062	nonessential	578	86	0.149	4707	8.144	51	0.088	0.787	11	0	-	NA	578	40	0.069	2157	3.732	139	0.24	0.614	2	2	0.076	nonessential	578	32	0.055	2034	3.519	122	0.211	0.607	3	3	0.042	nonessential
YCL026C-B	nonessential	578	10	0.017	667	1.154	189	0.327	0.134	3	4	0.004	nonessential	578	48	0.083	1280	2.215	52	0.09	0.437	4	0	-	NA	578	25	0.043	746	1.291	116	0.201	0.385	2	1	0.006	nonessential	578	11	0.019	652	1.128	180	0.311	0.212	1	6	0.006	nonessential
YCL027W	nonessential	1511	53	0.035	3563	2.358	289	0.191	0.261	1	1	0.006	nonessential	1511	128	0.085	8568	5.67	103	0.068	0.445	4	0	-	NA	1511	57	0.038	4237	2.804	130	0.086	0.327	1	0	0	nonessential	1511	46	0.03	2966	1.963	206	0.136	0.338	1	1	0	nonessential
YCL028W	nonessential	1214	46	0.038	4343	3.577	132	0.109	0.265	17	0	0.016	nonessential	1214	73	0.06	6837	5.632	122	0.1	0.297	22	0	-	NA	1214	30	0.025	5482	4.516	285	0.235	0.207	12	2	0.176	undetermined	1214	29	0.024	2276	1.875	140	0.115	0.247	11	0	0.002	nonessential
YCL029C	nonessential	1251	106	0.085	5647	4.514	101	0.081	0.597	17	0	0.004	nonessential	1251	202	0.161	21388	17.097	76	0.061	0.792	25	0	-	NA	1251	73	0.058	6103	4.878	118	0.094	0.492	12	0	0	nonessential	1251	68	0.054	2864	2.289	144	0.115	0.555	10	0	0	nonessential
YCL030C	nonessential	2376	63	0.027	2206	0.928	230	0.097	0.19	10	0	0	nonessential	2376	198	0.083	15852	6.672	66	0.028	0.409	16	0	-	NA	2376	38	0.016	2488	1.047	413	0.174	0.131	6	0	0.006	nonessential	2376	31	0.013	1426	0.6	316	0.133	0.136	5	0	0.006	nonessential
YCL031C	essential	734	2	0.003	6	0.008	513	0.699	0.023	21	7	0.866	undetermined	860	53	0.062	3552	4.13	105	0.122	0.331	29	0	-	NA	890	8	0.009	261	0.293	444	0.499	0.084	18	5	0.378	undetermined	890	4	0.004	253	0.284	370	0.416	0.052	14	7	0.428	undetermined
YCL032W	nonessential	1037	40	0.039	1497	1.444	121	0.117	0.315	18	1	0	nonessential	1037	85	0.082	4412	4.255	139	0.134	0.432	18	0	-	NA	1037	44	0.042	4276	4.123	143	0.138	0.384	8	1	0.014	nonessential	1037	33	0.032	1295	1.249	147	0.142	0.361	6	0	0	nonessential
YCL033C	nonessential	503	19	0.038	570	1.133	140	0.278	0.291	30	3	0.014	nonessential	503	41	0.082	1303	2.59	72	0.143	0.417	32	2	-	NA	503	26	0.052	1216	2.417	110	0.219	0.445	20	2	0.082	nonessential	503	13	0.026	554	1.101	119	0.237	0.283	14	2	0.014	nonessential
YCL034W	nonessential	1037	47	0.045	3882	3.743	123	0.119	0.341	11	0	0.014	nonessential	1037	119	0.115	12550	12.102	46	0.044	0.59	23	0	-	NA	1037	58	0.056	9061	8.738	97	0.094	0.481	14	0	0.016	nonessential	1037	46	0.044	7899	7.617	141	0.136	0.481	8	0	0.004	nonessential
YCL035C	nonessential	329	7	0.021	377	1.146	120	0.365	0.156	6	7	0.198	undetermined	329	19	0.058	1470	4.468	81	0.246	0.284	12	2	-	NA	329	8	0.024	618	1.878	82	0.249	0.198	9	6	0.026	nonessential	329	12	0.036	955	2.903	84	0.255	0.385	5	3	0.146	undetermined
YCL036W	nonessential	1670	56	0.034	4270	2.557	221	0.132	0.245	9	0	0.004	nonessential	1670	191	0.114	14764	8.841	64	0.038	0.563	22	0	-	NA	1670	65	0.039	9022	5.402	135	0.081	0.317	11	0	0.026	nonessential	1670	73	0.044	6434	3.853	168	0.101	0.461	12	0	0.01	nonessential
YCL037C	nonessential	1293	40	0.031	3141	2.429	154	0.119	0.242	2	0	0.002	nonessential	1293	110	0.085	13790	10.665	105	0.081	0.439	5	0	-	NA	1293	35	0.027	2663	2.06	126	0.097	0.235	3	0	0.012	nonessential	1293	35	0.027	5664	4.381	183	0.142	0.304	2	0	0.01	nonessential
YCL038C	nonessential	1556	39	0.025	2787	1.791	212	0.136	0.201	9	0	0.002	nonessential	1556	114	0.073	5587	3.591	98	0.063	0.381	22	0	-	NA	1556	51	0.033	5855	3.763	144	0.093	0.282	13	0	0.01	nonessential	1556	45	0.029	3612	2.321	163	0.105	0.311	9	0	0	nonessential
YCL039W	nonessential	2182	89	0.041	6510	2.984	134	0.061	0.342	21	0	0	nonessential	2182	177	0.081	16066	7.363	91	0.042	0.431	25	0	-	NA	2182	83	0.038	10472	4.799	183	0.084	0.34	16	0	0.016	nonessential	2182	55	0.025	4412	2.022	219	0.1	0.279	11	0	0.002	nonessential
YCL040W	nonessential	1399	118	0.084	8907	6.367	53	0.038	0.787	18	0	0	nonessential	1399	195	0.139	24815	17.738	36	0.026	0.753	20	0	-	NA	1399	119	0.085	17340	12.395	84	0.06	0.798	16	0	0	nonessential	1399	71	0.051	5704	4.077	144	0.103	0.588	10	0	0	nonessential
YCL041C	nonessential	491	22	0.045	582	1.185	71	0.145	0.443	10	2	0.044	nonessential	491	68	0.138	2654	5.405	34	0.069	0.787	25	0	-	NA	491	38	0.077	244	0.497	151	0.308	0.773	13	3	0.016	nonessential	491	19	0.039	39	0.079	165	0.336	0.497	11	4	0.022	nonessential
YCL042W	nonessential	356	41	0.115	1038	2.916	49	0.138	1.167	2	1	0.002	nonessential	356	71	0.199	2047	5.75	19	0.053	1.152	11	0	-	NA	356	40	0.112	665	1.868	28	0.079	1.157	8	0	0.006	nonessential	356	25	0.07	273	0.767	52	0.146	0.919	5	3	0.004	nonessential
YCL043C	essential	1538	13	0.008	296	0.192	661	0.43	0.09	4	5	0.274	undetermined	1538	118	0.077	9984	6.492	113	0.073	0.461	10	0	-	NA	1538	9	0.006	847	0.551	1431	0.93	0.063	4	9	0.982	essential	1538	4	0.003	15	0.01	1424	0.926	0.035	1	9	0.928	essential
YCL044C	nonessential	1221	21	0.017	386	0.316	155	0.127	0.197	4	1	0	nonessential	1221	109	0.089	6836	5.599	98	0.08	0.563	8	0	-	NA	1221	34	0.028	996	0.816	141	0.115	0.312	4	0	0	nonessential	1221	5	0.004	130	0.106	512	0.419	0.06	1	7	0.226	undetermined
YCL045C	nonessential	2252	47	0.021	1528	0.679	198	0.088	0.237	7	0	0.002	nonessential	2252	98	0.044	8112	3.602	128	0.057	0.276	17	0	-	NA	2252	37	0.016	3243	1.44	300	0.133	0.196	11	0	0.002	nonessential	2252	32	0.014	3363	1.493	592	0.263	0.208	8	2	0.124	undetermined
YCL046W	nonessential	320	10	0.031	232	0.725	122	0.381	0.339	1	5	0.006	nonessential	320	20	0.062	358	1.119	94	0.294	0.379	2	2	-	NA	320	11	0.034	78	0.244	136	0.425	0.379	0	6	0.012	nonessential	320	7	0.022	11	0.034	155	0.484	0.307	0	6	0.014	nonessential
YCL047C	nonessential	751	13	0.017	712	0.948	246	0.328	0.211	10	4	0.002	nonessential	751	45	0.06	1733	2.308	89	0.119	0.403	27	0	-	NA	751	16	0.021	3465	4.614	137	0.182	0.281	11	2	0.094	nonessential	751	19	0.025	1411	1.879	109	0.145	0.396	12	3	0.002	nonessential
YCL048W	nonessential	1352	31	0.023	1368	1.012	357	0.264	0.279	2	2	0.112	undetermined	1352	90	0.067	7422	5.49	99	0.073	0.448	2	0	-	NA	1352	36	0.027	2546	1.883	190	0.141	0.352	1	1	0.002	nonessential	1352	20	0.015	1959	1.449	170	0.126	0.232	1	0	0.002	nonessential
YCL049C	nonessential	935	26	0.028	1134	1.213	113	0.121	0.474	8	0	0	nonessential	935	50	0.053	1881	2.012	72	0.077	0.451	19	0	-	NA	935	26	0.028	2403	2.57	113	0.121	0.487	7	0	0	nonessential	935	12	0.013	263	0.281	157	0.168	0.256	6	2	0	nonessential
YCL050C	nonessential	944	9	0.01	580	0.614	385	0.408	0.178	0	5	0.126	undetermined	944	38	0.04	1721	1.823	118	0.125	0.372	2	1	-	NA	944	16	0.017	511	0.541	267	0.283	0.314	0	2	0.044	nonessential	944	11	0.012	429	0.454	410	0.434	0.255	0	6	0.002	nonessential
YCL051W	nonessential	1735	25	0.014	995	0.573	306	0.176	0.276	2	1	0	nonessential	1735	108	0.062	6993	4.031	102	0.059	0.576	7	0	-	NA	1735	45	0.026	4839	2.789	163	0.094	0.49	2	0	0	nonessential	1735	19	0.011	2147	1.237	436	0.251	0.235	3	2	0.058	nonessential
YCL052C	essential	1224	8	0.007	447	0.365	765	0.625	0.125	14	6	0.704	undetermined	1224	56	0.046	3016	2.464	143	0.117	0.427	13	1	-	NA	1224	5	0.004	214	0.175	649	0.53	0.077	6	7	0.474	undetermined	1224	6	0.005	493	0.403	460	0.376	0.109	6	7	0.178	undetermined
YCL054W	essential	2441	6	0.002	15	0.006	1001	0.41	0.046	1	7	0.69	undetermined	2441	130	0.053	9158	3.752	138	0.057	0.486	15	0	-	NA	2441	4	0.002	43	0.018	2133	0.874	0.031	6	8	0.99	essential	2441	6	0.002	51	0.021	588	0.241	0.054	5	5	0.254	undetermined
YCL055W	nonessential	1004	11	0.011	479	0.477	161	0.16	0.253	10	2	0.036	nonessential	1004	27	0.027	706	0.703	149	0.148	0.303	18	1	-	NA	1004	18	0.018	1253	1.248	162	0.161	0.429	6	0	0	nonessential	1004	9	0.009	116	0.116	291	0.29	0.234	11	3	0.002	nonessential
YCL056C	nonessential	431	8	0.019	80	0.186	144	0.334	0.404	15	7	0.208	undetermined	431	22	0.051	994	2.306	84	0.195	0.56	21	2	-	NA	431	14	0.032	753	1.747	120	0.278	0.776	12	3	0.002	nonessential	431	6	0.014	81	0.188	128	0.297	0.335	13	7	0.124	undetermined
YCL057W	nonessential	2104	36	0.017	1604	0.762	339	0.161	0.437	18	0	0.016	nonessential	2104	80	0.038	6195	2.944	122	0.058	0.484	25	0	-	NA	2104	46	0.022	3089	1.468	234	0.111	0.587	13	0	0.006	nonessential	2104	42	0.02	2916	1.386	211	0.1	0.549	16	0	0.004	nonessential
YCL058C	nonessential	437	10	0.023	603	1.38	125	0.286	0.625	4	4	0.004	nonessential	437	40	0.092	4404	10.078	92	0.211	1.254	18	1	-	NA	437	13	0.03	456	1.043	105	0.24	0.853	11	4	0	nonessential	437	16	0.037	1362	3.117	104	0.238	1.076	1	3	0.02	nonessential
YCL058W-A	nonessential	320	4	0.013	207	0.647	85	0.266	0.341	12	5	0.004	nonessential	320	26	0.081	2380	7.438	74	0.231	1.112	21	2	-	NA	320	5	0.016	114	0.356	85	0.266	0.448	12	5	0.012	nonessential	320	10	0.031	1057	3.303	85	0.266	0.918	13	3	0.086	nonessential
YCL059C	essential	932	5	0.005	210	0.225	595	0.638	0.146	14	7	0.574	undetermined	932	40	0.043	2557	2.744	103	0.111	0.587	26	0	-	NA	932	3	0.003	45	0.048	766	0.822	0.092	10	8	0.85	undetermined	932	2	0.002	30	0.032	581	0.623	0.063	12	9	0.6	undetermined
YCL061C	nonessential	3285	25	0.008	819	0.249	814	0.248	0.211	5	1	0.058	nonessential	3285	86	0.026	4694	1.429	168	0.051	0.386	10	0	-	NA	3285	29	0.009	830	0.253	561	0.171	0.264	2	2	0.048	nonessential	3285	29	0.009	1276	0.388	373	0.114	0.26	8	0	0	nonessential
YCL063W	nonessential	1268	15	0.012	674	0.532	255	0.201	0.269	12	1	0	nonessential	1268	44	0.035	3229	2.547	142	0.112	0.46	16	0	-	NA	1268	13	0.01	2740	2.161	261	0.206	0.272	8	1	0.014	nonessential	1268	18	0.014	1082	0.853	263	0.207	0.342	10	3	0.002	nonessential
YCL064C	nonessential	1079	4	0.004	103	0.095	584	0.541	0.095	1	7	0.338	undetermined	1079	18	0.017	1255	1.163	208	0.193	0.263	4	2	-	NA	1079	7	0.006	298	0.276	365	0.338	0.191	2	5	0.012	nonessential	1079	4	0.004	1215	1.126	954	0.884	0.102	1	8	0.924	essential
YCL076W	nonessential	740	7	0.009	232	0.314	353	0.477	0.702	1	6	0.09	nonessential	740	15	0.02	969	1.309	152	0.205	0.949	0	3	-	NA	740	8	0.011	80	0.108	315	0.426	0.587	4	4	0.034	nonessential	740	28	0.038	1277	1.726	270	0.365	1.378	2	4	0.076	nonessential
YCR001W	nonessential	311	28	0.09	1472	4.733	47	0.151	0.414	10	1	0.006	nonessential	311	51	0.164	4803	15.444	20	0.064	0.732	22	0	-	NA	311	29	0.093	1300	4.18	44	0.141	0.558	16	2	0.064	nonessential	311	19	0.061	1761	5.662	48	0.154	0.493	11	3	0.036	nonessential
YCR002C	nonessential	965	18	0.019	200	0.207	292	0.303	0.09	16	4	0.204	undetermined	965	163	0.169	9054	9.382	61	0.063	0.777	17	0	-	NA	965	20	0.021	716	0.742	156	0.162	0.128	12	2	0.154	undetermined	965	5	0.005	305	0.316	325	0.337	0.044	9	6	0.252	undetermined
YCR003W	nonessential	548	34	0.062	735	1.341	93	0.17	0.305	48	0	0.01	nonessential	548	100	0.182	10170	18.558	34	0.062	0.854	40	0	-	NA	548	13	0.024	775	1.414	280	0.511	0.15	33	5	0.248	undetermined	548	8	0.015	94	0.172	372	0.679	0.125	23	7	0.63	undetermined
YCR004C	nonessential	740	43	0.058	1177	1.591	91	0.123	0.289	2	1	0.006	nonessential	740	61	0.082	3670	4.959	67	0.091	0.388	3	0	-	NA	740	52	0.07	2047	2.766	95	0.128	0.452	4	1	0	nonessential	740	21	0.028	673	0.909	120	0.162	0.245	3	0	0	nonessential
YCR005C	nonessential	1357	103	0.076	5901	4.349	98	0.072	0.386	22	0	0.002	nonessential	1357	256	0.189	25908	19.092	23	0.017	0.902	35	0	-	NA	1357	109	0.08	11685	8.611	68	0.05	0.517	23	0	0	nonessential	1357	76	0.056	5974	4.402	71	0.052	0.49	12	0	0	nonessential
YCR006C	nonessential	470	247	0.526	14133	30.07	11	0.023	2.694	40	0	0	nonessential	470	213	0.453	36946	78.609	5	0.011	2.168	38	0	-	NA	470	179	0.381	20398	43.4	8	0.017	2.476	28	0	0.004	nonessential	470	146	0.311	11505	24.479	12	0.026	2.741	18	0	0.004	nonessential
YCR007C	nonessential	716	75	0.105	5423	7.574	61	0.085	0.494	13	0	0.002	nonessential	716	126	0.176	11801	16.482	47	0.066	0.799	13	0	-	NA	716	84	0.117	5328	7.441	50	0.07	0.721	10	0	0	nonessential	716	58	0.081	7517	10.499	76	0.106	0.654	7	0	0	nonessential
YCR008W	nonessential	1803	99	0.055	10586	5.871	143	0.079	0.253	2	0	0.012	nonessential	1803	166	0.092	9132	5.065	76	0.042	0.419	5	0	-	NA	1803	116	0.064	9165	5.083	86	0.048	0.395	5	0	0.002	nonessential	1803	72	0.04	5940	3.295	149	0.083	0.308	1	0	0.012	nonessential
YCR009C	nonessential	794	40	0.05	1159	1.46	135	0.17	0.229	21	1	0.008	nonessential	794	74	0.093	3891	4.901	70	0.088	0.42	21	0	-	NA	794	31	0.039	700	0.882	145	0.183	0.238	16	2	0.062	nonessential	794	27	0.034	603	0.759	208	0.262	0.26	16	2	0.022	nonessential
YCR010C	nonessential	842	55	0.065	3524	4.185	113	0.134	0.318	5	0	0.002	nonessential	842	122	0.145	9294	11.038	54	0.064	0.675	12	0	-	NA	842	69	0.082	3640	4.323	91	0.108	0.536	8	0	0	nonessential	842	47	0.056	2826	3.356	131	0.156	0.452	6	1	0	nonessential
YCR011C	nonessential	3077	148	0.048	8050	2.616	77	0.025	0.275	6	0	0.002	nonessential	3077	298	0.097	22810	7.413	58	0.019	0.511	11	0	-	NA	3077	149	0.048	16708	5.43	138	0.045	0.364	6	0	0.018	nonessential	3077	108	0.035	9376	3.047	136	0.044	0.328	4	0	0.01	nonessential
YCR012W	essential	1224	6	0.005	421	0.344	1068	0.873	0.035	0	7	0.954	essential	1224	101	0.083	7378	6.028	59	0.048	0.471	17	0	-	NA	1224	2	0.002	821	0.671	1186	0.969	0.014	1	9	0.954	essential	1224	2	0.002	96	0.078	1179	0.963	0.018	3	9	0.986	essential
YCR013C	essential	621	7	0.011	229	0.369	425	0.684	0.082	2	7	0.648	undetermined	600	63	0.105	5641	9.402	41	0.068	0.609	0	0	-	NA	621	5	0.008	873	1.406	530	0.853	0.071	0	8	0.83	undetermined	621	4	0.006	261	0.42	523	0.842	0.073	0	8	0.796	undetermined
YCR014C	nonessential	1745	49	0.028	1448	0.83	254	0.146	0.222	20	1	0.002	nonessential	1745	161	0.092	5373	3.079	94	0.054	0.575	21	0	-	NA	1745	62	0.036	2275	1.304	168	0.096	0.321	12	0	0	nonessential	1745	53	0.03	1915	1.097	181	0.104	0.384	11	0	0	nonessential
YCR015C	nonessential	933	36	0.039	2866	3.072	129	0.138	0.306	13	1	0	nonessential	933	87	0.093	7585	8.13	68	0.073	0.573	27	0	-	NA	933	40	0.043	3766	4.036	105	0.113	0.385	7	0	0.004	nonessential	933	26	0.028	1177	1.262	136	0.146	0.35	11	1	0	nonessential
YCR016W	nonessential	869	23	0.026	1168	1.344	149	0.171	0.235	18	0	0.01	nonessential	869	46	0.053	2327	2.678	103	0.119	0.357	22	0	-	NA	869	25	0.029	2422	2.787	163	0.188	0.301	13	3	0.008	nonessential	869	24	0.028	1204	1.386	151	0.174	0.398	15	2	0.022	nonessential
YCR017C	nonessential	2812	94	0.033	5649	2.009	319	0.113	0.321	9	0	0	nonessential	2812	174	0.062	13686	4.867	104	0.037	0.435	14	0	-	NA	2812	96	0.034	13422	4.773	211	0.075	0.385	6	0	0.012	nonessential	2812	41	0.015	1270	0.452	478	0.17	0.219	5	0	0.008	nonessential
YCR018C	nonessential	662	46	0.069	3093	4.672	109	0.165	0.728	2	2	0.06	nonessential	662	59	0.089	4763	7.195	93	0.14	0.649	0	1	-	NA	662	39	0.059	5118	7.731	92	0.139	0.736	1	1	0.004	nonessential	662	28	0.042	1370	2.069	95	0.144	0.705	1	1	0	nonessential
YCR019W	nonessential	1088	61	0.056	4313	3.964	138	0.127	0.569	6	0	0.01	nonessential	1088	112	0.103	7845	7.21	67	0.062	0.729	9	0	-	NA	1088	54	0.05	5288	4.86	74	0.068	0.594	4	0	0.006	nonessential	1088	34	0.031	2875	2.642	105	0.097	0.503	6	0	0.01	nonessential
YCR020C	nonessential	644	35	0.054	2543	3.949	82	0.127	0.543	2	0	0.002	nonessential	644	75	0.116	5882	9.134	37	0.057	0.816	10	0	-	NA	644	36	0.056	3898	6.053	84	0.13	0.668	1	0	0.002	nonessential	644	34	0.053	3301	5.126	114	0.177	0.852	2	0	0	nonessential
YCR021C	nonessential	995	51	0.051	1828	1.837	75	0.075	0.509	1	0	0	nonessential	995	84	0.084	4835	4.859	63	0.063	0.585	4	0	-	NA	995	36	0.036	2796	2.81	119	0.12	0.443	0	0	0	nonessential	995	39	0.039	4127	4.148	71	0.071	0.618	3	0	0.006	nonessential
YCR022C	nonessential	332	53	0.16	6861	20.666	22	0.066	1.636	26	0	0.002	nonessential	332	69	0.208	6224	18.747	24	0.072	1.472	29	0	-	NA	332	35	0.105	1795	5.407	36	0.108	1.331	21	0	0	nonessential	332	28	0.084	4738	14.271	52	0.157	1.37	17	1	0.002	nonessential
YCR023C	nonessential	1832	84	0.046	4339	2.368	133	0.073	0.48	2	0	0	nonessential	1832	165	0.09	9716	5.303	77	0.042	0.651	6	0	-	NA	1832	56	0.031	4435	2.421	132	0.072	0.387	3	0	0	nonessential	1832	59	0.032	4428	2.417	164	0.09	0.531	1	0	0	nonessential
YCR024C	nonessential	1440	19	0.013	180	0.125	283	0.197	0.143	14	3	0.012	nonessential	1440	87	0.06	5169	3.59	114	0.079	0.439	24	0	-	NA	1440	5	0.003	37	0.026	984	0.683	0.047	13	6	0.822	undetermined	1440	2	0.001	43	0.03	1298	0.901	0.023	6	9	0.996	essential
YCR025C	nonessential	407	65	0.16	2790	6.855	66	0.162	1.689	29	0	0	nonessential	407	84	0.206	8012	19.686	46	0.113	1.532	18	0	-	NA	407	53	0.13	4468	10.978	85	0.209	1.78	19	1	0.042	nonessential	407	42	0.103	2033	4.995	59	0.145	1.7	11	0	0	nonessential
YCR026C	nonessential	2168	105	0.048	4435	2.046	166	0.077	0.508	6	0	0	nonessential	2168	172	0.079	9338	4.307	113	0.052	0.585	8	0	-	NA	2168	127	0.059	6905	3.185	113	0.052	0.796	6	0	0	nonessential	2168	51	0.024	3121	1.44	217	0.1	0.384	3	0	0	nonessential
YCR027C	nonessential	626	15	0.024	1127	1.8	142	0.227	0.236	17	5	0.018	nonessential	626	31	0.05	807	1.289	111	0.177	0.358	18	2	-	NA	626	12	0.019	131	0.209	137	0.219	0.242	15	4	0.002	nonessential	626	12	0.019	443	0.708	164	0.262	0.304	8	2	0.004	nonessential
YCR028C	nonessential	1503	28	0.019	534	0.355	259	0.172	0.208	1	2	0.038	nonessential	1503	99	0.066	5003	3.329	118	0.079	0.529	5	0	-	NA	1503	14	0.009	716	0.476	296	0.197	0.128	2	3	0.012	nonessential	1503	11	0.007	484	0.322	631	0.42	0.126	2	5	0.02	nonessential
YCR028C-A	nonessential	400	3	0.007	37	0.092	125	0.312	0.084	10	7	0.138	undetermined	400	12	0.03	224	0.56	94	0.235	0.247	9	4	-	NA	400	1	0.002	19	0.048	231	0.578	0.034	10	9	0.514	undetermined	400	0	0	0	0	238	0.595	0	1	10	0.654	undetermined
YCR030C	nonessential	2584	74	0.029	6282	2.431	223	0.086	0.315	1	0	0	nonessential	2584	158	0.061	11581	4.482	102	0.039	0.507	8	0	-	NA	2584	45	0.017	2604	1.008	166	0.064	0.235	1	0	0.004	nonessential	2584	53	0.021	4474	1.731	278	0.108	0.347	3	0	0	nonessential
YCR031C	nonessential	352	13	0.037	302	0.858	92	0.261	0.412	4	4	0	nonessential	352	19	0.054	2791	7.929	92	0.261	0.458	3	3	-	NA	352	8	0.023	211	0.599	93	0.264	0.299	3	4	0	nonessential	352	7	0.02	781	2.219	80	0.227	0.338	4	3	0.008	nonessential
YCR032W	nonessential	6244	120	0.019	4955	0.794	440	0.07	0.224	2	0	0.006	nonessential	6389	313	0.049	11803	1.847	156	0.024	0.417	1	0	-	NA	6310	144	0.023	10021	1.588	240	0.038	0.307	2	0	0.004	nonessential	6401	105	0.016	6142	0.96	397	0.062	0.293	3	0	0.008	nonessential
YCR033W	nonessential	3637	46	0.013	3491	0.96	526	0.145	0.13	4	0	0.012	nonessential	3637	146	0.04	11676	3.21	147	0.04	0.31	5	0	-	NA	3637	53	0.015	5405	1.486	329	0.09	0.172	3	0	0.02	nonessential	3637	38	0.01	3446	0.947	364	0.1	0.159	0	0	0.004	nonessential
YCR034W	nonessential	1040	10	0.01	524	0.504	574	0.552	0.094	5	6	0.556	undetermined	1040	41	0.039	1786	1.717	93	0.089	0.282	8	0	-	NA	1040	9	0.009	696	0.669	754	0.725	0.096	8	7	0.934	essential	1040	8	0.008	237	0.228	730	0.702	0.12	4	7	0.794	undetermined
YCR035C	essential	1181	1	0.001	2	0.002	748	0.633	0.008	7	9	0.97	essential	1181	39	0.033	1299	1.1	155	0.131	0.237	22	0	-	NA	1181	0	0	0	0	1181	1	0	11	10	1	essential	1181	0	0	0	0	1181	1	0	8	10	1	essential
YCR036W	nonessential	988	32	0.032	1020	1.032	289	0.293	0.317	21	2	0.074	nonessential	988	52	0.053	2134	2.16	155	0.157	0.377	28	1	-	NA	988	36	0.036	1451	1.469	173	0.175	0.403	18	1	0	nonessential	988	28	0.028	1248	1.263	142	0.144	0.441	12	0	0.002	nonessential
YCR037C	nonessential	2768	37	0.013	1589	0.574	615	0.222	0.135	19	3	0.206	undetermined	2768	101	0.036	5681	2.052	263	0.095	0.276	16	0	-	NA	2768	62	0.022	4032	1.457	530	0.191	0.248	12	1	0.018	nonessential	2768	44	0.016	3299	1.192	200	0.072	0.262	4	0	0	nonessential
YCR038C	nonessential	1038	13	0.013	182	0.175	419	0.404	0.123	0	1	0.072	nonessential	1038	25	0.024	465	0.448	106	0.102	0.178	0	0	-	NA	1038	17	0.016	747	0.72	192	0.185	0.174	0	0	0	nonessential	1038	12	0.012	240	0.231	303	0.292	0.188	0	0	0.002	nonessential
YCR042C	nonessential	4143	21	0.005	843	0.203	1351	0.326	0.047	8	4	0.572	undetermined	4143	240	0.058	13740	3.316	157	0.038	0.393	18	0	-	NA	4143	11	0.003	760	0.183	2702	0.652	0.028	13	7	0.986	essential	4143	11	0.003	518	0.125	1788	0.432	0.036	10	5	0.662	undetermined
YCR043C	nonessential	368	11	0.03	1339	3.639	243	0.66	0.254	20	7	0.37	undetermined	368	21	0.057	2684	7.293	94	0.255	0.37	15	4	-	NA	368	13	0.035	1953	5.307	112	0.304	0.353	13	6	0.06	nonessential	368	6	0.016	502	1.364	158	0.429	0.205	9	8	0.234	undetermined
YCR044C	nonessential	1070	9	0.008	309	0.289	185	0.173	0.073	18	2	0.166	undetermined	1070	47	0.044	4997	4.67	137	0.128	0.29	25	0	-	NA	1070	8	0.007	419	0.392	328	0.307	0.076	15	4	0.202	undetermined	1070	1	0.001	10	0.009	985	0.921	0.012	16	9	0.99	essential
YCR045C	nonessential	1461	62	0.042	3584	2.453	165	0.113	0.396	3	0	0	nonessential	1461	119	0.081	9145	6.259	102	0.07	0.545	9	0	-	NA	1461	69	0.047	4476	3.064	128	0.088	0.501	3	0	0.004	nonessential	1461	58	0.04	3061	2.095	109	0.075	0.513	2	0	0	nonessential
YCR045W-A	nonessential	347	27	0.078	694	2	135	0.389	0.726	2	3	0.08	nonessential	347	46	0.133	1311	3.778	33	0.095	0.886	4	0	-	NA	347	26	0.075	774	2.231	52	0.15	0.795	1	0	0	nonessential	347	22	0.063	603	1.738	68	0.196	0.82	2	2	0.016	nonessential
YCR046C	nonessential	479	14	0.029	608	1.269	138	0.288	0.279	20	3	0.006	nonessential	479	60	0.125	7318	15.278	35	0.073	0.862	22	0	-	NA	479	6	0.013	276	0.576	334	0.697	0.135	14	7	0.452	undetermined	479	7	0.015	57	0.119	145	0.303	0.198	16	6	0.014	nonessential
YCR047C	nonessential	824	26	0.032	729	0.885	218	0.265	0.305	1	3	0.006	nonessential	824	118	0.143	7722	9.371	31	0.038	0.987	7	0	-	NA	824	11	0.013	955	1.159	516	0.626	0.145	3	6	0.424	undetermined	824	8	0.01	1122	1.362	283	0.343	0.131	1	7	0.196	undetermined
YCR048W	nonessential	1792	67	0.037	3837	2.141	139	0.078	0.351	10	0	0	nonessential	1792	123	0.069	13711	7.651	124	0.069	0.466	9	0	-	NA	1792	67	0.037	8647	4.825	142	0.079	0.392	2	0	0.02	nonessential	1792	46	0.026	4241	2.367	175	0.098	0.342	6	0	0	nonessential
YCR049C	nonessential	431	24	0.056	1384	3.211	83	0.193	0.538	10	3	0.002	nonessential	431	34	0.079	4598	10.668	82	0.19	0.544	17	1	-	NA	431	24	0.056	4127	9.575	100	0.232	0.603	6	3	0.086	nonessential	431	15	0.035	1898	4.404	89	0.206	0.471	4	2	0.052	nonessential
YCR050C	nonessential	305	8	0.026	316	1.036	109	0.357	0.246	1	6	0.018	nonessential	305	17	0.056	1737	5.695	116	0.38	0.379	2	4	-	NA	305	12	0.039	744	2.439	113	0.37	0.412	0	4	0	nonessential	305	12	0.039	290	0.951	102	0.334	0.524	1	4	0	nonessential
YCR051W	nonessential	664	18	0.027	1364	2.054	170	0.256	0.252	14	4	0.002	nonessential	664	43	0.065	8187	12.33	90	0.136	0.43	18	2	-	NA	664	19	0.029	3095	4.661	225	0.339	0.29	16	4	0.09	nonessential	664	12	0.018	1364	2.054	236	0.355	0.23	10	3	0.038	nonessential
YCR052W	essential	1432	2	0.001	266	0.186	1404	0.98	0.013	8	9	0.998	essential	1432	94	0.066	5949	4.154	103	0.072	0.413	19	0	-	NA	1432	6	0.004	47	0.033	1354	0.946	0.041	10	8	0.972	essential	1432	4	0.003	9	0.006	1403	0.98	0.033	6	9	0.974	essential
YCR053W	nonessential	1508	1	0.001	3	0.002	1303	0.864	0.006	2	9	1	essential	1541	47	0.03	3928	2.549	111	0.072	0.177	5	0	-	NA	1531	0	0	0	0	1531	1	0	1	10	1	essential	1541	2	0.001	9	0.006	1484	0.963	0.015	0	9	0.996	essential
YCR054C	essential	1661	7	0.004	151	0.091	1198	0.721	0.039	3	6	0.894	essential	1661	110	0.066	6982	4.203	114	0.069	0.395	5	0	-	NA	1661	7	0.004	1154	0.695	992	0.597	0.043	2	7	0.888	essential	1661	5	0.003	91	0.055	1166	0.702	0.036	1	7	0.884	essential
YCR057C	essential	2741	8	0.003	447	0.163	2105	0.768	0.029	9	8	0.974	essential	2741	122	0.045	5409	1.973	118	0.043	0.276	11	0	-	NA	2741	2	0.001	17	0.006	1833	0.669	0.008	9	8	0.974	essential	2741	5	0.002	41	0.015	2569	0.937	0.024	6	9	0.988	essential
YCR059C	nonessential	755	32	0.042	1185	1.57	126	0.167	0.446	12	1	0	nonessential	755	66	0.087	5542	7.34	86	0.114	0.564	22	0	-	NA	755	25	0.033	1442	1.91	130	0.172	0.381	13	2	0.064	nonessential	755	36	0.048	3325	4.404	98	0.13	0.672	16	1	0	nonessential
YCR061W	nonessential	1847	111	0.06	6532	3.537	134	0.073	0.597	15	0	0	nonessential	1847	281	0.152	19394	10.5	46	0.025	0.939	30	0	-	NA	1847	117	0.063	10982	5.946	99	0.054	0.681	17	0	0.002	nonessential	1847	99	0.054	6967	3.772	148	0.08	0.72	17	0	0	nonessential
YCR063W	nonessential	470	27	0.057	561	1.194	130	0.277	0.578	18	2	0.074	nonessential	470	54	0.115	2433	5.177	96	0.204	0.708	27	2	-	NA	470	8	0.017	40	0.085	297	0.632	0.183	17	6	0.17	undetermined	470	6	0.013	441	0.938	254	0.54	0.171	11	6	0.168	undetermined
YCR064C	nonessential	400	44	0.11	2147	5.367	149	0.372	1.103	5	3	0.114	undetermined	400	75	0.188	7300	18.25	106	0.265	1.154	13	1	-	NA	400	35	0.088	7269	18.172	193	0.482	0.942	0	4	0.194	undetermined	400	24	0.06	795	1.988	204	0.51	0.804	2	5	0.168	undetermined
YCR065W	nonessential	1660	44	0.027	1344	0.81	237	0.143	0.263	9	0	0	nonessential	1660	106	0.064	6006	3.618	154	0.093	0.397	10	0	-	NA	1660	37	0.022	2673	1.61	178	0.107	0.238	4	0	0.004	nonessential	1660	13	0.008	220	0.133	785	0.473	0.104	3	4	0.43	undetermined
YCR066W	nonessential	1434	18	0.013	519	0.362	329	0.229	0.12	8	2	0.03	nonessential	1434	61	0.043	2547	1.776	106	0.074	0.255	16	0	-	NA	1434	16	0.011	1674	1.167	299	0.209	0.116	11	2	0.08	nonessential	1434	14	0.01	866	0.604	451	0.315	0.121	4	3	0.016	nonessential
YCR067C	nonessential	3194	76	0.024	2352	0.736	214	0.067	0.228	2	0	0	nonessential	3194	162	0.051	8311	2.602	136	0.043	0.304	4	0	-	NA	3194	68	0.021	5743	1.798	323	0.101	0.221	1	0	0.018	nonessential	3194	39	0.012	847	0.265	344	0.108	0.152	1	0	0.002	nonessential
YCR068W	nonessential	1533	43	0.028	1165	0.76	180	0.117	0.285	1	0	0	nonessential	1533	109	0.071	6831	4.456	86	0.056	0.458	9	0	-	NA	1533	51	0.033	4608	3.006	212	0.138	0.388	1	0	0	nonessential	1533	34	0.022	2788	1.819	170	0.111	0.314	4	0	0	nonessential
YCR069W	nonessential	953	21	0.022	1476	1.549	115	0.121	0.23	2	0	0.002	nonessential	953	40	0.042	3269	3.43	127	0.133	0.295	4	0	-	NA	953	14	0.015	1327	1.392	236	0.248	0.168	0	2	0.054	nonessential	953	22	0.023	1573	1.651	134	0.141	0.335	0	1	0.002	nonessential
YCR071C	nonessential	437	8	0.018	449	1.027	120	0.275	0.181	12	4	0.008	nonessential	437	35	0.08	2490	5.698	90	0.206	0.533	18	3	-	NA	437	7	0.016	246	0.563	248	0.568	0.178	14	6	0.116	undetermined	437	1	0.002	1	0.002	278	0.636	0.031	11	9	0.612	undetermined
YCR072C	essential	1518	0	0	0	0	1518	1	0	12	10	1	essential	1518	78	0.051	6039	3.978	121	0.08	0.342	19	0	-	NA	1518	0	0	0	0	1518	1	0	9	10	1	essential	1518	2	0.001	2	0.001	667	0.439	0.018	13	8	0.812	undetermined
YCR073C	nonessential	3965	66	0.017	2829	0.713	368	0.093	0.16	4	0	0.002	nonessential	3965	195	0.049	10334	2.606	149	0.038	0.312	6	0	-	NA	3965	79	0.02	6674	1.683	236	0.06	0.2	1	0	0.016	nonessential	3965	61	0.015	3534	0.891	298	0.075	0.193	5	0	0.002	nonessential
YCR073W-A	nonessential	944	23	0.024	2109	2.234	158	0.167	0.233	28	2	0.06	nonessential	944	61	0.065	3800	4.025	57	0.06	0.412	31	0	-	NA	944	27	0.029	3527	3.736	198	0.21	0.294	21	1	0.048	nonessential	944	15	0.016	1423	1.507	197	0.209	0.193	14	2	0.038	nonessential
YCR075C	nonessential	744	21	0.028	1089	1.464	141	0.19	0.243	15	1	0.008	nonessential	744	31	0.042	1359	1.827	117	0.157	0.253	19	0	-	NA	744	20	0.027	603	0.81	148	0.199	0.249	10	3	0.018	nonessential	744	7	0.009	250	0.336	199	0.267	0.107	8	4	0.068	nonessential
YCR076C	nonessential	719	13	0.018	1566	2.178	184	0.256	0.161	13	2	0.05	nonessential	719	34	0.047	3261	4.535	108	0.15	0.285	26	1	-	NA	719	16	0.022	2449	3.406	177	0.246	0.208	10	4	0.062	nonessential	719	14	0.019	884	1.229	106	0.147	0.215	20	1	0.01	nonessential
YCR077C	nonessential	2387	28	0.012	1206	0.505	289	0.121	0.116	15	1	0.02	nonessential	2387	88	0.037	5209	2.182	263	0.11	0.244	21	0	-	NA	2387	24	0.01	615	0.258	382	0.16	0.103	11	1	0.102	undetermined	2387	24	0.01	678	0.284	686	0.287	0.117	10	3	0.112	undetermined
YCR079W	nonessential	1325	36	0.027	2903	2.191	160	0.121	0.329	9	1	0	nonessential	1325	72	0.054	6770	5.109	140	0.106	0.418	24	1	-	NA	1325	25	0.019	722	0.545	197	0.149	0.224	18	0	0	nonessential	1325	29	0.022	2007	1.515	247	0.186	0.322	7	1	0	nonessential
YCR081W	nonessential	4070	31	0.008	2009	0.494	958	0.235	0.1	8	2	0.326	undetermined	4045	152	0.038	9481	2.344	258	0.064	0.312	13	0	-	NA	3972	41	0.01	2049	0.516	579	0.146	0.131	10	1	0	nonessential	4194	26	0.006	1358	0.324	718	0.171	0.098	7	1	0.246	undetermined
YCR082W	nonessential	383	3	0.008	412	1.076	171	0.446	0.111	18	7	0.228	undetermined	383	20	0.052	1250	3.264	82	0.214	0.453	24	3	-	NA	383	10	0.026	567	1.48	86	0.225	0.337	14	3	0.004	nonessential	383	13	0.034	336	0.877	101	0.264	0.547	12	4	0.002	nonessential
YCR083W	nonessential	369	6	0.016	138	0.374	142	0.385	0.237	17	8	0.184	undetermined	369	21	0.057	1862	5.046	66	0.179	0.493	27	2	-	NA	369	10	0.027	1749	4.74	119	0.322	0.353	17	3	0.062	nonessential	369	5	0.014	549	1.488	229	0.621	0.215	15	6	0.226	undetermined
YCR084C	nonessential	2138	4	0.002	27	0.013	933	0.436	0.029	2	7	0.822	undetermined	2138	108	0.051	8859	4.144	161	0.075	0.46	5	0	-	NA	2138	1	0	4	0.002	2118	0.991	0.006	0	9	0.996	essential	2138	5	0.002	162	0.076	1057	0.494	0.04	6	6	0.532	undetermined
YCR085W	nonessential	350	10	0.029	327	0.934	158	0.451	0.495	0	5	0.006	nonessential	350	24	0.069	376	1.074	43	0.123	0.672	2	0	-	NA	350	10	0.029	175	0.5	115	0.329	0.388	2	2	0.046	nonessential	350	8	0.023	123	0.351	114	0.326	0.411	0	5	0	nonessential
YCR086W	nonessential	569	3	0.005	13	0.023	187	0.329	0.11	3	7	0.15	undetermined	569	35	0.062	3405	5.984	48	0.084	0.67	7	0	-	NA	569	1	0.002	91	0.16	384	0.675	0.028	6	9	0.566	undetermined	569	10	0.018	136	0.239	214	0.376	0.37	3	4	0.008	nonessential
YCR087C-A	nonessential	458	7	0.015	275	0.6	224	0.489	0.308	9	5	0.028	nonessential	458	23	0.05	1998	4.362	116	0.253	0.529	15	3	-	NA	458	7	0.015	382	0.834	189	0.413	0.241	9	5	0.012	nonessential	458	6	0.013	563	1.229	163	0.356	0.264	7	5	0.002	nonessential
YCR087W	nonessential	512	7	0.014	275	0.537	224	0.438	0.275	0	6	0.032	nonessential	512	25	0.049	2109	4.119	116	0.227	0.514	10	3	-	NA	512	8	0.016	415	0.811	189	0.369	0.246	0	5	0	nonessential	512	7	0.014	567	1.107	163	0.318	0.276	5	4	0	nonessential
YCR088W	nonessential	1775	40	0.023	1404	0.791	205	0.115	0.463	7	0	0.006	nonessential	1775	90	0.051	6420	3.617	112	0.063	0.554	11	0	-	NA	1775	40	0.023	2430	1.369	175	0.099	0.37	11	0	0	nonessential	1775	41	0.023	2212	1.246	166	0.094	0.493	7	0	0	nonessential
YCR089W	nonessential	4430	39	0.009	2573	0.581	1169	0.264	0.168	0	1	0.242	undetermined	4430	109	0.025	6062	1.368	612	0.138	0.264	1	0	-	NA	4430	32	0.007	1848	0.417	1099	0.248	0.117	1	2	0.164	undetermined	4430	23	0.005	2160	0.488	1243	0.281	0.109	0	1	0.178	undetermined
YCR090C	nonessential	545	8	0.015	382	0.701	140	0.257	0.339	1	5	0	nonessential	545	19	0.035	721	1.323	119	0.218	0.418	18	4	-	NA	545	9	0.017	381	0.699	138	0.253	0.313	10	5	0.004	nonessential	545	8	0.015	525	0.963	175	0.321	0.371	9	6	0.006	nonessential
YCR091W	nonessential	2096	30	0.014	2173	1.037	212	0.101	0.296	2	0	0	nonessential	2096	77	0.037	10266	4.898	122	0.058	0.408	4	0	-	NA	2096	40	0.019	5426	2.589	210	0.1	0.342	1	0	0.002	nonessential	2096	28	0.013	2667	1.272	214	0.102	0.317	3	0	0.002	nonessential
YCR092C	nonessential	2954	26	0.009	1033	0.35	396	0.134	0.172	5	1	0	nonessential	2954	109	0.037	6733	2.279	196	0.066	0.384	10	0	-	NA	2954	47	0.016	1913	0.648	308	0.104	0.315	2	0	0	nonessential	2954	37	0.013	1274	0.431	281	0.095	0.289	3	0	0	nonessential
YCR093W	essential	6241	24	0.004	337	0.054	3072	0.492	0.114	19	4	0.572	undetermined	6241	168	0.027	7972	1.277	380	0.061	0.383	15	0	-	NA	6241	22	0.004	794	0.127	1143	0.183	0.101	12	3	0.468	undetermined	6241	13	0.002	249	0.04	1693	0.271	0.071	8	4	0.43	undetermined
YCR094W	nonessential	1135	16	0.014	513	0.452	270	0.238	0.406	7	2	0.046	nonessential	1135	48	0.042	2689	2.369	141	0.124	0.613	11	0	-	NA	1135	8	0.007	759	0.669	481	0.424	0.23	6	5	0.076	nonessential	1135	15	0.013	422	0.372	190	0.167	0.477	7	2	0	nonessential
YCR095C	nonessential	1031	12	0.012	1295	1.256	237	0.23	0.29	4	2	0.04	nonessential	1085	31	0.029	1715	1.581	127	0.117	0.373	8	0	-	NA	1085	16	0.015	369	0.34	189	0.174	0.425	2	2	0.048	nonessential	1085	11	0.01	1255	1.157	300	0.276	0.334	3	3	0.01	nonessential
YCR098C	nonessential	1553	17	0.011	570	0.367	295	0.19	0.291	1	1	0	nonessential	1553	85	0.055	3974	2.559	102	0.066	0.662	7	0	-	NA	1553	19	0.012	1235	0.795	518	0.334	0.338	2	3	0.058	nonessential	1553	28	0.018	2950	1.9	289	0.186	0.611	3	2	0.04	nonessential
YCR099C	nonessential	464	2	0.004	44	0.095	185	0.399	0.086	0	8	0.196	undetermined	464	16	0.034	2666	5.746	102	0.22	0.333	3	2	-	NA	464	8	0.017	553	1.192	149	0.321	0.351	3	5	0	nonessential	464	8	0.017	1477	3.183	192	0.414	0.43	2	5	0.042	nonessential
YCR100C	nonessential	947	9	0.01	431	0.455	309	0.326	0.185	2	4	0.006	nonessential	947	38	0.04	2549	2.692	93	0.098	0.378	2	0	-	NA	947	9	0.01	597	0.63	228	0.241	0.189	2	5	0.002	nonessential	947	16	0.017	1630	1.721	241	0.254	0.412	0	3	0.012	nonessential
YCR101C	nonessential	504	8	0.016	229	0.454	142	0.282	0.287	0	5	0	nonessential	504	15	0.03	1601	3.177	97	0.192	0.258	0	1	-	NA	504	7	0.014	682	1.353	167	0.331	0.262	0	5	0.008	nonessential	504	5	0.01	895	1.776	129	0.256	0.223	0	5	0.014	nonessential
YCR102C	nonessential	590	34	0.058	1391	2.358	116	0.197	1.002	0	0	0	nonessential	590	53	0.09	2703	4.581	54	0.092	0.73	0	0	-	NA	590	29	0.049	1177	1.995	165	0.28	0.883	0	0	0.008	nonessential	590	19	0.032	635	1.076	215	0.364	0.646	0	0	0.022	nonessential
YCR105W	nonessential	1047	73	0.07	8761	8.368	157	0.15	1.12	1	0	0.004	nonessential	1047	173	0.165	19647	18.765	51	0.049	1.294	6	0	-	NA	1047	68	0.065	7108	6.789	94	0.09	1.103	1	0	0	nonessential	1047	69	0.066	9507	9.08	81	0.077	1.218	1	0	0	nonessential
YCR106W	nonessential	2055	32	0.016	2005	0.976	340	0.165	0.275	16	0	0.004	nonessential	2055	119	0.058	7635	3.715	87	0.042	0.462	31	0	-	NA	2055	43	0.021	4967	2.417	224	0.109	0.352	15	0	0	nonessential	2055	64	0.031	4776	2.324	135	0.066	0.539	16	0	0.002	nonessential
YCR107W	nonessential	607	9	0.015	195	0.321	178	0.293	0.232	0	1	0	nonessential	607	42	0.069	2564	4.224	82	0.135	0.512	9	0	-	NA	607	20	0.033	2487	4.097	143	0.236	0.528	1	1	0.044	nonessential	607	22	0.036	1784	2.939	126	0.208	0.56	8	1	0.002	nonessential
YDL001W	nonessential	1191	132	0.111	9321	7.826	75	0.063	0.527	23	0	0	nonessential	1191	197	0.165	22652	19.019	39	0.033	0.95	22	0	0	nonessential	1191	160	0.134	19118	16.052	74	0.062	0.887	13	0	0	nonessential	1191	78	0.065	7790	6.541	141	0.118	0.556	14	0	0	nonessential
YDL002C	nonessential	608	39	0.064	2501	4.113	64	0.105	0.309	30	0	0.006	nonessential	595	60	0.101	5300	8.908	56	0.094	0.583	25	0	0	nonessential	462	24	0.052	4009	8.677	72	0.156	0.346	24	0	0.018	nonessential	608	26	0.043	1177	1.936	100	0.164	0.37	14	1	0	nonessential
YDL003W	essential	1697	13	0.008	192	0.113	1303	0.768	0.04	2	7	0.978	essential	1697	15	0.009	241	0.142	422	0.249	0.056	3	5	0.184	undetermined	1697	11	0.006	932	0.549	1661	0.979	0.045	0	9	0.954	essential	1697	6	0.004	1142	0.673	1519	0.895	0.033	0	8	0.952	essential
YDL004W	essential	479	5	0.01	141	0.294	178	0.372	0.058	6	5	0.102	undetermined	479	7	0.015	258	0.539	222	0.463	0.095	10	7	0.2	undetermined	479	0	0	0	0	479	1	0	1	10	0.998	essential	479	0	0	0	0	479	1	0	1	10	1	essential
YDL005C	nonessential	1292	30	0.023	262	0.203	208	0.161	0.129	9	0	0.022	nonessential	1292	59	0.046	2167	1.677	195	0.151	0.295	9	1	0	nonessential	1292	39	0.03	1377	1.066	125	0.097	0.219	8	0	0	nonessential	1292	22	0.017	563	0.436	383	0.296	0.167	6	2	0.074	nonessential
YDL006W	nonessential	815	2	0.002	11	0.013	740	0.908	0.014	2	9	0.98	essential	815	1	0.001	11	0.013	810	0.994	0.008	3	9	0.998	essential	815	0	0	0	0	815	1	0	2	10	1	essential	815	0	0	0	0	815	1	0	3	10	0.996	essential
YDL007W	essential	1270	1	0.001	7	0.006	929	0.731	0.005	15	9	0.988	essential	1270	1	0.001	30	0.024	962	0.757	0.006	13	9	0.982	essential	1270	2	0.002	478	0.376	834	0.657	0.013	12	8	0.926	essential	1270	0	0	0	0	1270	1	0	15	10	1	essential
YDL008W	essential	467	11	0.024	504	1.079	242	0.518	0.161	27	4	0.206	undetermined	467	14	0.03	1087	2.328	102	0.218	0.231	30	3	0.012	nonessential	467	8	0.017	1057	2.263	277	0.593	0.151	24	6	0.28	undetermined	467	9	0.019	70	0.15	272	0.582	0.234	21	5	0.186	undetermined
YDL009C	nonessential	320	23	0.072	924	2.888	89	0.278	0.509	9	2	0.062	nonessential	320	18	0.056	1065	3.328	93	0.291	0.445	8	2	0.024	nonessential	320	17	0.053	2016	6.3	52	0.162	0.477	12	1	0.04	nonessential	320	14	0.044	383	1.197	118	0.369	0.548	6	5	0.002	nonessential
YDL010W	nonessential	692	60	0.087	2817	4.071	58	0.084	0.648	27	0	0.006	nonessential	692	61	0.088	1988	2.873	85	0.123	0.733	24	0	0.002	nonessential	692	38	0.055	1881	2.718	113	0.163	0.519	20	0	0	nonessential	692	28	0.04	2737	3.955	113	0.163	0.527	11	1	0.004	nonessential
YDL011C	nonessential	320	30	0.094	1770	5.531	64	0.2	0.717	5	3	0.016	nonessential	320	36	0.112	1435	4.484	85	0.266	0.967	3	2	0.01	nonessential	320	22	0.069	1477	4.616	59	0.184	0.65	0	2	0.064	nonessential	320	16	0.05	2023	6.322	87	0.272	0.647	1	4	0.104	undetermined
YDL012C	nonessential	316	22	0.07	850	2.69	82	0.259	0.57	40	2	0.058	nonessential	316	23	0.073	1470	4.652	95	0.301	0.651	34	5	0.074	nonessential	316	24	0.076	2400	7.595	74	0.234	0.76	25	4	0.092	nonessential	316	17	0.054	1650	5.222	92	0.291	0.734	25	5	0.07	nonessential
YDL013W	nonessential	1856	42	0.023	1128	0.608	232	0.125	0.184	6	0	0.004	nonessential	1856	47	0.025	2529	1.363	278	0.15	0.225	6	0	0.004	nonessential	1856	22	0.012	1329	0.716	534	0.288	0.118	6	3	0.054	nonessential	1856	16	0.009	261	0.141	463	0.249	0.117	3	3	0.018	nonessential
YDL014W	essential	980	0	0	0	0	980	1	0	0	10	1	essential	980	1	0.001	1	0.001	648	0.661	0.009	0	9	0.992	essential	980	1	0.001	3	0.003	954	0.973	0.01	0	9	0.996	essential	980	0	0	0	0	980	1	0	0	10	1	essential
YDL015C	essential	913	0	0	0	0	913	1	0	26	10	1	essential	913	0	0	0	0	913	1	0	18	10	1	essential	913	0	0	0	0	913	1	0	8	10	1	essential	913	0	0	0	0	913	1	0	14	10	1	essential
YDL017W	essential	1493	13	0.009	316	0.212	683	0.457	0.066	7	7	0.612	undetermined	1493	11	0.007	1104	0.739	552	0.37	0.061	6	6	0.286	undetermined	1493	14	0.009	760	0.509	636	0.426	0.088	13	6	0.56	undetermined	1493	8	0.005	252	0.169	1407	0.942	0.069	4	8	0.98	essential
YDL018C	nonessential	674	26	0.039	1251	1.856	126	0.187	0.281	11	1	0	nonessential	674	26	0.039	1736	2.576	132	0.196	0.322	16	2	0.01	nonessential	674	25	0.037	1055	1.565	139	0.206	0.356	10	3	0.004	nonessential	674	14	0.021	316	0.469	197	0.292	0.262	8	4	0	nonessential
YDL019C	nonessential	3821	110	0.029	7909	2.07	151	0.04	0.229	3	0	0.014	nonessential	3821	136	0.036	9575	2.506	174	0.046	0.347	5	0	0	nonessential	3821	127	0.033	15479	4.051	193	0.051	0.372	3	0	0.01	nonessential	3821	60	0.016	4701	1.23	279	0.073	0.222	2	0	0	nonessential
YDL020C	nonessential	1583	97	0.061	5080	3.209	99	0.063	0.465	8	0	0	nonessential	1583	98	0.062	3244	2.049	92	0.058	0.575	3	0	0	nonessential	1583	51	0.032	2215	1.399	146	0.092	0.344	5	0	0	nonessential	1583	53	0.033	4189	2.646	148	0.093	0.453	7	0	0.008	nonessential
YDL021W	nonessential	918	57	0.062	3281	3.574	114	0.124	0.466	9	0	0.006	nonessential	914	43	0.047	1604	1.755	97	0.106	0.434	5	0	0	nonessential	918	49	0.053	1948	2.122	96	0.105	0.562	5	0	0	nonessential	918	37	0.04	2117	2.306	157	0.171	0.542	6	1	0	nonessential
YDL022W	nonessential	1142	48	0.042	1694	1.483	138	0.121	0.332	9	1	0	nonessential	1142	52	0.046	2287	2.003	73	0.064	0.455	11	0	0	nonessential	1142	42	0.037	3081	2.698	156	0.137	0.411	8	1	0	nonessential	1142	28	0.025	1630	1.427	165	0.144	0.351	10	1	0	nonessential
YDL023C	nonessential	317	20	0.063	853	2.691	51	0.161	0.451	3	3	0.01	nonessential	317	16	0.05	451	1.423	63	0.199	0.463	5	1	0	nonessential	317	11	0.035	316	0.997	137	0.432	0.354	3	4	0.006	nonessential	317	13	0.041	454	1.432	165	0.521	0.545	1	6	0.058	nonessential
YDL024C	nonessential	1388	36	0.026	1302	0.938	127	0.091	0.186	8	0	0	nonessential	1388	52	0.037	2448	1.764	160	0.115	0.351	11	0	0	nonessential	1388	51	0.037	3452	2.487	97	0.07	0.382	11	0	0	nonessential	1388	30	0.022	2518	1.814	233	0.168	0.296	8	1	0	nonessential
YDL025C	nonessential	1859	32	0.017	1001	0.538	214	0.115	0.122	7	0	0.004	nonessential	1859	33	0.018	1880	1.011	163	0.088	0.165	4	0	0	nonessential	1859	33	0.018	1789	0.962	144	0.077	0.179	5	0	0.004	nonessential	1859	15	0.008	864	0.465	352	0.189	0.107	3	2	0.086	nonessential
YDL026W	nonessential	308	9	0.029	113	0.367	103	0.334	0.225	3	7	0.16	undetermined	308	6	0.019	789	2.562	136	0.442	0.195	2	6	0.038	nonessential	308	9	0.029	470	1.526	102	0.331	0.32	2	4	0	nonessential	308	6	0.019	49	0.159	126	0.409	0.275	2	6	0	nonessential
YDL027C	nonessential	1175	29	0.025	1082	0.921	200	0.17	0.188	6	1	0	nonessential	1234	34	0.028	1495	1.212	217	0.176	0.272	3	1	0	nonessential	1234	29	0.024	2596	2.104	149	0.121	0.254	4	1	0	nonessential	1234	19	0.015	819	0.664	297	0.241	0.215	5	2	0.008	nonessential
YDL028C	essential	2248	6	0.003	97	0.043	1309	0.582	0.021	0	6	0.88	undetermined	2248	8	0.004	715	0.318	1602	0.713	0.036	1	6	0.892	essential	2248	7	0.003	608	0.27	1291	0.574	0.034	2	6	0.808	undetermined	2248	3	0.001	58	0.026	1962	0.873	0.019	0	8	0.984	essential
YDL029W	essential	1168	4	0.003	478	0.409	817	0.699	0.032	11	7	0.898	essential	1168	0	0	0	0	1150	0.985	0	12	9	1	essential	1168	0	0	0	0	1150	0.985	0	10	9	1	essential	1168	0	0	0	0	1150	0.985	0	7	9	1	essential
YDL030W	essential	1579	3	0.002	47	0.03	1435	0.909	0.019	3	9	1	essential	1579	4	0.003	70	0.044	791	0.501	0.03	4	8	0.854	essential	1579	0	0	0	0	1579	1	0	3	10	1	essential	1579	2	0.001	18	0.011	1435	0.909	0.022	4	9	1	essential
YDL031W	essential	2984	3	0.001	6	0.002	1836	0.615	0.015	4	7	0.982	essential	2984	8	0.003	213	0.071	1309	0.439	0.042	4	6	0.56	undetermined	2984	4	0.001	796	0.267	2753	0.923	0.022	5	8	0.984	essential	2984	3	0.001	103	0.035	2080	0.697	0.021	5	8	0.98	essential
YDL032W	nonessential	308	13	0.042	128	0.416	111	0.36	0.639	1	5	0	nonessential	308	20	0.065	487	1.581	108	0.351	1.034	2	2	0.012	nonessential	308	8	0.026	50	0.162	120	0.39	0.426	2	7	0.102	undetermined	308	5	0.016	140	0.455	117	0.38	0.333	3	6	0.002	nonessential
YDL033C	nonessential	1250	64	0.051	3072	2.458	152	0.122	0.776	12	1	0.002	nonessential	1250	72	0.058	4961	3.969	93	0.074	0.917	9	0	0.006	nonessential	1250	56	0.045	3943	3.154	111	0.089	0.734	4	0	0	nonessential	1250	24	0.019	483	0.386	212	0.17	0.394	5	2	0.004	nonessential
YDL034W	nonessential	338	9	0.027	397	1.175	134	0.396	0.43	2	5	0.006	nonessential	338	7	0.021	34	0.101	185	0.547	0.355	0	6	0.06	nonessential	338	5	0.015	325	0.962	133	0.393	0.257	0	5	0.002	nonessential	338	11	0.033	575	1.701	96	0.284	0.703	1	3	0	nonessential
YDL035C	nonessential	2731	47	0.017	1755	0.643	352	0.129	0.284	6	0	0	nonessential	2769	46	0.017	2363	0.853	367	0.133	0.287	2	0	0	nonessential	2753	28	0.01	1866	0.678	734	0.267	0.176	3	2	0.07	nonessential	2769	25	0.009	2366	0.854	530	0.191	0.196	7	3	0.05	nonessential
YDL036C	nonessential	1367	18	0.013	1191	0.871	318	0.233	0.207	22	2	0.052	nonessential	1367	27	0.02	1982	1.45	333	0.244	0.322	17	2	0.056	nonessential	1367	24	0.018	1328	0.971	172	0.126	0.275	15	1	0	nonessential	1367	25	0.018	2286	1.672	184	0.135	0.341	16	1	0	nonessential
YDL037C	nonessential	800	18	0.022	1429	1.786	172	0.215	0.329	1	1	0.002	nonessential	800	14	0.018	1119	1.399	139	0.174	0.27	4	2	0.006	nonessential	800	13	0.016	1684	2.105	179	0.224	0.248	3	1	0.002	nonessential	800	10	0.013	770	0.963	173	0.216	0.216	3	2	0	nonessential
YDL039C	nonessential	1575	17	0.011	741	0.47	331	0.21	0.149	3	0	0.002	nonessential	1978	39	0.02	1906	0.964	200	0.101	0.288	7	0	0	nonessential	1978	19	0.01	673	0.34	290	0.147	0.145	6	1	0.002	nonessential	1978	26	0.013	1186	0.6	521	0.263	0.217	6	3	0.02	nonessential
YDL040C	nonessential	2534	35	0.014	812	0.32	529	0.209	0.192	4	1	0.004	nonessential	2534	50	0.02	2173	0.858	307	0.121	0.296	5	0	0	nonessential	2534	29	0.011	3377	1.333	472	0.186	0.173	3	1	0.01	nonessential	2534	18	0.007	1005	0.397	751	0.296	0.121	3	2	0.034	nonessential
YDL041W	nonessential	324	11	0.034	905	2.793	202	0.623	0.441	1	5	0.194	undetermined	324	18	0.056	1395	4.306	101	0.312	0.792	4	3	0.008	nonessential	324	16	0.049	807	2.491	69	0.213	0.691	7	3	0.008	nonessential	324	15	0.046	550	1.698	100	0.309	0.737	2	4	0.002	nonessential
YDL042C	nonessential	1659	26	0.016	1442	0.869	460	0.277	0.203	12	4	0.068	nonessential	1659	46	0.028	2339	1.41	257	0.155	0.395	13	1	0.004	nonessential	1659	47	0.028	2600	1.567	364	0.219	0.396	13	1	0.032	nonessential	1659	28	0.017	758	0.457	379	0.228	0.269	16	2	0.028	nonessential
YDL043C	essential	797	0	0	0	0	797	1	0	14	10	1	essential	797	3	0.004	305	0.383	781	0.98	0.045	15	9	0.88	essential	797	1	0.001	15	0.019	793	0.995	0.015	13	9	0.932	essential	797	1	0.001	81	0.102	781	0.98	0.017	12	9	0.968	essential
YDL044C	nonessential	1319	11	0.008	321	0.243	301	0.228	0.084	19	4	0.16	undetermined	1319	32	0.024	1185	0.898	171	0.13	0.268	17	0	0	nonessential	1282	22	0.017	823	0.642	191	0.149	0.192	13	2	0.054	nonessential	1319	2	0.002	3	0.002	1079	0.818	0.019	15	8	0.962	essential
YDL045C	essential	915	0	0	0	0	915	1	0	7	10	1	essential	915	0	0	0	0	915	1	0	7	10	1	essential	915	0	0	0	0	915	1	0	5	10	1	essential	915	0	0	0	0	915	1	0	8	10	1	essential
YDL046W	nonessential	518	11	0.021	420	0.811	265	0.512	0.193	9	5	0.078	nonessential	518	27	0.052	1007	1.944	66	0.127	0.517	8	0	0.002	nonessential	518	14	0.027	729	1.407	92	0.178	0.268	5	2	0.058	nonessential	518	10	0.019	171	0.33	138	0.266	0.218	5	4	0.02	nonessential
YDL047W	nonessential	915	3	0.003	288	0.315	857	0.937	0.029	13	9	0.954	essential	915	8	0.009	406	0.444	743	0.812	0.085	5	8	0.974	essential	915	3	0.003	8	0.009	848	0.927	0.032	7	9	0.944	essential	915	5	0.005	462	0.505	405	0.443	0.061	5	6	0.328	undetermined
YDL048C	nonessential	1435	59	0.041	2732	1.904	186	0.13	0.377	4	0	0	nonessential	1435	85	0.059	6218	4.333	139	0.097	0.605	11	0	0.012	nonessential	1435	62	0.043	4875	3.397	129	0.09	0.454	3	0	0.016	nonessential	1435	44	0.031	5207	3.629	158	0.11	0.374	5	0	0.008	nonessential
YDL049C	nonessential	803	60	0.075	4487	5.588	67	0.083	0.703	3	0	0	nonessential	803	49	0.061	4738	5.9	76	0.095	0.636	5	0	0.004	nonessential	803	42	0.052	3869	4.818	69	0.086	0.558	6	0	0.006	nonessential	803	29	0.036	2864	3.567	153	0.191	0.45	6	1	0.01	nonessential
YDL050C	nonessential	368	11	0.03	268	0.728	55	0.149	0.28	2	3	0.018	nonessential	368	8	0.022	469	1.274	150	0.408	0.227	8	3	0.056	nonessential	368	14	0.038	346	0.94	98	0.266	0.404	1	2	0.046	nonessential	368	7	0.019	365	0.992	208	0.565	0.239	2	6	0.05	nonessential
YDL051W	nonessential	824	34	0.041	718	0.871	93	0.113	0.386	3	0	0	nonessential	824	32	0.039	1116	1.354	179	0.217	0.406	6	2	0.022	nonessential	824	42	0.051	1883	2.285	98	0.119	0.541	3	0	0	nonessential	824	26	0.032	1182	1.434	312	0.379	0.396	6	3	0.162	undetermined
YDL052C	nonessential	908	45	0.05	2179	2.4	134	0.148	0.464	7	0	0	nonessential	908	47	0.052	1680	1.85	78	0.086	0.53	5	0	0.002	nonessential	908	35	0.039	2705	2.979	114	0.126	0.405	9	1	0	nonessential	908	36	0.04	4433	4.882	88	0.097	0.499	6	0	0.004	nonessential
YDL053C	nonessential	554	14	0.025	113	0.204	236	0.426	0.237	2	3	0.04	nonessential	554	18	0.032	324	0.585	167	0.301	0.332	6	3	0.006	nonessential	554	15	0.027	457	0.825	230	0.415	0.282	2	5	0.018	nonessential	554	10	0.018	238	0.43	183	0.33	0.227	9	5	0.008	nonessential
YDL054C	nonessential	1440	51	0.035	3613	2.509	138	0.096	0.336	5	0	0	nonessential	1440	65	0.045	3809	2.645	250	0.174	0.471	4	1	0.004	nonessential	1435	55	0.038	5875	4.094	258	0.18	0.402	3	1	0.01	nonessential	1440	36	0.025	4273	2.967	194	0.135	0.317	3	1	0.006	nonessential
YDL055C	essential	1082	0	0	0	0	1082	1	0	2	10	1	essential	1082	1	0.001	1	0.001	1052	0.972	0.009	0	9	1	essential	1082	0	0	0	0	1082	1	0	1	10	1	essential	1082	1	0.001	6	0.006	1021	0.944	0.012	1	9	0.996	essential
YDL056W	nonessential	2399	30	0.013	1105	0.461	320	0.133	0.136	1	0	0	nonessential	2399	18	0.008	619	0.258	586	0.244	0.089	2	3	0.222	undetermined	2399	38	0.016	2801	1.168	267	0.111	0.189	1	1	0.002	nonessential	2399	26	0.011	836	0.348	359	0.15	0.16	2	3	0.012	nonessential
YDL057W	nonessential	940	20	0.021	2471	2.629	285	0.303	0.241	14	3	0.1	undetermined	940	29	0.031	2321	2.469	143	0.152	0.386	10	0	0	nonessential	940	27	0.029	1463	1.556	144	0.153	0.357	6	1	0	nonessential	940	26	0.028	2506	2.666	220	0.234	0.418	9	2	0.104	undetermined
YDL058W	essential	5284	22	0.004	866	0.164	2470	0.467	0.048	8	5	0.734	undetermined	5345	30	0.006	3145	0.588	2375	0.444	0.076	5	5	0.656	undetermined	5249	32	0.006	2566	0.489	3043	0.58	0.082	8	6	0.858	undetermined	5345	15	0.003	1043	0.195	3274	0.613	0.046	4	6	0.802	undetermined
YDL059C	nonessential	713	36	0.05	773	1.084	156	0.219	0.622	1	2	0.042	nonessential	713	33	0.046	1058	1.484	124	0.174	0.665	1	0	0	nonessential	713	27	0.038	1272	1.784	138	0.194	0.54	3	1	0	nonessential	713	27	0.038	454	0.637	269	0.377	0.644	4	3	0.066	nonessential
YDL060W	essential	2363	0	0	0	0	2363	1	0	7	10	1	essential	2363	1	0	85	0.036	2336	0.989	0.006	6	9	0.996	essential	2363	0	0	0	0	2363	1	0	7	10	1	essential	2363	3	0.001	242	0.102	1395	0.59	0.023	10	7	0.916	essential
YDL062W	nonessential	422	6	0.014	264	0.626	116	0.275	0.184	0	5	0	nonessential	422	10	0.024	127	0.301	105	0.249	0.365	0	3	0	nonessential	422	4	0.009	64	0.152	209	0.495	0.142	0	6	0.052	nonessential	422	2	0.005	129	0.306	320	0.758	0.084	1	8	0.306	undetermined
YDL063C	nonessential	1787	23	0.013	580	0.325	245	0.137	0.168	1	0	0	nonessential	1812	33	0.018	1188	0.656	323	0.178	0.278	0	1	0.002	nonessential	1789	19	0.011	725	0.405	322	0.18	0.161	1	1	0.002	nonessential	1818	17	0.009	2147	1.181	251	0.138	0.166	0	2	0.03	nonessential
YDL064W	essential	442	0	0	0	0	408	0.923	0	11	9	0.996	essential	442	0	0	0	0	408	0.923	0	7	9	1	essential	442	0	0	0	0	408	0.923	0	7	9	0.998	essential	442	1	0.002	2	0.005	345	0.781	0.04	5	9	0.552	undetermined
YDL065C	nonessential	1023	28	0.027	939	0.918	186	0.182	0.355	16	0	0	nonessential	1023	26	0.025	1489	1.456	125	0.122	0.385	11	0	0	nonessential	1023	20	0.02	1380	1.349	209	0.204	0.292	11	1	0.004	nonessential	1023	17	0.017	1280	1.251	278	0.272	0.297	8	3	0.016	nonessential
YDL066W	nonessential	1283	31	0.024	1974	1.539	203	0.158	0.317	10	0	0	nonessential	1283	34	0.027	4272	3.33	156	0.122	0.404	11	1	0	nonessential	1283	36	0.028	2672	2.083	165	0.129	0.424	7	0	0	nonessential	1283	20	0.016	2825	2.202	174	0.136	0.282	6	0	0	nonessential
YDL068W	nonessential	326	4	0.012	60	0.184	167	0.512	0.166	0	7	0.112	undetermined	326	2	0.006	28	0.086	221	0.678	0.095	0	8	0.21	undetermined	326	1	0.003	1	0.003	279	0.856	0.049	0	9	0.442	undetermined	326	1	0.003	2	0.006	309	0.948	0.058	0	9	0.46	undetermined
YDL069C	nonessential	605	4	0.007	204	0.337	219	0.362	0.095	2	5	0.05	nonessential	618	4	0.006	198	0.32	249	0.403	0.108	0	6	0.096	nonessential	586	2	0.003	5	0.009	490	0.836	0.058	1	7	0.85	undetermined	676	0	0	0	0	676	1	0	2	10	0.998	essential
YDL070W	nonessential	1779	35	0.02	1081	0.608	304	0.171	0.285	9	2	0.05	nonessential	1913	30	0.016	216	0.113	462	0.242	0.235	11	3	0.034	nonessential	1806	31	0.017	1675	0.927	274	0.152	0.298	11	2	0.066	nonessential	1913	22	0.012	462	0.242	387	0.202	0.232	10	1	0.006	nonessential
YDL071C	nonessential	371	45	0.121	1010	2.722	49	0.132	1.866	2	2	0.05	nonessential	371	33	0.089	1076	2.9	90	0.243	1.366	0	1	0.01	nonessential	371	42	0.113	806	2.173	48	0.129	2.118	0	2	0.146	undetermined	371	21	0.057	2041	5.501	111	0.299	1.25	0	2	0.056	nonessential
YDL072C	nonessential	608	14	0.023	533	0.877	173	0.285	0.323	8	2	0.046	nonessential	608	12	0.02	389	0.64	146	0.24	0.272	6	4	0	nonessential	608	11	0.018	452	0.743	214	0.352	0.309	8	4	0	nonessential	608	11	0.018	398	0.655	134	0.22	0.363	6	3	0	nonessential
YDL073W	nonessential	2831	37	0.013	1239	0.438	314	0.111	0.191	3	0	0.002	nonessential	2913	45	0.015	1405	0.482	725	0.249	0.215	5	2	0.044	nonessential	2833	32	0.011	1554	0.549	233	0.082	0.193	6	0	0	nonessential	2914	36	0.012	1892	0.649	302	0.104	0.25	2	1	0.002	nonessential
YDL074C	nonessential	2099	8	0.004	163	0.078	787	0.375	0.058	4	5	0.256	undetermined	2099	8	0.004	62	0.03	627	0.299	0.053	5	4	0.33	undetermined	1973	5	0.003	153	0.078	1114	0.565	0.041	3	5	0.604	undetermined	2099	1	0	1	0	1568	0.747	0.009	3	9	0.998	essential
YDL075W	nonessential	334	8	0.024	211	0.632	85	0.254	0.377	4	6	0.018	nonessential	334	9	0.027	178	0.533	67	0.201	0.365	8	3	0	nonessential	334	0	0	0	0	281	0.841	0	0	10	0.652	undetermined	334	1	0.003	1	0.003	165	0.494	0.056	1	9	0.344	undetermined
YDL076C	nonessential	881	16	0.018	967	1.098	128	0.145	0.283	1	2	0.034	nonessential	881	33	0.037	776	0.881	123	0.14	0.502	4	0	0.002	nonessential	881	16	0.018	843	0.957	239	0.271	0.282	3	3	0.002	nonessential	881	18	0.02	615	0.698	144	0.163	0.383	0	2	0.002	nonessential
YDL077C	nonessential	3101	6	0.002	128	0.041	938	0.302	0.029	5	6	0.708	undetermined	3089	33	0.011	905	0.293	412	0.133	0.146	6	0	0.01	nonessential	3100	7	0.002	826	0.266	1206	0.389	0.037	4	6	0.652	undetermined	3101	8	0.003	355	0.114	1501	0.484	0.05	0	5	0.452	undetermined
YDL078C	nonessential	1028	12	0.012	839	0.816	225	0.219	0.177	2	3	0.004	nonessential	1028	16	0.016	645	0.627	216	0.21	0.212	3	2	0.01	nonessential	1028	20	0.019	864	0.84	180	0.175	0.309	5	1	0	nonessential	1028	12	0.012	205	0.199	268	0.261	0.225	6	5	0.002	nonessential
YDL079C	nonessential	1467	36	0.025	1630	1.111	197	0.134	0.367	2	0	0	nonessential	1498	40	0.027	2327	1.553	140	0.093	0.361	6	0	0	nonessential	1498	41	0.027	1625	1.085	115	0.077	0.43	6	0	0	nonessential	1498	25	0.017	1474	0.984	168	0.112	0.313	4	0	0	nonessential
YDL080C	nonessential	1780	30	0.017	1908	1.072	174	0.098	0.218	3	0	0	nonessential	1780	24	0.013	1822	1.024	386	0.217	0.159	4	1	0.006	nonessential	1780	36	0.02	3451	1.939	268	0.151	0.283	8	0	0	nonessential	1780	17	0.01	2955	1.66	316	0.178	0.166	4	2	0.058	nonessential
YDL081C	nonessential	317	3	0.009	34	0.107	117	0.369	0.124	2	7	0.108	undetermined	317	4	0.013	27	0.085	123	0.388	0.154	1	7	0.066	nonessential	317	4	0.013	11	0.035	97	0.306	0.17	0	7	0.058	nonessential	317	0	0	0	0	317	1	0	1	10	0.684	undetermined
YDL082W	nonessential	518	4	0.008	574	1.108	209	0.403	0.101	7	4	0.082	nonessential	518	5	0.01	112	0.216	207	0.4	0.117	12	4	0.086	nonessential	518	3	0.006	173	0.334	283	0.546	0.078	7	5	0.158	undetermined	518	5	0.01	103	0.199	180	0.347	0.165	4	4	0.022	nonessential
YDL083C	nonessential	410	10	0.024	224	0.546	94	0.229	0.326	9	2	0.042	nonessential	410	13	0.032	8843	21.568	112	0.273	0.388	8	2	0.152	undetermined	410	6	0.015	425	1.037	136	0.332	0.199	6	6	0.012	nonessential	410	9	0.022	583	1.422	75	0.183	0.385	7	0	0	nonessential
YDL084W	essential	1337	3	0.002	3	0.002	639	0.478	0.03	0	8	0.872	undetermined	1337	2	0.001	101	0.076	672	0.503	0.018	0	8	0.792	undetermined	1337	0	0	0	0	1337	1	0	0	10	1	essential	1337	0	0	0	0	1337	1	0	0	10	1	essential
YDL085W	nonessential	1622	39	0.024	1999	1.232	249	0.154	0.324	7	0	0	nonessential	1622	46	0.028	2670	1.646	169	0.104	0.349	9	0	0	nonessential	1622	39	0.024	3281	2.023	283	0.174	0.345	6	1	0	nonessential	1622	22	0.014	1518	0.936	408	0.252	0.257	5	3	0.038	nonessential
YDL086C-A	nonessential	414	20	0.048	1154	2.787	129	0.312	0.661	7	4	0.01	nonessential	414	14	0.034	1169	2.824	128	0.309	0.44	5	3	0.01	nonessential	414	18	0.043	1991	4.809	76	0.184	0.65	7	1	0.024	nonessential	414	9	0.022	529	1.278	167	0.403	0.428	4	5	0.004	nonessential
YDL086W	nonessential	801	35	0.044	2591	3.235	170	0.212	0.598	14	1	0.008	nonessential	801	27	0.034	2355	2.94	128	0.16	0.439	14	1	0.004	nonessential	801	30	0.037	3164	3.95	87	0.109	0.56	14	1	0.014	nonessential	801	20	0.025	1069	1.335	167	0.208	0.492	10	2	0.034	nonessential
YDL087C	essential	782	5	0.006	16	0.02	726	0.928	0.088	10	9	0.94	essential	782	11	0.014	95	0.121	555	0.71	0.183	16	8	0.632	undetermined	782	8	0.01	191	0.244	708	0.905	0.153	13	9	0.804	undetermined	782	9	0.012	164	0.21	729	0.932	0.227	9	9	0.8	undetermined
YDL088C	nonessential	1583	14	0.009	371	0.234	477	0.301	0.127	6	3	0.018	nonessential	1583	20	0.013	432	0.273	323	0.204	0.169	10	3	0.014	nonessential	1583	15	0.009	1328	0.839	297	0.188	0.141	3	1	0.006	nonessential	1583	11	0.007	894	0.565	515	0.325	0.139	4	4	0.034	nonessential
YDL089W	nonessential	1426	23	0.016	1552	1.088	245	0.172	0.209	2	1	0.002	nonessential	1411	34	0.024	2094	1.484	272	0.193	0.298	2	1	0	nonessential	1403	31	0.022	2550	1.818	151	0.108	0.306	2	0	0.002	nonessential	1426	16	0.011	1143	0.802	270	0.189	0.202	3	2	0.006	nonessential
YDL090C	nonessential	1292	4	0.003	104	0.08	1172	0.907	0.038	13	9	0.988	essential	1292	11	0.009	393	0.304	518	0.401	0.097	9	5	0.11	undetermined	1292	6	0.005	57	0.044	767	0.594	0.059	7	7	0.75	undetermined	1292	2	0.002	30	0.023	1180	0.913	0.026	6	9	0.992	essential
YDL091C	nonessential	1364	13	0.01	1651	1.21	297	0.218	0.119	0	3	0.058	nonessential	1364	28	0.021	837	0.614	166	0.122	0.236	1	1	0	nonessential	1364	33	0.024	1905	1.397	148	0.109	0.303	1	0	0	nonessential	1364	25	0.018	1416	1.038	296	0.217	0.312	0	2	0.01	nonessential
YDL092W	essential	419	7	0.017	338	0.807	255	0.609	0.205	11	6	0.166	undetermined	419	5	0.012	474	1.131	362	0.864	0.135	10	7	0.704	undetermined	419	9	0.021	2052	4.897	304	0.726	0.261	12	6	0.37	undetermined	419	12	0.029	1058	2.525	355	0.847	0.477	9	7	0.66	undetermined
YDL093W	nonessential	2189	43	0.02	2237	1.022	225	0.103	0.276	4	0	0	nonessential	2189	57	0.026	3336	1.524	195	0.089	0.32	1	0	0	nonessential	2189	36	0.016	2891	1.321	203	0.093	0.213	5	0	0.002	nonessential	2189	34	0.016	2086	0.953	200	0.091	0.284	1	0	0	nonessential
YDL094C	nonessential	506	39	0.077	2744	5.423	134	0.265	1.162	5	4	0.074	nonessential	506	27	0.053	2051	4.053	95	0.188	0.713	2	3	0.014	nonessential	506	25	0.049	3199	6.322	135	0.267	0.67	3	4	0.06	nonessential	506	22	0.043	1871	3.698	135	0.267	0.84	2	6	0.068	nonessential
YDL095W	nonessential	2425	32	0.013	1358	0.56	492	0.203	0.198	19	1	0.028	nonessential	2425	32	0.013	2654	1.094	276	0.114	0.176	15	0	0.004	nonessential	2425	24	0.01	1376	0.567	394	0.162	0.131	11	1	0.002	nonessential	2425	20	0.008	1312	0.541	512	0.211	0.158	9	1	0.006	nonessential
YDL096C	nonessential	323	8	0.025	278	0.861	130	0.402	0.357	3	6	0.038	nonessential	323	8	0.025	292	0.904	168	0.52	0.328	0	5	0.07	nonessential	323	4	0.012	254	0.786	163	0.505	0.162	2	8	0.16	undetermined	323	4	0.012	697	2.158	133	0.412	0.228	0	8	0.108	undetermined
YDL097C	essential	1271	2	0.002	172	0.135	1234	0.971	0.022	6	9	0.986	essential	1271	2	0.002	6	0.005	1135	0.893	0.02	7	8	0.996	essential	1271	3	0.002	4	0.003	784	0.617	0.03	7	8	0.92	essential	1271	1	0.001	1	0.001	856	0.673	0.014	6	9	0.984	essential
YDL098C	essential	572	3	0.005	177	0.309	434	0.759	0.072	18	7	0.752	undetermined	572	6	0.01	317	0.554	434	0.759	0.132	20	7	0.786	undetermined	572	2	0.003	35	0.061	444	0.776	0.044	16	8	0.808	undetermined	572	4	0.007	392	0.685	416	0.727	0.124	10	8	0.482	undetermined
YDL099W	nonessential	1022	8	0.008	1165	1.14	239	0.234	0.107	2	5	0.068	nonessential	1022	13	0.013	299	0.293	326	0.319	0.162	2	3	0.042	nonessential	1022	21	0.021	694	0.679	141	0.138	0.257	2	0	0	nonessential	1022	14	0.014	698	0.683	627	0.614	0.236	2	7	0.438	undetermined
YDL100C	nonessential	1045	18	0.017	1902	1.82	153	0.146	0.214	15	2	0.054	nonessential	1045	8	0.008	249	0.238	356	0.341	0.096	16	5	0.158	undetermined	1045	13	0.012	1615	1.545	220	0.211	0.151	19	2	0.08	nonessential	1045	6	0.006	199	0.19	389	0.372	0.091	11	5	0.174	undetermined
YDL101C	nonessential	1538	26	0.017	464	0.302	289	0.188	0.189	4	1	0	nonessential	1538	21	0.014	535	0.348	253	0.164	0.163	5	1	0.002	nonessential	1538	24	0.016	691	0.449	316	0.205	0.182	6	1	0	nonessential	1538	15	0.01	527	0.343	410	0.267	0.141	4	4	0.008	nonessential
YDL102W	essential	3241	4	0.001	87	0.027	1935	0.597	0.017	0	6	0.932	essential	3241	4	0.001	114	0.035	2597	0.801	0.018	0	8	0.992	essential	3241	7	0.002	877	0.271	3071	0.948	0.029	1	9	0.98	essential	3241	1	0	1	0	3163	0.976	0.005	1	9	1	essential
YDL103C	essential	1430	3	0.002	81	0.057	1351	0.945	0.03	10	9	0.994	essential	1430	4	0.003	200	0.14	1333	0.932	0.043	5	8	0.978	essential	1430	1	0.001	8	0.006	1413	0.988	0.009	2	9	1	essential	1430	1	0.001	4	0.003	1401	0.98	0.013	7	9	1	essential
YDL104C	nonessential	1220	28	0.023	1265	1.037	205	0.168	0.343	8	1	0	nonessential	1220	27	0.022	659	0.54	162	0.133	0.34	14	0	0	nonessential	1220	44	0.036	2076	1.702	155	0.127	0.497	8	0	0	nonessential	1220	22	0.018	1474	1.208	201	0.165	0.312	8	4	0.048	nonessential
YDL105W	essential	1205	1	0.001	10	0.008	1186	0.984	0.012	14	9	0.996	essential	1205	3	0.002	313	0.26	1189	0.987	0.038	9	9	0.944	essential	1205	3	0.002	192	0.159	1172	0.973	0.035	10	9	0.98	essential	1205	1	0.001	2	0.002	903	0.749	0.014	14	9	0.996	essential
YDL106C	nonessential	1619	16	0.01	911	0.563	353	0.218	0.148	4	1	0.002	nonessential	1619	12	0.007	848	0.524	482	0.298	0.119	2	3	0.008	nonessential	1619	16	0.01	966	0.597	781	0.482	0.147	2	5	0.372	undetermined	1619	17	0.011	188	0.116	365	0.225	0.182	5	2	0.01	nonessential
YDL107W	nonessential	1052	16	0.015	711	0.676	213	0.202	0.216	1	2	0.036	nonessential	1052	22	0.021	1760	1.673	346	0.329	0.319	4	3	0.102	nonessential	1052	16	0.015	1085	1.031	332	0.316	0.216	7	4	0.066	nonessential	1052	3	0.003	54	0.051	598	0.568	0.047	4	7	0.394	undetermined
YDL108W	essential	913	3	0.003	95	0.104	835	0.915	0.044	5	9	0.954	essential	913	3	0.003	65	0.071	851	0.932	0.049	5	8	0.984	essential	913	4	0.004	206	0.226	835	0.915	0.063	7	9	0.962	essential	913	2	0.002	46	0.05	794	0.87	0.037	4	8	0.894	essential
YDL109C	nonessential	1882	43	0.023	4429	2.353	173	0.092	0.326	1	0	0.002	nonessential	1882	52	0.028	2698	1.434	167	0.089	0.446	7	0	0	nonessential	1882	38	0.02	2369	1.259	186	0.099	0.299	3	0	0	nonessential	1882	35	0.019	1652	0.878	207	0.11	0.332	4	0	0	nonessential
YDL110C	nonessential	449	10	0.022	752	1.675	211	0.47	0.314	5	4	0.018	nonessential	449	13	0.029	346	0.771	167	0.372	0.477	10	3	0.024	nonessential	449	12	0.027	640	1.425	209	0.465	0.4	5	6	0.03	nonessential	449	11	0.024	534	1.189	86	0.192	0.426	5	4	0.002	nonessential
YDL111C	essential	770	0	0	0	0	770	1	0	5	10	1	essential	770	1	0.001	1	0.001	651	0.845	0.022	4	9	0.998	essential	770	1	0.001	5	0.006	743	0.965	0.019	9	9	1	essential	770	1	0.001	1	0.001	636	0.826	0.023	6	9	0.998	essential
YDL112W	nonessential	4279	56	0.013	1373	0.321	465	0.109	0.187	4	0	0	nonessential	4279	75	0.018	2982	0.697	375	0.088	0.283	2	0	0	nonessential	4279	70	0.016	6673	1.559	305	0.071	0.235	2	0	0.016	nonessential	4279	57	0.013	3220	0.753	308	0.072	0.233	2	0	0.002	nonessential
YDL113C	nonessential	1847	27	0.015	1467	0.794	226	0.122	0.228	5	1	0	nonessential	1895	31	0.016	1340	0.707	227	0.12	0.269	5	0	0	nonessential	1707	31	0.018	1808	1.059	167	0.098	0.29	6	0	0.002	nonessential	1895	17	0.009	1034	0.546	322	0.17	0.183	4	2	0.006	nonessential
YDL114W	nonessential	896	23	0.026	843	0.941	218	0.243	0.355	3	1	0	nonessential	896	25	0.028	573	0.64	119	0.133	0.427	2	1	0	nonessential	896	26	0.029	678	0.757	125	0.14	0.416	3	1	0	nonessential	896	21	0.023	1043	1.164	125	0.14	0.425	1	1	0	nonessential
YDL115C	nonessential	1030	22	0.021	574	0.557	289	0.281	0.321	8	4	0.014	nonessential	1030	33	0.032	1049	1.018	221	0.215	0.554	9	2	0.032	nonessential	1030	15	0.015	839	0.815	293	0.284	0.237	4	5	0.002	nonessential	1030	9	0.009	467	0.453	500	0.485	0.179	7	5	0.01	nonessential
YDL116W	nonessential	2177	11	0.005	181	0.083	399	0.183	0.079	3	4	0.064	nonessential	2177	4	0.002	546	0.251	1291	0.593	0.034	7	7	0.954	essential	2177	2	0.001	58	0.027	1308	0.601	0.015	3	8	0.976	essential	2177	7	0.003	309	0.142	1625	0.746	0.072	3	6	0.812	undetermined
YDL117W	nonessential	2623	41	0.016	1747	0.666	341	0.13	0.18	0	0	0	nonessential	2623	30	0.011	2540	0.968	505	0.193	0.154	1	1	0.008	nonessential	2623	34	0.013	1552	0.592	385	0.147	0.167	1	2	0.046	nonessential	2623	33	0.013	1487	0.567	556	0.212	0.209	1	1	0	nonessential
YDL118W	nonessential	377	13	0.034	771	2.045	132	0.35	0.404	0	5	0.004	nonessential	377	13	0.034	979	2.597	126	0.334	0.467	2	4	0.002	nonessential	377	6	0.016	116	0.308	154	0.408	0.203	1	7	0.068	nonessential	377	5	0.013	138	0.366	155	0.411	0.219	0	7	0.038	nonessential
YDL119C	nonessential	920	28	0.03	1363	1.482	270	0.293	0.356	1	2	0.084	nonessential	920	22	0.024	1274	1.385	140	0.152	0.324	5	1	0.002	nonessential	920	19	0.021	1503	1.634	154	0.167	0.264	5	2	0.064	nonessential	920	7	0.008	442	0.48	273	0.297	0.126	2	5	0.006	nonessential
[truncated: 5,059 more rows]
[truncated: 132 more columns]

## Sheet: Data 7
“0” = nonessential
"1" = essential
"-" = undetermined
Gene	YJM975	RM11	DBVPG1107	WE372	DBVPG4651	322145s	S288C	YJM326	YJM454	CLIB219	YPS128	UWOPS83-787.3	HN8	BJ14	BJ20	HN16
[truncated: 567 more rows]

## Sheet: Data 8
GO_term	Frequency	Background frequency	Fold enrichment	Corrected P-value	Genes with the GO term
[truncated: 50 more rows]

[truncated: 4 more sheets: Data 9, Data 10, Data 11, Data12]
