# Supplementary material for: Transposon insertional mutagenesis of diverse yeast strains suggests coordinated gene essentiality polymorphisms
Source: Nat Commun. 2022 Mar 21;13:1490. doi: 10.1038/s41467-022-29228-1 (PMC8938418; doi:10.1038/s41467-022-29228-1)
Supplement: Supplementary file 6 — Source Data [file 41467_2022_29228_MOESM6_ESM.xlsx]

## Sheet: Fig.1b 
The Newick tree format
((((((((RM11:0.02154027,DBVPG1107:0.02025204)0.8400:0.00042252,YJM975:0.01962954)0.9900:0.00071674,DBVPG4651:0.02865613)0.4800:0.00021372,WE372:0.02132976)1.0000:0.05282049,(X322134S:0.01710488,S288C:0.03382883)1.0000:0.03991722)1.0000:0.03563237,YJM326:0.10399983)1.0000:0.03643660,YJM454:0.09726519)1.0000:0.06870136,(HN8:0.31355526,(HN16:0.18486123,(UWOPS83.787.3:0.10182704,YPS128:0.10452157)1.0…

## Sheet: Fig.1d&e
Gene	Annotation	Number of transposons	Transposon density
YAL043C	essential	12	0.00514801
YAL041W	essential	11	0.00434096
YAL038W	essential	2	0.0013587
YAL034W-A	essential	24	0.0277136
YAL033W	essential	5	0.00965251
YAL032C	essential	74	0.0651408
YAL025C	essential	7	0.00763359
YAL003W	essential	0	0
YAL001C	essential	15	0.00435161
YAR007C	essential	10	0.00544959
YAR008W	essential	6	0.00728155
YAR019C	essential	15	0.0051742
YBL105C	essential	6	0.00175798
YBL097W	essential	5	0.0022482
YBL092W	essential	0	0
YBL084C	essential	6	0.00276116
YBL077W	essential	16	0.0373832
YBL076C	essential	1	0.000311042
YBL074C	essential	35	0.0335893
YBL073W	essential	21	0.0704698
YBL050W	essential	0	0
YBL041W	essential	0	0
YBL040C	essential	5	0.00786164
YBL035C	essential	16	0.0076118
YBL034C	essential	47	0.0104607
YBL030C	essential	1	0.00107296
YBL026W	essential	1	0.00357143
YBL023C	essential	3	0.00117693
YBL020W	essential	10	0.0058651
YBL018C	essential	12	0.0338028
YBL014C	essential	24	0.00908059
YBL004W	essential	2	0.000270416
YBR002C	essential	28	0.0326721
YBR004C	essential	1	0.000770416
YBR011C	essential	23	0.0267442
YBR029C	essential	3	0.00218978
YBR038W	essential	11	0.00388693
YBR049C	essential	6	0.00252845
YBR055C	essential	32	0.0118694
YBR060C	essential	6	0.00325556
YBR070C	essential	1	0.00146413
YBR079C	essential	10	0.00350754
YBR080C	essential	0	0
YBR087W	essential	1	0.000942507
YBR088C	essential	0	0
YBR089W	essential	0	0
YBR091C	essential	2	0.00630915
YBR102C	essential	10	0.0044603
YBR109C	essential	0	0
YBR110W	essential	1	0.000742942
YBR123C	essential	4	0.00208442
YBR124W	essential	22	0.0617978
YBR135W	essential	2	0.00445434
YBR136W	essential	9	0.00128223
YBR140C	essential	42	0.00455482
YBR142W	essential	2	0.000876424
YBR143C	essential	0	0
YBR152W	essential	20	0.0229358
YBR153W	essential	2	0.00273598
YBR154C	essential	0	0
YBR155W	essential	1	0.000866551
YBR160W	essential	1	0.00111982
YBR167C	essential	0	0
YBR190W	essential	11	0.0357143
YBR192W	essential	8	0.00707965
YBR193C	essential	2	0.00299401
YBR196C	essential	0	0
YBR198C	essential	1	0.000422297
YBR202W	essential	7	0.00283516
YBR211C	essential	1	0.0010917
YBR233W-A	essential	1	0.00355872
YBR234C	essential	0	0
YBR236C	essential	3	0.00233645
YBR237W	essential	0	0
YBR243C	essential	3	0.0022338
YBR247C	essential	0	0
YBR252W	essential	2	0.00454545
YBR253W	essential	6	0.0165746
YBR254C	essential	1	0.00200803
YBR256C	essential	6	0.00841515
YBR257W	essential	0	0
YBR265W	essential	1	0.00104712
YCL059C	essential	6	0.00643777
YCL054W	essential	11	0.00450635
YCL052C	essential	13	0.0106209
YCL043C	essential	4	0.00260078
YCL031C	essential	5	0.00561798
YCL017C	essential	2	0.00134228
YCL004W	essential	84	0.0547231
YCR012W	essential	2	0.00163399
YCR013C	essential	4	0.00644122
YCR035C	essential	2	0.00169348
YCR052W	essential	4	0.0027933
YCR054C	essential	15	0.0090307
YCR057C	essential	13	0.00474279
YCR072C	essential	2	0.00131752
YCR093W	essential	38	0.00608877
YDL235C	essential	1	0.002
YDL221W	essential	71	0.136276
YDL220C	essential	49	0.0177988
YDL217C	essential	1	0.00168634
YDL212W	essential	3	0.00498339
YDL209C	essential	2	0.0019685
YDL208W	essential	3	0.00642398
YDL207W	essential	8	0.0049597
YDL205C	essential	2	0.00217155
YDL196W	essential	47	0.144172
YDL195W	essential	2	0.000529241
YDL193W	essential	0	0
YDL166C	essential	4	0.00700525
YDL165W	essential	2	0.0034965
YDL164C	essential	7	0.00309187
YDL163W	essential	4	0.0133779
YDL153C	essential	4	0.00218699
YDL152W	essential	14	0.038674
YDL150W	essential	2	0.00159363
YDL148C	essential	9	0.00376097
YDL147W	essential	0	0
YDL145C	essential	1	0.00027894
YDL143W	essential	0	0
YDL141W	essential	4	0.00196078
YDL140C	essential	3	0.000581734
YDL139C	essential	1	0.00149701
YDL132W	essential	6	0.0024948
YDL126C	essential	1	0.000403388
YDL120W	essential	0	0
YDL111C	essential	2	0.0025974
YDL108W	essential	5	0.00547645
YDL105W	essential	1	0.000829876
YDL103C	essential	3	0.0020979
YDL102W	essential	1	0.000308547
YDL098C	essential	3	0.00524476
YDL097C	essential	1	0.000786782
YDL092W	essential	8	0.0190931
YDL087C	essential	6	0.00767263
YDL084W	essential	4	0.00299177
YDL064W	essential	0	0
YDL060W	essential	0	0
YDL058W	essential	26	0.00486436
YDL055C	essential	1	0.000924214
YDL045C	essential	1	0.0010929
YDL043C	essential	1	0.00125471
YDL031W	essential	8	0.00268097
YDL030W	essential	7	0.00443319
YDL029W	essential	0	0
YDL028C	essential	12	0.00533808
YDL017W	essential	12	0.00803751
YDL016C	essential	16	0.0535117
YDL015C	essential	0	0
YDL014W	essential	1	0.00102041
YDL008W	essential	14	0.0299786
YDL007W	essential	1	0.000787402
YDL004W	essential	23	0.0480167
YDL003W	essential	11	0.00648203
YDR002W	essential	1	0.00166113
YDR013W	essential	1	0.00160514
YDR016C	essential	0	0
YDR021W	essential	2	0.00167224
YDR023W	essential	5	0.00361011
YDR037W	essential	2	0.00114613
YDR041W	essential	13	0.0213816
YDR044W	essential	0	0
YDR045C	essential	0	0
YDR047W	essential	0	0
YDR050C	essential	0	0
YDR052C	essential	0	0
YDR053W	essential	0	0
YDR054C	essential	2	0.00226244
YDR060W	essential	16	0.00524934
YDR062W	essential	2	0.00120192
YDR064W	essential	1	0.0023753
YDR081C	essential	0	0
YDR082W	essential	6	0.00407056
YDR086C	essential	0	0
YDR087C	essential	2	0.00244499
YDR088C	essential	1	0.000873362
YDR091C	essential	0	0
YDR113C	essential	8	0.00715564
YDR118W	essential	10	0.0052356
YDR141C	essential	4	0.000785855
YDR145W	essential	2	0.00123762
YDR160W	essential	0	0
YDR164C	essential	1	0.000463177
YDR166C	essential	26	0.00892857
YDR167W	essential	2	0.00324149
YDR168W	essential	1	0.000664452
YDR170C	essential	8	0.00134026
YDR172W	essential	3	0.00147929
YDR177W	essential	0	0
YDR180W	essential	2	0.000447227
YDR182W	essential	1	0.00070373
YDR187C	essential	8	0.015534
YDR188W	essential	0	0
YDR189W	essential	0	0
YDR190C	essential	1	0.000725689
YDR196C	essential	3	0.00415512
YDR201W	essential	2	0.00404858
YDR208W	essential	5	0.0021645
YDR211W	essential	0	0
YDR212W	essential	2	0.00119332
YDR224C	essential	1	0.00258398
YDR228C	essential	0	0
YDR232W	essential	1	0.000618812
YDR235W	essential	3	0.00183936
YDR236C	essential	0	0
YDR238C	essential	2	0.000686342
YDR240C	essential	3	0.0020339
YDR243C	essential	1	0.000585138
YDR246W	essential	2	0.00304878
YDR267C	essential	0	0
YDR280W	essential	3	0.00336323
YDR288W	essential	0	0
YDR292C	essential	1	0.000544959
YDR299W	essential	0	0
YDR301W	essential	0	0
YDR302W	essential	2	0.00319489
YDR303C	essential	0	0
YDR308C	essential	0	0
YDR311W	essential	6	0.00316289
YDR320C-A	essential	0	0
YDR324C	essential	4	0.00171895
YDR325W	essential	2	0.000647459
YDR327W	essential	2	0.00619195
YDR328C	essential	1	0.00172117
YDR331W	essential	0	0
YDR339C	essential	0	0
YDR341C	essential	0	0
YDR353W	essential	0	0
YDR355C	essential	1	0.00334448
YDR356W	essential	0	0
YDR361C	essential	0	0
YDR362C	essential	3	0.00148883
YDR365C	essential	2	0.00106952
YDR367W	essential	0	0
YDR373W	essential	2	0.00351494
YDR376W	essential	2	0.00135318
YDR381W	essential	0	0
YDR390C	essential	5	0.00262192
YDR394W	essential	1	0.000798722
YDR396W	essential	2	0.00402414
YDR397C	essential	2	0.00461894
YDR398W	essential	7	0.00363071
YDR404C	essential	0	0
YDR407C	essential	1	0.000260485
YDR412W	essential	2	0.00284091
YDR413C	essential	2	0.0034965
YDR416W	essential	6	0.00232919
YDR427W	essential	2	0.00175593
YDR429C	essential	1	0.00121803
YDR434W	essential	2	0.00127307
YDR437W	essential	5	0.0119332
YDR449C	essential	4	0.00304414
YDR454C	essential	0	0
YDR460W	essential	1	0.0010627
YDR464W	essential	10	0.00233699
YDR468C	essential	3	0.00447094
YDR472W	essential	1	0.00117925
YDR473C	essential	2	0.00143062
YDR478W	essential	0	0
YDR487C	essential	0	0
YDR489W	essential	1	0.00115207
YDR498C	essential	3	0.0026362
YDR499W	essential	3	0.00135747
YDR510W	essential	0	0
YDR526C	essential	1	0.00214133
YDR527W	essential	2	0.0015444
YDR531W	essential	3	0.00274223
YEL058W	essential	6	0.00363416
YEL055C	essential	9	0.00297717
YEL035C	essential	128	0.2
YEL034W	essential	6	0.0127932
YEL032W	essential	0	0
YEL026W	essential	1	0.00265252
YEL019C	essential	20	0.025
YEL002C	essential	10	0.00775795
YER003C	essential	2	0.00157356
YER006W	essential	35	0.0226831
YER008C	essential	150	0.0421762
YER009W	essential	0	0
YER012W	essential	3	0.00505902
YER013W	essential	36	0.0107591
YER018C	essential	9	0.0135952
YER021W	essential	11	0.0071475
YER022W	essential	10	0.00492126
YER023W	essential	2	0.00233372
YER025W	essential	1	0.000635324
YER029C	essential	25	0.0425894
YER036C	essential	20	0.0109349
YER038C	essential	2	0.00143781
YER043C	essential	1	0.00075815
YER048W-A	essential	5	0.0177936
YER074W-A	essential	0	0
YER082C	essential	10	0.00602047
YER093C	essential	44	0.0103189
YER094C	essential	0	0
YER104W	essential	8	0.0137457
YER112W	essential	2	0.00357143
YER125W	essential	3	0.0012366
YER126C	essential	0	0
YER127W	essential	0	0
YER133W	essential	1	0.00107411
YER136W	essential	2	0.00147929
YER146W	essential	4	0.0143885
YER147C	essential	15	0.00826902
YER148W	essential	1	0.00140845
YER157W	essential	14	0.00582848
YER159C	essential	11	0.0258824
YER165W	essential	0	0
YER168C	essential	1	0.000617665
YER171W	essential	5	0.00214316
YER172C	essential	14	0.00217459
YFL045C	essential	0	0
YFL039C	essential	0	0
YFL038C	essential	2	0.00337838
YFL037W	essential	3	0.00221239
YFL029C	essential	1	0.000922509
YFL024C	essential	26	0.0104502
YFL022C	essential	2	0.0013986
YFL017C	essential	4	0.00883002
YFL009W	essential	7	0.00359343
YFL008W	essential	0	0
YFL005W	essential	0	0
YFL002C	essential	15	0.00827358
YFR002W	essential	129	0.0517657
YFR003C	essential	10	0.0215517
YFR004W	essential	8	0.0087241
YFR005C	essential	5	0.00372301
YFR027W	essential	0	0
YFR028C	essential	20	0.0125156
YFR029W	essential	3	0.0015083
YFR031C	essential	2	0.000575871
YFR037C	essential	21	0.0125749
YFR042W	essential	0	0
YFR050C	essential	3	0.00384123
YFR051C	essential	90	0.0560399
YFR052W	essential	9	0.0113065
YGL247W	essential	3	0.00508475
YGL245W	essential	2	0.000947418
YGL239C	essential	7	0.022508
YGL238W	essential	7	0.00245528
YGL233W	essential	4	0.00157295
YGL225W	essential	0	0
YGL207W	essential	8	0.00260163
YGL201C	essential	2	0.000676361
YGL172W	essential	10	0.00720461
YGL171W	essential	6	0.0035482
YGL169W	essential	4	0.00323887
YGL155W	essential	2	0.00177462
YGL150C	essential	16	0.00364964
YGL145W	essential	7	0.00333016
YGL142C	essential	1	0.000542594
YGL137W	essential	8	0.00304183
YGL130W	essential	4	0.00290698
YGL128C	essential	4	0.00471698
YGL123W	essential	0	0
YGL122C	essential	6	0.00403497
YGL120C	essential	5	0.00218627
YGL116W	essential	1	0.000550964
YGL113W	essential	10	0.00518135
YGL112C	essential	1	0.000646412
YGL111W	essential	6	0.00432277
YGL103W	essential	0	0
YGL102C	essential	0	0
YGL099W	essential	5	0.00261233
YGL098W	essential	0	0
YGL097W	essential	4	0.00277971
YGL093W	essential	23	0.00852167
YGL092W	essential	23	0.00589895
YGL091C	essential	5	0.00510725
YGL075C	essential	0	0
YGL074C	essential	20	0.0619195
YGL073W	essential	86	0.0344275
YGL069C	essential	8	0.0173536
YGL068W	essential	11	0.0189329
YGL065C	essential	5	0.00337838
YGL061C	essential	12	0.0168067
YGL055W	essential	0	0
YGL048C	essential	3	0.00247117
YGL047W	essential	4	0.00661157
YGL044C	essential	5	0.00563698
YGL040C	essential	1	0.00097561
YGL030W	essential	0	0
YGL022W	essential	9	0.00428571
YGL018C	essential	0	0
YGL011C	essential	8	0.010596
YGL008C	essential	0	0
YGL001C	essential	4	0.00383509
YGR002C	essential	78	0.0546601
YGR005C	essential	22	0.0183486
YGR009C	essential	20	0.0102459
YGR013W	essential	73	0.0392684
YGR024C	essential	0	0
YGR029W	essential	0	0
YGR030C	essential	2	0.00480769
YGR046W	essential	23	0.0199307
YGR047C	essential	3	0.00100234
YGR048W	essential	8	0.00739372
YGR060W	essential	1	0.00111607
YGR065C	essential	4	0.00228833
YGR073C	essential	1	0.00294118
YGR074W	essential	0	0
YGR075C	essential	0	0
YGR082W	essential	3	0.00547445
YGR083C	essential	1	0.000514403
YGR090W	essential	1	0.000269542
YGR091W	essential	17	0.0115489
YGR094W	essential	3	0.000912409
YGR095C	essential	2	0.00312012
YGR098C	essential	0	0
YGR099W	essential	2	0.000969462
YGR103W	essential	4	0.00237107
YGR113W	essential	7	0.00687623
YGR114C	essential	11	0.0284974
YGR115C	essential	0	0
YGR116W	essential	2	0.000465333
YGR119C	essential	8	0.00511836
YGR120C	essential	5	0.00636943
YGR128C	essential	3	0.00140911
YGR140W	essential	0	0
YGR145W	essential	8	0.00384061
YGR147C	essential	24	0.02781
YGR156W	essential	9	0.00706436
YGR158C	essential	1	0.00133511
YGR172C	essential	0	0
YGR175C	essential	1	0.000672495
YGR179C	essential	5	0.00419815
YGR185C	essential	2	0.00169348
YGR186W	essential	3	0.00136116
YGR190C	essential	11	0.0303867
YGR191W	essential	32	0.0176991
YGR195W	essential	4	0.00562588
YGR198W	essential	5	0.00205761
YGR211W	essential	0	0
YGR216C	essential	8	0.00438116
YGR218W	essential	1	0.000312793
YGR245C	essential	7	0.00309461
YGR246C	essential	3	0.00169205
YGR251W	essential	8	0.0137694
YGR253C	essential	1	0.0012837
YGR264C	essential	0	0
YGR265W	essential	14	0.034398
YGR267C	essential	0	0
YGR274C	essential	16	0.00504732
YGR277C	essential	0	0
YGR278W	essential	19	0.0111046
YGR280C	essential	17	0.020936
YHL015W	essential	0	0
YHR005C-A	essential	20	0.0719424
YHR007C	essential	10	0.00629327
YHR019C	essential	2	0.00120409
YHR020W	essential	6	0.0029615
YHR023W	essential	123	0.0214997
YHR024C	essential	3	0.00207612
YHR036W	essential	15	0.0106232
YHR040W	essential	23	0.0215558
YHR042W	essential	8	0.00391198
YHR058C	essential	7	0.00791855
YHR062C	essential	0	0
YHR065C	essential	4	0.00275672
YHR068W	essential	3	0.00268336
YHR069C	essential	4	0.00373134
YHR070W	essential	1	0.000668449
YHR072W	essential	4	0.00182482
YHR072W-A	essential	0	0
YHR074W	essential	0	0
YHR083W	essential	0	0
YHR085W	essential	1	0.000999001
YHR088W	essential	1	0.00113122
YHR089C	essential	6	0.00977199
YHR101C	essential	2	0.002
YHR102W	essential	1	0.000311333
YHR107C	essential	1	0.000819672
YHR118C	essential	0	0
YHR122W	essential	3	0.00433526
YHR128W	essential	12	0.0185471
YHR143W-A	essential	0	0
YHR148W	essential	1	0.00189036
YHR164C	essential	11	0.00242933
YHR165C	essential	12	0.00167177
YHR166C	essential	15	0.00799148
YHR169W	essential	5	0.00392157
YHR170W	essential	8	0.00515132
YHR172W	essential	24	0.00982801
YHR186C	essential	12	0.00257843
YHR188C	essential	1	0.000558347
YHR190W	essential	4	0.00300526
YHR196W	essential	7	0.00411281
YHR197W	essential	4	0.00174825
YHR199C-A	essential	10	0.046729
YIL150C	essential	11	0.00660264
YIL147C	essential	5	0.00136649
YIL144W	essential	2	0.000987654
YIL143C	essential	8	0.00320128
YIL142W	essential	1	0.000650618
YIL129C	essential	30	0.00424869
YIL126W	essential	44	0.0108294
YIL118W	essential	1	0.00144509
YIL115C	essential	5	0.00116306
YIL109C	essential	2	0.00074129
YIL106W	essential	9	0.00960512
YIL104C	essential	4	0.00263158
YIL091C	essential	1	0.000470367
YIL083C	essential	5	0.0047081
YIL078W	essential	3	0.00139082
YIL075C	essential	11	0.00388144
YIL068C	essential	18	0.00750939
YIL063C	essential	4	0.00408163
YIL062C	essential	1	0.0021692
YIL061C	essential	20	0.0222469
YIL051C	essential	22	0.0506912
YIL048W	essential	13	0.00381008
YIL046W	essential	3	0.00159405
YIL031W	essential	43	0.0139384
YIL026C	essential	34	0.0100029
YIL022W	essential	1	0.000773994
YIL021W	essential	12	0.0125918
YIL019W	essential	11	0.0113285
YIL004C	essential	3	0.00759494
YIL003W	essential	21	0.0245327
YIR006C	essential	150	0.099134
YIR008C	essential	6	0.00489396
YIR010W	essential	30	0.0173712
YIR011C	essential	18	0.0188285
YIR012W	essential	8	0.00619195
YIR015W	essential	6	0.0139211
YIR022W	essential	2	0.00404858
YJL203W	essential	13	0.0154946
YJL202C	essential	18	0.0523256
YJL195C	essential	2	0.00286533
YJL194W	essential	2	0.00131926
YJL174W	essential	1	0.00120919
YJL173C	essential	0	0
YJL167W	essential	0	0
YJL156C	essential	0	0
YJL143W	essential	3	0.00662252
YJL125C	essential	1	0.00087108
YJL111W	essential	3	0.0018315
YJL109C	essential	3	0.000570885
YJL104W	essential	5	0.0112108
YJL097W	essential	0	0
YJL091C	essential	0	0
YJL090C	essential	5	0.00218245
YJL087C	essential	1	0.000403226
YJL086C	essential	35	0.0958904
YJL085W	essential	1	0.000538793
YJL081C	essential	3	0.00204638
YJL076W	essential	36	0.0101695
YJL074C	essential	4	0.00109081
YJL072C	essential	1	0.00157729
YJL069C	essential	1	0.000571755
YJL061W	essential	7	0.00327409
YJL054W	essential	8	0.00559441
YJL050W	essential	0	0
YJL041W	essential	0	0
YJL039C	essential	3	0.000609756
YJL035C	essential	3	0.00413793
YJL034W	essential	1	0.000489716
YJL033W	essential	7	0.00306748
YJL032W	essential	5	0.0160772
YJL031C	essential	4	0.00414079
YJL026W	essential	11	0.00919732
YJL025W	essential	4	0.00262123
YJL019W	essential	56	0.0273839
YJL015C	essential	58	0.2
YJL014W	essential	0	0
YJL011C	essential	0	0
YJL010C	essential	24	0.012018
YJL009W	essential	16	0.0495356
YJL008C	essential	1	0.000595593
YJL005W	essential	42	0.00706952
YJL002C	essential	14	0.00984529
YJL001W	essential	9	0.0140625
YJR002W	essential	90	0.0506187
YJR006W	essential	0	0
YJR007W	essential	13	0.01427
YJR012C	essential	79	0.129508
YJR013W	essential	0	0
YJR016C	essential	1	0.000574713
YJR017C	essential	2	0.0040404
YJR022W	essential	0	0
YJR023C	essential	3	0.00753769
YJR041C	essential	2	0.000568666
YJR042W	essential	12	0.00539084
YJR045C	essential	1	0.000509944
YJR046W	essential	4	0.00220872
YJR057W	essential	0	0
YJR064W	essential	1	0.000615006
YJR065C	essential	1	0.000758725
YJR067C	essential	0	0
YJR068W	essential	0	0
YJR072C	essential	30	0.0262467
YJR076C	essential	28	0.0233333
YJR089W	essential	67	0.0236582
YJR093C	essential	7	0.00714286
YJR112W	essential	1	0.00166113
YJR123W	essential	0	0
YJR141W	essential	0	0
YKL210W	essential	3	0.00097688
YKL203C	essential	9	0.00122283
YKL196C	essential	0	0
YKL195W	essential	8	0.00662252
YKL193C	essential	2	0.00197433
YKL192C	essential	0	0
YKL189W	essential	8	0.00668896
YKL186C	essential	0	0
YKL182W	essential	0	0
YKL180W	essential	1	0.0020202
YKL173W	essential	12	0.00396957
YKL172W	essential	4	0.003125
YKL165C	essential	1	0.000371058
YKL154W	essential	3	0.00410397
YKL153W	essential	3	0.00626305
YKL152C	essential	1	0.00140252
YKL145W	essential	1	0.000714286
YKL144C	essential	1	0.0015748
YKL141W	essential	9	0.0151771
YKL138C-A	essential	0	0
YKL125W	essential	7	0.0037234
YKL122C	essential	13	0.026
YKL112W	essential	6	0.00274725
YKL111C	essential	5	0.0150602
YKL108W	essential	17	0.0127724
YKL104C	essential	0	0
YKL099C	essential	2	0.00276625
YKL095W	essential	10	0.0120048
YKL089W	essential	2	0.00121507
YKL088W	essential	13	0.0078172
YKL083W	essential	2	0.00327332
YKL082C	essential	4	0.00307456
YKL078W	essential	3	0.00136116
YKL060C	essential	0	0
YKL059C	essential	30	0.0226929
YKL058W	essential	0	0
YKL052C	essential	36	0.0424528
YKL049C	essential	1	0.00145773
YKL045W	essential	1	0.000637349
YKL042W	essential	2	0.00183824
YKL036C	essential	50	0.128535
YKL035W	essential	3	0.00204221
YKL033W	essential	1	0.000330688
YKL028W	essential	31	0.0215577
YKL024C	essential	1	0.00163666
YKL022C	essential	45	0.0179569
YKL021C	essential	34	0.0246734
YKL019W	essential	1	0.00105597
YKL018W	essential	0	0
YKL014C	essential	29	0.00553752
YKL013C	essential	0	0
YKL012W	essential	57	0.0326087
YKL006C-A	essential	2	0.00699301
YKL004W	essential	23	0.0195578
YKR002W	essential	36	0.0213144
YKR004C	essential	6	0.00559701
YKR008W	essential	1	0.000538793
YKR022C	essential	27	0.0279793
YKR025W	essential	10	0.0118343
YKR037C	essential	16	0.018583
YKR038C	essential	0	0
YKR062W	essential	0	0
YKR063C	essential	2	0.0013289
YKR068C	essential	4	0.00735294
YKR071C	essential	9	0.00862895
YKR079C	essential	3	0.00119808
YKR081C	essential	12	0.0116392
YKR083C	essential	0	0
YKR086W	essential	30	0.00941029
YLL050C	essential	0	0
YLL037W	essential	18	0.0477454
YLL036C	essential	2	0.00132626
YLL035W	essential	5	0.00263852
YLL034C	essential	1	0.000400802
YLL031C	essential	5	0.00166667
YLL018C	essential	1	0.000598802
YLL011W	essential	16	0.0111188
YLL008W	essential	27	0.0119734
YLL004W	essential	2	0.00111732
YLL003W	essential	58	0.0205237
YLR002C	essential	40	0.0201207
YLR005W	essential	22	0.015919
YLR007W	essential	5	0.00516529
YLR008C	essential	0	0
YLR009W	essential	0	0
YLR010C	essential	1	0.00208768
YLR022C	essential	7	0.0101156
YLR026C	essential	0	0
YLR029C	essential	0	0
YLR033W	essential	0	0
YLR045C	essential	31	0.011796
YLR051C	essential	7	0.0112179
YLR060W	essential	0	0
YLR066W	essential	0	0
YLR071C	essential	13	0.00402477
YLR075W	essential	0	0
YLR076C	essential	0	0
YLR078C	essential	9	0.0123626
YLR086W	essential	0	0
YLR088W	essential	2	0.00110558
YLR099W-A	essential	7	0.0269231
YLR100W	essential	0	0
YLR101C	essential	3	0.00765306
YLR103C	essential	0	0
YLR105C	essential	0	0
YLR106C	essential	4	0.000273766
YLR115W	essential	0	0
YLR116W	essential	26	0.01822
YLR117C	essential	12	0.005923
YLR127C	essential	8	0.00314218
YLR129W	essential	3	0.0010745
YLR132C	essential	0	0
YLR140W	essential	17	0.0526316
YLR141W	essential	1	0.000935454
YLR145W	essential	2	0.00332226
YLR147C	essential	0	0
YLR153C	essential	1	0.000503018
YLR163C	essential	0	0
YLR166C	essential	0	0
YLR167W	essential	0	0
YLR175W	essential	4	0.00283286
YLR186W	essential	0	0
YLR195C	essential	2	0.00146628
YLR196W	essential	3	0.00174622
YLR197W	essential	0	0
YLR198C	essential	0	0
YLR208W	essential	0	0
YLR212C	essential	4	0.00282087
YLR215C	essential	1	0.000942507
YLR222C	essential	1	0.000408163
YLR223C	essential	11	0.00347881
YLR229C	essential	0	0
YLR230W	essential	3	0.00993377
YLR243W	essential	0	0
YLR249W	essential	3	0.00095816
YLR259C	essential	2	0.00117165
YLR272C	essential	0	0
YLR274W	essential	0	0
YLR275W	essential	0	0
YLR276C	essential	0	0
YLR277C	essential	0	0
YLR291C	essential	3	0.00269058
YLR293C	essential	0	0
YLR298C	essential	17	0.0245665
YLR305C	essential	3	0.000532198
YLR310C	essential	5	0.0010618
YLR314C	essential	2	0.00139179
YLR316C	essential	0	0
YLR317W	essential	0	0
YLR321C	essential	18	0.0140955
YLR323C	essential	5	0.0064433
YLR336C	essential	5	0.00186012
YLR339C	essential	0	0
YLR340W	essential	0	0
YLR347C	essential	1	0.000387447
YLR355C	essential	0	0
YLR359W	essential	0	0
YLR378C	essential	1	0.000720461
YLR379W	essential	1	0.00269542
YLR383W	essential	3	0.000908265
YLR397C	essential	1	0.000442282
YLR409C	essential	5	0.00178827
YLR424W	essential	9	0.00423928
YLR430W	essential	13	0.00196582
YLR438C-A	essential	2	0.0075188
YLR440C	essential	7	0.00331754
YLR457C	essential	6	0.00632244
YLR458W	essential	4	0.0106101
YLR459W	essential	0	0
YML130C	essential	4	0.00236967
YML127W	essential	17	0.0097589
YML126C	essential	10	0.00679348
YML125C	essential	3	0.00330396
YML114C	essential	30	0.0199734
YML105C	essential	0	0
YML098W	essential	0	0
YML093W	essential	21	0.00795153
YML092C	essential	0	0
YML091C	essential	21	0.0058906
YML085C	essential	0	0
YML077W	essential	2	0.00420168
YML069W	essential	3	0.00182815
YML065W	essential	3	0.00109449
YML064C	essential	4	0.00544959
YML049C	essential	26	0.00649189
YML046W	essential	8	0.00424178
YML043C	essential	10	0.00662252
YML031W	essential	3	0.0015536
YML025C	essential	46	0.0539273
YML023C	essential	2	0.00122175
YML015C	essential	0	0
YML010W	essential	80	0.0253084
YMR001C	essential	2	0.000946074
YMR005W	essential	22	0.0189166
YMR013C	essential	11	0.00708307
YMR028W	essential	0	0
YMR033W	essential	3	0.002149
YMR043W	essential	5	0.00583431
YMR047C	essential	37	0.0111345
YMR049C	essential	2	0.000835771
YMR059W	essential	0	0
YMR061W	essential	1	0.000492611
YMR076C	essential	5	0.00132066
YMR079W	essential	2	0.00225989
YMR093W	essential	1	0.000671141
YMR094W	essential	0	0
YMR108W	essential	1	0.00049334
YMR112C	essential	3	0.00765306
YMR113W	essential	2	0.0016247
YMR117C	essential	1	0.0015949
YMR128W	essential	5	0.00131614
YMR131C	essential	0	0
YMR134W	essential	5	0.00732064
YMR146C	essential	2	0.00192308
YMR149W	essential	1	0.00116686
YMR168C	essential	0	0
YMR197C	essential	3	0.00461538
YMR200W	essential	0	0
YMR203W	essential	2	0.00172414
YMR208W	essential	2	0.00153728
YMR211W	essential	2	0.00141443
YMR213W	essential	11	0.0062182
YMR218C	essential	8	0.00242645
YMR220W	essential	0	0
YMR227C	essential	11	0.0062182
YMR229C	essential	8	0.00154859
YMR235C	essential	3	0.00253378
YMR236W	essential	1	0.00212766
YMR239C	essential	2	0.00144404
YMR240C	essential	35	0.0272162
YMR260C	essential	1	0.00218341
YMR268C	essential	4	0.00300526
YMR270C	essential	0	0
YMR277W	essential	3	0.00138376
YMR281W	essential	4	0.00439078
YMR288W	essential	11	0.00380491
YMR290C	essential	1	0.000661813
YMR290W-A	essential	7	0.0203488
YMR296C	essential	1	0.000626566
YMR298W	essential	0	0
YMR301C	essential	9	0.00445545
YMR308C	essential	5	0.00154226
YMR309C	essential	4	0.00165975
YMR314W	essential	1	0.00142653
YNL317W	essential	8	0.00573888
YNL313C	essential	2	0.000742942
YNL312W	essential	7	0.00859951
YNL310C	essential	3	0.00610998
YNL308C	essential	2	0.00112867
YNL306W	essential	14	0.0215385
YNL290W	essential	0	0
YNL287W	essential	4	0.0014301
YNL282W	essential	10	0.0179533
YNL272C	essential	10	0.0044287
YNL267W	essential	3	0.000942507
YNL263C	essential	4	0.0042508
YNL262W	essential	11	0.0016957
YNL261W	essential	0	0
YNL260C	essential	0	0
YNL258C	essential	5	0.00225836
YNL256W	essential	1	0.000407332
YNL251C	essential	8	0.00464037
YNL247W	essential	1	0.000439754
YNL245C	essential	2	0.00373134
YNL244C	essential	0	0
YNL240C	essential	9	0.00611413
YNL232W	essential	4	0.00457143
YNL222W	essential	0	0
YNL221C	essential	2	0.000777303
YNL216W	essential	0	0
YNL207W	essential	10	0.00784929
YNL189W	essential	0	0
YNL188W	essential	1	0.000770416
YNL182C	essential	4	0.00242424
YNL181W	essential	2	0.00163934
YNL178W	essential	0	0
YNL172W	essential	6	0.00115496
YNL163C	essential	3	0.000923361
YNL161W	essential	15	0.00663423
YNL158W	essential	2	0.00337268
YNL152W	essential	4	0.00326264
YNL151C	essential	1	0.00132979
YNL150W	essential	4	0.00990099
YNL149C	essential	3	0.00777202
YNL138W-A	essential	2	0.00796813
YNL137C	essential	13	0.00916784
YNL132W	essential	1	0.000320821
YNL131W	essential	0	0
YNL126W	essential	3	0.00122299
YNL124W	essential	5	0.00338983
YNL118C	essential	19	0.00653145
YNL114C	essential	4	0.0108696
YNL113W	essential	0	0
YNL112W	essential	12	0.00734844
YNL110C	essential	0	0
YNL103W	essential	13	0.00645161
YNL102W	essential	2	0.000457666
YNL088W	essential	5	0.00117925
YNL075W	essential	1	0.00115075
YNL062C	essential	11	0.0076762
YNL061W	essential	11	0.0060307
YNL039W	essential	10	0.00561482
YNL038W	essential	8	0.0117302
YNL036W	essential	9	0.0138037
YNL026W	essential	0	0
YNL024C-A	essential	1	0.00515464
YNL007C	essential	9	0.00856327
YNL006W	essential	1	0.00112486
YNL002C	essential	16	0.0170576
YNR003C	essential	26	0.0273684
YNR011C	essential	54	0.0208494
YNR016C	essential	9	0.00136096
YNR017W	essential	9	0.0135338
YNR026C	essential	37	0.026204
YNR035C	essential	10	0.0097561
YNR038W	essential	25	0.0132556
YNR043W	essential	1	0.00084246
YNR046W	essential	6	0.0150754
YNR053C	essential	4	0.00277585
YNR054C	essential	21	0.0221753
YOL149W	essential	2	0.00289017
YOL146W	essential	0	0
YOL144W	essential	15	0.0105337
YOL142W	essential	1	0.00139082
YOL139C	essential	0	0
YOL135C	essential	4	0.00601504
YOL134C	essential	16	0.0445682
YOL133W	essential	0	0
YOL130W	essential	28	0.0108696
YOL127W	essential	0	0
YOL123W	essential	1	0.000627353
YOL120C	essential	1	0.00269542
YOL102C	essential	1	0.00145138
YOL097C	essential	4	0.00312012
YOL094C	essential	1	0.00105263
YOL078W	essential	47	0.0133258
YOL077C	essential	4	0.00470588
YOL069W	essential	0	0
YOL066C	essential	35	0.0199772
YOL040C	essential	1	0.00269542
YOL038W	essential	2	0.00262812
YOL034W	essential	15	0.00461965
YOL026C	essential	23	0.0680473
YOL022C	essential	1	0.000817661
YOL021C	essential	13	0.00435803
YOL010W	essential	11	0.01
YOL005C	essential	1	0.00278552
YOR004W	essential	20	0.027248
YOR020C	essential	1	0.00315457
YOR046C	essential	1	0.000703235
YOR048C	essential	5	0.00165728
YOR056C	essential	20	0.0149477
YOR057W	essential	10	0.00859845
YOR060C	essential	13	0.0172185
YOR063W	essential	0	0
YOR074C	essential	0	0
YOR075W	essential	0	0
YOR077W	essential	28	0.0419162
YOR095C	essential	0	0
YOR098C	essential	6	0.00185931
YOR102W	essential	0	0
YOR103C	essential	0	0
YOR110W	essential	7	0.00545171
YOR116C	essential	1	0.000228624
YOR117W	essential	3	0.00234375
YOR119C	essential	0	0
YOR122C	essential	1	0.00268097
YOR143C	essential	1	0.00104603
YOR145C	essential	0	0
YOR146W	essential	0	0
YOR148C	essential	6	0.0108303
YOR149C	essential	1	0.000646412
YOR151C	essential	0	0
YOR157C	essential	1	0.00129534
YOR159C	essential	2	0.00711744
YOR160W	essential	2	0.000690369
YOR168W	essential	0	0
YOR169C	essential	0	0
YOR174W	essential	8	0.00940071
YOR176W	essential	3	0.00267142
YOR181W	essential	8	0.00421496
YOR194C	essential	0	0
YOR203W	essential	15	0.0428571
YOR204W	essential	3	0.00169779
YOR206W	essential	4	0.0018859
YOR207C	essential	1	0.000294551
YOR210W	essential	0	0
YOR217W	essential	8	0.00315333
YOR218C	essential	1	0.00240385
YOR224C	essential	0	0
YOR232W	essential	0	0
YOR236W	essential	2	0.00316456
YOR244W	essential	1	0.000755287
YOR249C	essential	2	0.000976562
YOR250C	essential	1	0.000749625
YOR254C	essential	0	0
YOR256C	essential	5	0.0021097
YOR257W	essential	0	0
YOR259C	essential	1	0.000768049
YOR260W	essential	2	0.00116822
YOR261C	essential	3	0.0029615
YOR262W	essential	1	0.00098912
YOR272W	essential	2	0.0014652
YOR278W	essential	1	0.00121359
YOR281C	essential	3	0.00350058
YOR282W	essential	20	0.0630915
YOR287C	essential	1	0.00114416
YOR294W	essential	2	0.00328947
YOR310C	essential	1	0.000652742
YOR319W	essential	0	0
YOR326W	essential	12	0.00256027
YOR329C	essential	9	0.00352941
YOR335C	essential	4	0.00141794
YOR336W	essential	5	0.00123916
YOR340C	essential	4	0.00409417
YOR341W	essential	2	0.000400721
YOR353C	essential	20	0.00855432
YOR361C	essential	22	0.00977343
YOR362C	essential	3	0.00347625
YOR370C	essential	7	0.00387168
YOR372C	essential	3	0.00180614
YOR373W	essential	6	0.00237436
YPL266W	essential	0	0
YPL255W	essential	0	0
YPL252C	essential	0	0
YPL251W	essential	2	0.00668896
YPL243W	essential	4	0.0022309
YPL242C	essential	16	0.00360929
YPL238C	essential	0	0
YPL237W	essential	0	0
YPL235W	essential	1	0.000721501
YPL233W	essential	7	0.0113452
YPL231W	essential	0	0
YPL228W	essential	1	0.000607533
YPL218W	essential	0	0
YPL217C	essential	7	0.00202899
YPL211W	essential	0	0
YPL210C	essential	4	0.00208442
YPL209C	essential	9	0.00843486
YPL204W	essential	15	0.0103093
YPL190C	essential	2	0.000842105
YPL175W	essential	2	0.00149813
YPL169C	essential	1	0.000556793
YPL160W	essential	1	0.000305904
YPL153C	essential	9	0.00365556
YPL151C	essential	9	0.00689127
YPL146C	essential	1	0.000747943
YPL143W	essential	0	0
YPL142C	essential	0	0
YPL131W	essential	0	0
YPL128C	essential	1	0.000593472
YPL126W	essential	2	0.000744325
YPL124W	essential	1	0.00131926
YPL122C	essential	3	0.00195059
YPL117C	essential	1	0.00121803
YPL094C	essential	8	0.00996264
YPL093W	essential	7	0.00370566
YPL085W	essential	4	0.000612933
YPL083C	essential	0	0
YPL082C	essential	2	0.000364033
YPL076W	essential	3	0.00364964
YPL063W	essential	5	0.00355619
YPL044C	essential	1	0.00197628
YPL043W	essential	14	0.00704935
YPL028W	essential	1	0.000841751
YPL020C	essential	13	0.008125
YPL016W	essential	11	0.00287732
YPL012W	essential	6	0.00163177
YPL011C	essential	66	0.0637681
YPL010W	essential	3	0.00530035
YPL007C	essential	10	0.00567215
YPR010C	essential	3	0.00084317
YPR016C	essential	7	0.00953678
YPR019W	essential	8	0.002886
YPR025C	essential	8	0.00679117
YPR033C	essential	3	0.00183262
YPR034W	essential	23	0.0160839
YPR035W	essential	1	0.000924214
YPR041W	essential	1	0.000841751
YPR048W	essential	1	0.000538213
YPR055W	essential	25	0.00793903
YPR056W	essential	1	0.00104822
YPR082C	essential	0	0
YPR085C	essential	0	0
YPR086W	essential	0	0
YPR088C	essential	10	0.00616523
YPR094W	essential	1	0.003125
YPR103W	essential	1	0.00119474
YPR104C	essential	35	0.0127877
YPR105C	essential	3	0.00117601
YPR107C	essential	2	0.00321027
YPR108W	essential	1	0.000777605
YPR110C	essential	3	0.00308008
YPR112C	essential	4	0.00150376
YPR113W	essential	3	0.00466563
YPR133C	essential	5	0.00406835
YPR136C	essential	0	0
YPR137W	essential	2	0.00118483
YPR142C	essential	28	0.0525328
YPR143W	essential	7	0.00934579
YPR144C	essential	9	0.0054878
YPR161C	essential	18	0.00936524
YPR162C	essential	1	0.000641437
YPR165W	essential	0	0
YPR168W	essential	8	0.0170576
YPR169W	essential	11	0.00758621
YPR175W	essential	6	0.0029254
YPR176C	essential	0	0
YPR177C	essential	8	0.0223464
YPR178W	essential	8	0.00589102
YPR180W	essential	1	0.000968054
YPR181C	essential	1	0.000437254
YPR182W	essential	0	0
YPR183W	essential	3	0.00375
YPR186C	essential	3	0.00238284
YPR187W	essential	0	0
YPR190C	essential	0	0
YAL069W	nonessential	19	0.0811966
YAL068W-A	nonessential	14	0.0703518
YAL067C	nonessential	94	0.0528684
YAL066W	nonessential	31	0.101639
YAL065C	nonessential	6	0.032967
YAL064W-B	nonessential	3	0.0222222
YAL064C-A	nonessential	12	0.0421053
YAL064W	nonessential	3	0.0193548
YAL063C-A	nonessential	14	0.0571429
YAL063C	nonessential	31	0.0286506
YAL062W	nonessential	150	0.174487
YAL061W	nonessential	150	0.1224
YAL060W	nonessential	86	0.0751092
YAL059C-A	nonessential	33	0.0827068
YAL059W	nonessential	39	0.0634146
YAL058W	nonessential	93	0.065493
YAL056C-A	nonessential	26	0.074928
YAL056W	nonessential	150	0.0637405
YAL055W	nonessential	22	0.0408163
YAL054C	nonessential	150	0.0732394
YAL053W	nonessential	135	0.0578654
YAL051W	nonessential	142	0.0458212
YAL049C	nonessential	42	0.0569878
YAL048C	nonessential	117	0.0593006
YAL047W-A	nonessential	39	0.119632
YAL047C	nonessential	13	0.00698925
YAL046C	nonessential	16	0.0489297
YAL045C	nonessential	22	0.0721311
YAL044W-A	nonessential	24	0.0729483
YAL044C	nonessential	58	0.113949
YAL042C-A	nonessential	53	0.141711
YAL042W	nonessential	150	0.133716
YAL040C	nonessential	39	0.0226218
YAL039C	nonessential	150	0.2
YAL037C-B	nonessential	1	0.00102987
YAL037W	nonessential	70	0.0875
YAL036C	nonessential	88	0.079566
YAL035W	nonessential	16	0.00532446
YAL034C-B	nonessential	47	0.145963
YAL034C	nonessential	85	0.0690496
YAL031W-A	nonessential	27	0.0931034
YAL031C	nonessential	148	0.065371
YAL030W	nonessential	40	0.121581
YAL029C	nonessential	150	0.065878
YAL028W	nonessential	108	0.0695428
YAL027W	nonessential	68	0.0869565
YAL026C-A	nonessential	37	0.0852535
YAL026C	nonessential	150	0.0400792
YAL024C	nonessential	93	0.0216531
YAL023C	nonessential	142	0.0636201
YAL022C	nonessential	150	0.0991464
YAL021C	nonessential	96	0.038477
YAL020C	nonessential	127	0.129592
YAL019W-A	nonessential	105	0.194805
YAL019W	nonessential	150	0.0591716
YAL018C	nonessential	102	0.104723
YAL017W	nonessential	150	0.059217
YAL016C-B	nonessential	8	0.0707965
YAL016C-A	nonessential	27	0.0868167
YAL016W	nonessential	16	0.00840336
YAL015C	nonessential	140	0.117548
YAL014C	nonessential	79	0.103539
YAL013W	nonessential	102	0.0840198
YAL012W	nonessential	15	0.0127768
YAL011W	nonessential	105	0.0560299
YAL010C	nonessential	6	0.00405954
YAL009W	nonessential	52	0.0670103
YAL008W	nonessential	85	0.143339
YAL007C	nonessential	89	0.144246
YAL005C	nonessential	97	0.156958
YAL004W	nonessential	27	0.104247
YAL002W	nonessential	150	0.136053
YAR002W	nonessential	150	0.2
YAR002C-A	nonessential	150	0.2
YAR003W	nonessential	150	0.14
YAR014C	nonessential	150	0.142051
YAR015W	nonessential	1	0.00109051
YAR018C	nonessential	143	0.109663
YAR019W-A	nonessential	62	0.18845
YAR020C	nonessential	22	0.166667
YAR023C	nonessential	81	0.158203
YAR027W	nonessential	76	0.107955
YAR028W	nonessential	61	0.0956113
YAR029W	nonessential	14	0.0633484
YAR030C	nonessential	22	0.0650888
YAR031W	nonessential	72	0.127434
YAR035W	nonessential	150	0.2
YAR042W	nonessential	150	0.0756208
YAR047C	nonessential	10	0.0344828
YAR050W	nonessential	65	0.0399754
YAR073W	nonessential	5	0.0160772
YAR075W	nonessential	7	0.0269231
YBL113C	nonessential	3	0.0212766
YBL109W	nonessential	39	0.127451
YBL108W	nonessential	34	0.139918
YBL107C	nonessential	49	0.0834753
YBL106C	nonessential	89	0.0295779
YBL104C	nonessential	127	0.0413277
YBL103C	nonessential	55	0.0377488
YBL102W	nonessential	26	0.0403727
YBL101C	nonessential	137	0.0413024
YBL100W-C	nonessential	23	0.198276
YBL100C	nonessential	0	0
YBL099W	nonessential	4	0.00248139
YBL098W	nonessential	57	0.0413943
YBL096C	nonessential	35	0.114754
YBL095W	nonessential	40	0.0503778
YBL094C	nonessential	14	0.0425532
YBL093C	nonessential	17	0.0257967
YBL091C-A	nonessential	20	0.0384615
YBL091C	nonessential	52	0.0421053
YBL090W	nonessential	13	0.0261044
YBL089W	nonessential	66	0.0479651
YBL088C	nonessential	150	0.0272893
YBL087C	nonessential	16	0.0536913
YBL086C	nonessential	34	0.0243379
YBL085W	nonessential	114	0.0390947
YBL083C	nonessential	14	0.0331754
YBL082C	nonessential	41	0.0309201
YBL081W	nonessential	36	0.0326383
YBL080C	nonessential	55	0.0349206
YBL079W	nonessential	60	0.013471
YBL078C	nonessential	2	0.00571429
YBL075C	nonessential	77	0.0401042
YBL072C	nonessential	1	0.00537634
YBL071W-A	nonessential	6	0.0244898
YBL071C	nonessential	20	0.0655738
YBL070C	nonessential	18	0.0578778
YBL069W	nonessential	37	0.0289063
YBL068W-A	nonessential	2	0.00858369
YBL068W	nonessential	22	0.0236305
YBL067C	nonessential	31	0.0140081
YBL066C	nonessential	98	0.029106
YBL065W	nonessential	24	0.0703812
YBL064C	nonessential	25	0.0319693
YBL063W	nonessential	142	0.0431087
YBL062W	nonessential	4	0.0106383
YBL061C	nonessential	46	0.0223735
YBL060W	nonessential	84	0.0408163
YBL059C-A	nonessential	12	0.0372671
YBL059W	nonessential	25	0.043554
YBL058W	nonessential	38	0.0299685
YBL057C	nonessential	38	0.063228
YBL056W	nonessential	37	0.0266955
YBL055C	nonessential	52	0.0415335
YBL054W	nonessential	83	0.0541422
YBL053W	nonessential	17	0.0458221
YBL052C	nonessential	110	0.0451745
YBL051C	nonessential	46	0.0232794
YBL049W	nonessential	9	0.0217918
YBL048W	nonessential	21	0.0681818
YBL047C	nonessential	113	0.0274205
YBL046W	nonessential	47	0.0373312
YBL045C	nonessential	37	0.0270073
YBL044W	nonessential	63	0.172603
YBL043W	nonessential	41	0.0532468
YBL042C	nonessential	106	0.0559072
YBL039W-B	nonessential	6	0.0340909
YBL039C	nonessential	63	0.0362903
YBL038W	nonessential	35	0.0503597
YBL037W	nonessential	107	0.035407
YBL036C	nonessential	26	0.0348525
YBL033C	nonessential	5	0.00496524
YBL032W	nonessential	21	0.0183888
YBL031W	nonessential	45	0.0450902
YBL029C-A	nonessential	27	0.0960854
YBL029W	nonessential	117	0.109551
YBL028C	nonessential	18	0.0567823
YBL027W	nonessential	10	0.020284
YBL025W	nonessential	3	0.00691244
YBL024W	nonessential	107	0.0526316
YBL022C	nonessential	97	0.0289293
YBL021C	nonessential	32	0.0742459
YBL019W	nonessential	115	0.0749674
YBL017C	nonessential	150	0.056087
YBL016W	nonessential	95	0.0897921
YBL015W	nonessential	97	0.0647963
YBL013W	nonessential	150	0.2
YBL012C	nonessential	52	0.134367
YBL011W	nonessential	150	0.0701987
YBL010C	nonessential	64	0.0762813
YBL009W	nonessential	150	0.0795
YBL008W-A	nonessential	42	0.177966
YBL008W	nonessential	150	0.0658992
YBL007C	nonessential	110	0.0298103
YBL006C	nonessential	46	0.0853432
YBL006W-A	nonessential	19	0.130137
YBL005W	nonessential	150	0.102034
YBL003C	nonessential	67	0.184066
YBL002W	nonessential	96	0.2
YBL001C	nonessential	78	0.2
YBR001C	nonessential	150	0.159809
YBR003W	nonessential	150	0.112645
YBR005W	nonessential	135	0.2
YBR006W	nonessential	150	0.143152
YBR007C	nonessential	150	0.153075
YBR008C	nonessential	150	0.113136
YBR009C	nonessential	7	0.0419162
YBR010W	nonessential	18	0.0640569
YBR012C	nonessential	31	0.0746988
YBR013C	nonessential	55	0.142487
YBR014C	nonessential	27	0.0444079
YBR015C	nonessential	98	0.0547486
YBR016W	nonessential	40	0.104439
YBR017C	nonessential	17	0.0062777
YBR018C	nonessential	2	0.00191022
YBR019C	nonessential	46	0.021978
YBR020W	nonessential	2	0.00128535
YBR021W	nonessential	96	0.0508205
YBR022W	nonessential	48	0.090566
YBR023C	nonessential	70	0.0201729
YBR024W	nonessential	44	0.050171
YBR025C	nonessential	30	0.0254022
YBR026C	nonessential	28	0.024583
YBR027C	nonessential	35	0.106383
YBR028C	nonessential	61	0.0387548
YBR030W	nonessential	33	0.0199396
YBR032W	nonessential	50	0.167224
YBR033W	nonessential	131	0.0479327
YBR034C	nonessential	36	0.0345158
YBR035C	nonessential	16	0.0251177
YBR036C	nonessential	25	0.0203915
YBR037C	nonessential	38	0.0429864
YBR039W	nonessential	5	0.00536481
YBR040W	nonessential	19	0.021764
YBR041W	nonessential	31	0.0154536
YBR042C	nonessential	36	0.031115
YBR043C	nonessential	47	0.0227824
YBR044C	nonessential	31	0.0180758
YBR045C	nonessential	60	0.031746
YBR046C	nonessential	33	0.032967
YBR047W	nonessential	38	0.0725191
YBR048W	nonessential	2	0.00558659
YBR050C	nonessential	34	0.0335637
YBR051W	nonessential	12	0.0345821
YBR052C	nonessential	32	0.0508744
YBR053C	nonessential	38	0.0356473
YBR054W	nonessential	30	0.0296736
YBR056W	nonessential	36	0.023968
YBR056W-A	nonessential	13	0.0673575
YBR056C-B	nonessential	13	0.0860927
YBR057C	nonessential	24	0.0221607
YBR058C	nonessential	15	0.00653595
YBR058C-A	nonessential	5	0.0209205
YBR059C	nonessential	41	0.0124507
YBR061C	nonessential	15	0.0161464
YBR062C	nonessential	13	0.0242991
YBR063C	nonessential	25	0.0206441
YBR064W	nonessential	7	0.0164706
YBR065C	nonessential	30	0.0274977
YBR066C	nonessential	34	0.0515933
YBR067C	nonessential	6	0.00953895
YBR068C	nonessential	14	0.00795003
YBR069C	nonessential	10	0.00563698
YBR071W	nonessential	27	0.0440457
YBR072W	nonessential	18	0.0280811
YBR072C-A	nonessential	13	0.0822785
YBR073W	nonessential	42	0.0146189
YBR074W	nonessential	51	0.0178947
YBR076W	nonessential	35	0.0330189
YBR076C-A	nonessential	18	0.0684411
YBR077C	nonessential	24	0.0494845
YBR078W	nonessential	14	0.0110759
YBR081C	nonessential	25	0.00627668
YBR082C	nonessential	17	0.042394
YBR083W	nonessential	34	0.0233356
YBR084W	nonessential	42	0.0144978
YBR084C-A	nonessential	9	0.0182556
YBR085W	nonessential	25	0.0271739
YBR085C-A	nonessential	16	0.0629921
YBR086C	nonessential	28	0.0100287
YBR089C-A	nonessential	7	0.0236486
YBR090C	nonessential	29	0.0803324
YBR092C	nonessential	15	0.0125733
YBR093C	nonessential	17	0.0150709
YBR094W	nonessential	30	0.0133749
YBR095C	nonessential	22	0.0171741
YBR096W	nonessential	9	0.0130624
YBR097W	nonessential	29	0.00672698
YBR098W	nonessential	30	0.0147059
YBR099C	nonessential	12	0.0338983
YBR101C	nonessential	6	0.00696056
YBR103W	nonessential	16	0.0101202
YBR103C-A	nonessential	17	0.121429
YBR104W	nonessential	36	0.0365112
YBR105C	nonessential	19	0.0184287
YBR106W	nonessential	6	0.0106572
YBR107C	nonessential	8	0.0108992
YBR108W	nonessential	46	0.016289
YBR109W-A	nonessential	22	0.0995475
YBR111C	nonessential	16	0.0231214
YBR111W-A	nonessential	8	0.0286738
YBR112C	nonessential	14	0.00485774
YBR113W	nonessential	14	0.0292276
YBR114W	nonessential	37	0.0159552
YBR115C	nonessential	52	0.0126183
YBR116C	nonessential	30	0.0603622
YBR117C	nonessential	44	0.0221886
YBR119W	nonessential	8	0.00899888
YBR120C	nonessential	3	0.00618557
YBR121C	nonessential	0	0
YBR121C-A	nonessential	0	0
YBR122C	nonessential	8	0.0150943
YBR125C	nonessential	11	0.00943396
YBR126C	nonessential	9	0.00606469
YBR126W-A	nonessential	29	0.142857
YBR126W-B	nonessential	22	0.157143
YBR127C	nonessential	5	0.00322581
YBR128C	nonessential	21	0.0205681
YBR129C	nonessential	9	0.0093361
YBR130C	nonessential	10	0.00830565
YBR131W	nonessential	12	0.00568451
YBR132C	nonessential	27	0.0154462
YBR133C	nonessential	51	0.0205645
YBR134W	nonessential	36	0.0904523
YBR137W	nonessential	13	0.0242537
YBR138C	nonessential	26	0.01655
YBR139W	nonessential	28	0.0187416
YBR141C	nonessential	29	0.0289133
YBR144C	nonessential	36	0.115756
YBR145W	nonessential	22	0.0209125
YBR146W	nonessential	10	0.0125471
YBR147W	nonessential	24	0.0270575
YBR148W	nonessential	36	0.0197152
YBR149W	nonessential	15	0.014549
YBR150C	nonessential	45	0.0137531
YBR151W	nonessential	18	0.0194805
YBR156C	nonessential	8	0.00382226
YBR157C	nonessential	9	0.0117801
YBR158W	nonessential	36	0.0219245
YBR159W	nonessential	3	0.00300601
YBR161W	nonessential	16	0.014197
YBR162C	nonessential	17	0.0124633
YBR162W-A	nonessential	0	0
YBR163W	nonessential	34	0.0194842
YBR164C	nonessential	2	0.00364964
YBR165W	nonessential	10	0.012285
YBR166C	nonessential	13	0.00965108
YBR168W	nonessential	16	0.0129241
YBR169C	nonessential	29	0.0139557
YBR170C	nonessential	4	0.00239952
YBR171W	nonessential	9	0.0152542
YBR172C	nonessential	24	0.0108157
YBR173C	nonessential	3	0.00677201
YBR174C	nonessential	9	0.0289389
YBR175W	nonessential	16	0.0169492
YBR176W	nonessential	19	0.0203209
YBR177C	nonessential	28	0.0211321
YBR178W	nonessential	33	0.0896739
YBR179C	nonessential	8	0.00317839
YBR180W	nonessential	36	0.0214797
YBR182C	nonessential	27	0.0199262
YBR182C-A	nonessential	6	0.0314136
YBR183W	nonessential	25	0.0279955
YBR184W	nonessential	37	0.0235969
YBR185C	nonessential	12	0.014944
YBR186W	nonessential	47	0.0282792
YBR187W	nonessential	15	0.0178784
YBR188C	nonessential	7	0.0167064
YBR189W	nonessential	0	0
YBR191W	nonessential	1	0.00251889
YBR194W	nonessential	10	0.0271739
YBR195C	nonessential	18	0.0142292
YBR196C-A	nonessential	20	0.136986
YBR196C-B	nonessential	9	0.0891089
YBR197C	nonessential	62	0.0962733
YBR199W	nonessential	25	0.0183284
YBR200W	nonessential	8	0.00491703
YBR200W-A	nonessential	2	0.0124224
YBR201W	nonessential	10	0.0158228
YBR201C-A	nonessential	8	0.0414508
YBR203W	nonessential	36	0.0131868
YBR204C	nonessential	20	0.0177936
YBR205W	nonessential	36	0.0297275
YBR206W	nonessential	19	0.059375
YBR207W	nonessential	28	0.0200861
YBR208C	nonessential	119	0.0217829
YBR209W	nonessential	39	0.124204
YBR210W	nonessential	7	0.0164706
YBR212W	nonessential	37	0.0186963
YBR213W	nonessential	38	0.047205
YBR214W	nonessential	30	0.0189873
YBR215W	nonessential	23	0.0122995
YBR216C	nonessential	26	0.012987
YBR217W	nonessential	7	0.0125673
YBR218C	nonessential	58	0.0194045
YBR219C	nonessential	17	0.0487106
YBR220C	nonessential	43	0.0265268
YBR221C	nonessential	17	0.0158879
YBR221W-A	nonessential	23	0.2
YBR222C	nonessential	82	0.0509633
YBR223C	nonessential	67	0.0410791
YBR223W-A	nonessential	9	0.0775862
YBR224W	nonessential	31	0.0605469
YBR225W	nonessential	32	0.0118562
YBR226C	nonessential	3	0.00737101
YBR227C	nonessential	27	0.0173188
YBR228W	nonessential	22	0.0248588
YBR229C	nonessential	40	0.0141293
YBR230C	nonessential	5	0.0125945
YBR230W-A	nonessential	5	0.0253807
YBR231C	nonessential	13	0.0143172
YBR232C	nonessential	16	0.0449438
YBR233W	nonessential	35	0.0282714
YBR235W	nonessential	62	0.0187651
YBR238C	nonessential	30	0.0138568
YBR239C	nonessential	87	0.0578842
YBR240C	nonessential	49	0.0364042
YBR241C	nonessential	78	0.0548909
YBR242W	nonessential	18	0.0275229
YBR244W	nonessential	12	0.0247423
YBR245C	nonessential	64	0.0191273
YBR246W	nonessential	18	0.0159574
YBR248C	nonessential	35	0.0213025
YBR249C	nonessential	30	0.0277264
YBR250W	nonessential	41	0.026148
YBR251W	nonessential	17	0.0184783
YBR255W	nonessential	26	0.0126459
YBR255C-A	nonessential	6	0.0169014
YBR258C	nonessential	10	0.0235294
YBR259W	nonessential	40	0.0195122
YBR260C	nonessential	32	0.016129
YBR261C	nonessential	15	0.0215827
YBR262C	nonessential	6	0.0212014
YBR263W	nonessential	35	0.0238257
YBR264C	nonessential	18	0.0302013
YBR267W	nonessential	18	0.0154374
YBR266C	nonessential	3	0.00668151
YBR268W	nonessential	0	0
YBR269C	nonessential	12	0.0290557
YBR270C	nonessential	34	0.0208078
YBR271W	nonessential	24	0.0197857
YBR272C	nonessential	11	0.00770308
YBR273C	nonessential	27	0.020658
YBR274W	nonessential	17	0.0109677
YBR275C	nonessential	36	0.00638524
YBR276C	nonessential	55	0.023246
YBR277C	nonessential	28	0.0723514
YBR278W	nonessential	17	0.0287648
YBR279W	nonessential	18	0.0136674
YBR280C	nonessential	35	0.0183246
YBR281C	nonessential	55	0.0210245
YBR282W	nonessential	21	0.0480549
YBR283C	nonessential	23	0.0156569
YBR284W	nonessential	75	0.0313808
YBR285W	nonessential	3	0.00696056
YBR286W	nonessential	45	0.0281778
YBR287W	nonessential	27	0.0210938
YBR288C	nonessential	31	0.0215727
YBR289W	nonessential	9	0.00334821
YBR290W	nonessential	30	0.031185
YBR291C	nonessential	102	0.113839
YBR292C	nonessential	28	0.076087
YBR293W	nonessential	45	0.0321658
YBR294W	nonessential	61	0.0243902
YBR295W	nonessential	118	0.0326057
YBR296C	nonessential	69	0.0402802
YBR296C-A	nonessential	16	0.137931
YBR297W	nonessential	42	0.0328638
YBR298C	nonessential	45	0.0252384
YCL076W	nonessential	6	0.00810811
YCL073C	nonessential	1	0.00704225
YCL065W	nonessential	1	0.00609756
YCL064C	nonessential	10	0.00926784
YCL063W	nonessential	23	0.0181388
YCL061C	nonessential	52	0.0158295
YCL058C	nonessential	33	0.0755149
YCL058W-A	nonessential	16	0.05
YCL057C-A	nonessential	29	0.1
YCL057W	nonessential	84	0.039924
YCL056C	nonessential	13	0.0301624
YCL055W	nonessential	25	0.0249004
YCL051W	nonessential	72	0.0414986
YCL050C	nonessential	30	0.0317797
YCL049C	nonessential	40	0.0427807
YCL048W-A	nonessential	9	0.0381356
YCL048W	nonessential	83	0.0613905
YCL047C	nonessential	43	0.057257
YCL045C	nonessential	64	0.0284192
YCL046W	nonessential	11	0.034375
YCL044C	nonessential	82	0.0671581
YCL041C	nonessential	54	0.10998
YCL042W	nonessential	60	0.168539
YCL040W	nonessential	150	0.178699
YCL039W	nonessential	132	0.060495
YCL038C	nonessential	99	0.0636247
YCL037C	nonessential	66	0.0510441
YCL036W	nonessential	150	0.108982
YCL035C	nonessential	20	0.0607903
YCL034W	nonessential	111	0.10704
YCL033C	nonessential	32	0.0636183
YCL032W	nonessential	83	0.0800386
YCL030C	nonessential	150	0.0656566
YCL029C	nonessential	150	0.132694
YCL028W	nonessential	60	0.0494234
YCL027W	nonessential	128	0.0847121
YCL026C-B	nonessential	29	0.050173
YCL026C-A	nonessential	74	0.128028
YCL025C	nonessential	150	0.108036
YCL023C	nonessential	54	0.156977
YCL024W	nonessential	150	0.109325
YCL022C	nonessential	76	0.148438
YCL021W-A	nonessential	62	0.165775
YCL018W	nonessential	0	0
YCL016C	nonessential	33	0.0289728
YCL014W	nonessential	150	0.125331
YCL012C	nonessential	43	0.108312
YCL011C	nonessential	150	0.126562
YCL010C	nonessential	134	0.17268
YCL009C	nonessential	149	0.160907
YCL008C	nonessential	131	0.116238
YCL007C	nonessential	24	0.0616967
YCL005W-A	nonessential	18	0.0857143
YCL005W	nonessential	121	0.157757
YCL002C	nonessential	118	0.15051
YCL001W	nonessential	51	0.0905861
YCL001W-A	nonessential	41	0.0895197
YCL001W-B	nonessential	37	0.14741
YCR001W	nonessential	50	0.160772
YCR002C	nonessential	19	0.0196891
YCR003W	nonessential	80	0.145985
YCR004C	nonessential	84	0.113514
YCR005C	nonessential	150	0.176124
YCR006C	nonessential	150	0.2
YCR007C	nonessential	110	0.153631
YCR008W	nonessential	114	0.063228
YCR009C	nonessential	35	0.0440806
YCR010C	nonessential	105	0.124703
YCR011C	nonessential	150	0.0825479
YCR014C	nonessential	122	0.069914
YCR015C	nonessential	70	0.0750268
YCR016W	nonessential	61	0.0701956
YCR017C	nonessential	150	0.0672119
YCR018C	nonessential	31	0.0826667
YCR018C-A	nonessential	23	0.193277
YCR019W	nonessential	93	0.0854779
YCR020C	nonessential	72	0.111801
YCR020C-A	nonessential	13	0.0550847
YCR020W-B	nonessential	0	0
YCR021C	nonessential	67	0.0673367
YCR022C	nonessential	56	0.168675
YCR023C	nonessential	146	0.0796943
YCR024C	nonessential	55	0.0381944
YCR024C-B	nonessential	19	0.0722433
YCR024C-A	nonessential	9	0.0756303
YCR025C	nonessential	71	0.174447
YCR026C	nonessential	148	0.0682657
YCR027C	nonessential	16	0.0255591
YCR028C	nonessential	34	0.0226214
YCR028C-A	nonessential	16	0.04
YCR030C	nonessential	109	0.0421827
YCR031C	nonessential	17	0.0482955
YCR032W	nonessential	150	0.0347233
YCR033W	nonessential	85	0.0233709
YCR034W	nonessential	20	0.0192308
YCR036W	nonessential	62	0.062753
YCR037C	nonessential	90	0.0325145
YCR038C	nonessential	37	0.0356455
YCR041W	nonessential	0	0
YCR042C	nonessential	23	0.00555153
YCR043C	nonessential	14	0.0380435
YCR044C	nonessential	3	0.00280374
YCR045C	nonessential	90	0.0616016
YCR045W-A	nonessential	25	0.0720461
YCR046C	nonessential	21	0.0438413
YCR047C	nonessential	21	0.0254854
YCR047W-A	nonessential	2	0.00985222
YCR049C	nonessential	33	0.0765661
YCR048W	nonessential	102	0.0569196
YCR050C	nonessential	12	0.0393443
YCR051W	nonessential	28	0.0421687
YCR053W	nonessential	17	0.0110318
YCR059C	nonessential	60	0.0794702
YCR060W	nonessential	13	0.0442177
YCR061W	nonessential	150	0.129399
YCR064C	nonessential	46	0.115
YCR063W	nonessential	11	0.0234043
YCR065W	nonessential	61	0.036747
YCR066W	nonessential	14	0.0097629
YCR067C	nonessential	114	0.0356919
YCR068W	nonessential	109	0.0711024
YCR069W	nonessential	34	0.0356768
YCR071C	nonessential	24	0.0549199
YCR073C	nonessential	124	0.0312736
YCR073W-A	nonessential	40	0.0423729
YCR075C	nonessential	27	0.0362903
YCR075W-A	nonessential	7	0.03125
YCR076C	nonessential	15	0.0208623
YCR077C	nonessential	29	0.0121491
YCR079W	nonessential	45	0.0339623
YCR081W	nonessential	49	0.011899
YCR081C-A	nonessential	8	0.0349345
YCR082W	nonessential	11	0.0287206
YCR083W	nonessential	13	0.0352304
YCR084C	nonessential	4	0.00187091
YCR085W	nonessential	11	0.0314286
YCR086W	nonessential	29	0.0509666
YCR087W	nonessential	19	0.0371094
YCR087C-A	nonessential	18	0.0393013
YCR088W	nonessential	75	0.0422535
YCR089W	nonessential	53	0.0119639
YCR090C	nonessential	18	0.0330275
YCR091W	nonessential	59	0.0281489
YCR092C	nonessential	89	0.0301286
YCR094W	nonessential	20	0.0176211
YCR095C	nonessential	23	0.0211982
YCR095W-A	nonessential	8	0.0516129
YCR097W	nonessential	15	0.0511945
YCR098C	nonessential	73	0.0470058
YCR099C	nonessential	13	0.0280172
YCR100C	nonessential	19	0.0200634
YCR101C	nonessential	16	0.031746
YCR102C	nonessential	23	0.0389831
YCR102W-A	nonessential	8	0.0412371
YCR104W	nonessential	6	0.05
YCR105W	nonessential	72	0.0687679
YCR106W	nonessential	50	0.0243309
YCR107W	nonessential	18	0.029654
YDL248W	nonessential	3	0.0117188
YDL244W	nonessential	2	0.0142857
YDL243C	nonessential	19	0.0327022
YDL242W	nonessential	30	0.0879765
YDL241W	nonessential	9	0.0244565
YDL240C-A	nonessential	30	0.2
YDL240W	nonessential	64	0.0209836
YDL239C	nonessential	58	0.0244829
YDL238C	nonessential	47	0.0326616
YDL237W	nonessential	24	0.0205304
YDL236W	nonessential	12	0.0128342
YDL234C	nonessential	54	0.0241827
YDL233W	nonessential	30	0.02185
YDL232W	nonessential	0	0
YDL231C	nonessential	54	0.0160954
YDL230W	nonessential	35	0.0359712
YDL229W	nonessential	12	0.0179641
YDL228C	nonessential	7	0.0184211
YDL226C	nonessential	9	0.00853081
YDL225W	nonessential	21	0.0127119
YDL224C	nonessential	29	0.0149024
YDL223C	nonessential	107	0.0341308
YDL222C	nonessential	32	0.0345572
YDL219W	nonessential	8	0.0179775
YDL218W	nonessential	22	0.0231579
YDL216C	nonessential	24	0.0184758
YDL215C	nonessential	85	0.02617
YDL214C	nonessential	64	0.0313572
YDL213C	nonessential	26	0.038806
YDL211C	nonessential	56	0.0502242
YDL210W	nonessential	45	0.026362
YDL206W	nonessential	24	0.0106762
YDL204W	nonessential	36	0.031115
YDL203C	nonessential	29	0.0155246
YDL202W	nonessential	15	0.0201072
YDL201W	nonessential	19	0.0227545
YDL200C	nonessential	26	0.0461812
YDL199C	nonessential	36	0.0174757
YDL198C	nonessential	24	0.0266963
YDL197C	nonessential	36	0.0228717
YDL194W	nonessential	40	0.0150886
YDL192W	nonessential	13	0.0245283
YDL190C	nonessential	57	0.020177
YDL189W	nonessential	16	0.0116788
YDL188C	nonessential	20	0.0226501
YDL187C	nonessential	12	0.0368098
YDL186W	nonessential	14	0.0168675
YDL185C-A	nonessential	18	0.0803571
YDL185W	nonessential	6	0.00187324
YDL183C	nonessential	21	0.0227273
YDL182W	nonessential	14	0.021148
YDL181W	nonessential	5	0.019685
YDL180W	nonessential	23	0.0140244
YDL179W	nonessential	8	0.00878156
YDL178W	nonessential	48	0.0304183
YDL177C	nonessential	16	0.0314342
YDL176W	nonessential	35	0.0165877
YDL175C	nonessential	29	0.028128
YDL174C	nonessential	61	0.0357143
YDL173W	nonessential	10	0.0117096
YDL172C	nonessential	5	0.0107527
YDL171C	nonessential	124	0.0194327
YDL170W	nonessential	31	0.0201038
YDL169C	nonessential	12	0.0179641
YDL168W	nonessential	32	0.0283186
YDL167C	nonessential	40	0.0185529
YDL162C	nonessential	34	0.0991254
YDL161W	nonessential	15	0.0110213
YDL160C-A	nonessential	7	0.0292887
YDL160C	nonessential	13	0.00874832
YDL159W-A	nonessential	19	0.148438
YDL159W	nonessential	33	0.0219415
YDL159C-B	nonessential	1	0.00578035
YDL158C	nonessential	7	0.0239726
YDL157C	nonessential	4	0.0113314
YDL156W	nonessential	58	0.037299
YDL155W	nonessential	17	0.0134814
YDL154W	nonessential	58	0.0219531
YDL151C	nonessential	2	0.00352113
YDL149W	nonessential	21	0.00708741
YDL146W	nonessential	17	0.0115489
YDL144C	nonessential	21	0.0201536
YDL142C	nonessential	27	0.0330073
YDL138W	nonessential	56	0.0244755
YDL137W	nonessential	14	0.0268199
YDL135C	nonessential	16	0.0264463
YDL134C	nonessential	23	0.0262857
YDL133W	nonessential	22	0.0167939
YDL131W	nonessential	27	0.0427892
YDL130W-A	nonessential	8	0.0311284
YDL130W	nonessential	8	0.0255591
YDL129W	nonessential	19	0.021789
YDL128W	nonessential	31	0.025641
YDL127W	nonessential	53	0.0574215
YDL125C	nonessential	12	0.0255864
YDL124W	nonessential	23	0.0248112
YDL123W	nonessential	22	0.052506
YDL122W	nonessential	25	0.0104254
YDL121C	nonessential	15	0.0336323
YDL119C	nonessential	19	0.0206522
YDL118W	nonessential	6	0.0159151
YDL117W	nonessential	26	0.00991231
YDL116W	nonessential	3	0.00137804
YDL115C	nonessential	15	0.0145631
YDL114W-A	nonessential	0	0
YDL114W	nonessential	23	0.0256696
YDL113C	nonessential	23	0.0121372
YDL112W	nonessential	85	0.0198645
YDL110C	nonessential	15	0.0334076
YDL109C	nonessential	40	0.021254
YDL107W	nonessential	35	0.03327
YDL106C	nonessential	20	0.0123533
YDL104C	nonessential	25	0.0204918
YDL101C	nonessential	16	0.0104031
YDL100C	nonessential	6	0.00574163
YDL099W	nonessential	15	0.0146771
YDL096C	nonessential	9	0.0278638
YDL095W	nonessential	43	0.017732
YDL094C	nonessential	32	0.0632411
YDL093W	nonessential	37	0.0169027
YDL091C	nonessential	34	0.0249267
YDL090C	nonessential	8	0.00619195
YDL089W	nonessential	28	0.0196353
YDL088C	nonessential	21	0.013266
YDL086W	nonessential	46	0.0574282
YDL086C-A	nonessential	28	0.0676329
YDL085C-A	nonessential	11	0.0547264
YDL085W	nonessential	35	0.0215783
YDL083C	nonessential	6	0.0146341
YDL082W	nonessential	9	0.0173745
YDL081C	nonessential	8	0.0252366
YDL080C	nonessential	20	0.011236
YDL079C	nonessential	50	0.0333778
YDL078C	nonessential	22	0.0214008
YDL077C	nonessential	33	0.0106417
YDL076C	nonessential	18	0.0204313
YDL075W	nonessential	1	0.00299401
YDL074C	nonessential	16	0.00762268
YDL073W	nonessential	59	0.0200885
YDL072C	nonessential	5	0.00822368
YDL071C	nonessential	30	0.0808625
YDL070W	nonessential	40	0.0209096
YDL069C	nonessential	18	0.0266272
YDL068W	nonessential	9	0.0276074
YDL067C	nonessential	3	0.0186335
YDL066W	nonessential	36	0.0280592
YDL065C	nonessential	15	0.0146628
YDL063C	nonessential	27	0.0149336
YDL062W	nonessential	9	0.021327
YDL061C	nonessential	1	0.00598802
YDL059C	nonessential	28	0.0392707
YDL057W	nonessential	27	0.0287234
YDL056W	nonessential	32	0.0133389
YDL054C	nonessential	85	0.0590278
YDL053C	nonessential	16	0.0288809
YDL052C	nonessential	52	0.0572687
YDL051W	nonessential	39	0.0473301
YDL050C	nonessential	14	0.0380435
YDL049C	nonessential	42	0.0523039
YDL048C	nonessential	64	0.0445993
YDL047W	nonessential	8	0.00874317
YDL046W	nonessential	8	0.015444
YDL045W-A	nonessential	9	0.0333333
YDL044C	nonessential	35	0.0265353
YDL042C	nonessential	62	0.0373719
YDL041W	nonessential	19	0.058642
YDL040C	nonessential	36	0.0142068
YDL039C	nonessential	25	0.012639
YDL037C	nonessential	21	0.02625
YDL036C	nonessential	33	0.0241405
YDL035C	nonessential	35	0.0125628
YDL034W	nonessential	4	0.0118343
YDL033C	nonessential	69	0.0552
YDL032W	nonessential	22	0.0714286
YDL027C	nonessential	36	0.0291734
YDL026W	nonessential	14	0.0454545
YDL025C	nonessential	37	0.0199032
YDL025W-A	nonessential	0	0
YDL024C	nonessential	57	0.0410663
YDL022C-A	nonessential	31	0.126531
YDL023C	nonessential	15	0.0473186
YDL022W	nonessential	45	0.0394046
YDL021W	nonessential	59	0.0642702
YDL020C	nonessential	65	0.0410613
YDL019C	nonessential	150	0.0494635
YDL018C	nonessential	23	0.0341246
YDL013W	nonessential	22	0.0118534
YDL012C	nonessential	43	0.136076
YDL011C	nonessential	39	0.121875
YDL010W	nonessential	61	0.0881503
YDL009C	nonessential	26	0.08125
YDL007C-A	nonessential	19	0.0748031
YDL006W	nonessential	24	0.0294479
YDL005C	nonessential	65	0.0503096
YDL002C	nonessential	59	0.0970395
YDL001W	nonessential	150	0.196474
YDR001C	nonessential	150	0.134991
YDR003W	nonessential	103	0.166667
YDR003W-A	nonessential	12	0.10084
YDR004W	nonessential	64	0.0464104
YDR005C	nonessential	28	0.0237288
YDR006C	nonessential	110	0.0411677
YDR007W	nonessential	81	0.120715
YDR008C	nonessential	70	0.2
YDR009W	nonessential	120	0.0797342
YDR010C	nonessential	103	0.2
YDR011W	nonessential	150	0.0526434
YDR014W	nonessential	67	0.0345361
YDR014W-A	nonessential	23	0.0474227
YDR015C	nonessential	16	0.0677966
YDR017C	nonessential	91	0.0292793
YDR018C	nonessential	94	0.0812446
YDR019C	nonessential	76	0.0633862
YDR020C	nonessential	71	0.102158
YDR022C	nonessential	24	0.0408859
YDR024W	nonessential	43	0.0892116
YDR025W	nonessential	4	0.0111732
YDR026C	nonessential	71	0.0420118
YDR027C	nonessential	29	0.0109023
YDR028C	nonessential	37	0.0124579
YDR029W	nonessential	11	0.0353698
YDR030C	nonessential	78	0.0515873
YDR031W	nonessential	12	0.0331492
YDR032C	nonessential	32	0.0539629
YDR033W	nonessential	33	0.0344108
YDR034C	nonessential	45	0.0197542
YDR034C-A	nonessential	3	0.0258621
YDR034W-B	nonessential	9	0.0592105
YDR035W	nonessential	31	0.0289991
YDR036C	nonessential	33	0.0220147
YDR040C	nonessential	2	0.00662252
YDR042C	nonessential	8	0.0133556
YDR043C	nonessential	14	0.0202312
YDR046C	nonessential	44	0.024296
YDR048C	nonessential	23	0.073955
YDR049W	nonessential	7	0.00369393
YDR051C	nonessential	37	0.0381443
YDR055W	nonessential	25	0.0187829
YDR056C	nonessential	29	0.0472313
YDR057W	nonessential	33	0.0206508
YDR058C	nonessential	22	0.0231335
YDR059C	nonessential	13	0.0308057
YDR061W	nonessential	37	0.022896
YDR063W	nonessential	11	0.0246637
YDR065W	nonessential	13	0.011883
YDR066C	nonessential	15	0.0262697
YDR067C	nonessential	30	0.0447094
YDR068W	nonessential	15	0.0161464
YDR069C	nonessential	2	0.000749064
YDR070C	nonessential	2	0.00719424
YDR071C	nonessential	5	0.00874126
YDR072C	nonessential	54	0.0342422
YDR073W	nonessential	12	0.0237154
YDR074W	nonessential	11	0.00415094
YDR075W	nonessential	17	0.0187225
YDR076W	nonessential	21	0.0172555
YDR077W	nonessential	11	0.0119695
YDR078C	nonessential	15	0.0224551
YDR079W	nonessential	11	0.0331325
YDR079C-A	nonessential	1	0.00465116
YDR080W	nonessential	20	0.00689893
YDR083W	nonessential	14	0.0122271
YDR084C	nonessential	11	0.0184564
YDR085C	nonessential	25	0.0136911
YDR089W	nonessential	39	0.0150521
YDR090C	nonessential	12	0.0134378
YDR092W	nonessential	8	0.0176211
[truncated: 9,719 more rows]

## Sheet: Fig.1f&g
Gene	Annotation	RF prediction
YAL001C	essential	0.948
YAL003W	essential	0.998
YAL007C	nonessential	0.004
YAL008W	nonessential	0
YAL011W	nonessential	0.01
YAL013W	nonessential	0.118
YAL017W	nonessential	0.004
YAL019W	nonessential	0.002
YAL022C	nonessential	0
YAL027W	nonessential	0
YAL028W	nonessential	0
YAL033W	essential	0.85
YAL037W	nonessential	0
YAL042W	nonessential	0
YAL044W-A	nonessential	0.044
YAL053W	nonessential	0
YAL054C	nonessential	0
YAL055W	nonessential	0.004
YAL061W	nonessential	0
YAL062W	nonessential	0
YAL063C	nonessential	0
YAL067C	nonessential	0
YAR002C-A	nonessential	0
YAR008W	essential	0.948
YAR027W	nonessential	0
YAR035W	nonessential	0.004
YAR042W	nonessential	0
YAR050W	nonessential	0
YAR073W	nonessential	0.04
YBL003C	nonessential	0.002
YBL004W	essential	0.996
YBL005W	nonessential	0
YBL006C	nonessential	0.002
YBL007C	nonessential	0
YBL009W	nonessential	0
YBL010C	nonessential	0
YBL016W	nonessential	0
YBL017C	nonessential	0.006
YBL018C	essential	0.272
YBL020W	essential	0.954
YBL023C	essential	0.998
YBL024W	nonessential	0
YBL025W	nonessential	0.634
YBL029W	nonessential	0
YBL035C	essential	0.936
YBL036C	nonessential	0.002
YBL037W	nonessential	0
YBL039C	nonessential	0
YBL042C	nonessential	0.002
YBL043W	nonessential	0.004
YBL045C	nonessential	0
YBL046W	nonessential	0.002
YBL048W	nonessential	0.12
YBL051C	nonessential	0
YBL053W	nonessential	0.046
YBL054W	nonessential	0
YBL056W	nonessential	0
YBL063W	nonessential	0
YBL064C	nonessential	0
YBL067C	nonessential	0
YBL068W	nonessential	0.004
YBL071C	nonessential	0.166
YBL081W	nonessential	0
YBL088C	nonessential	0.008
YBL090W	nonessential	0
YBL091C	nonessential	0.002
YBL092W	essential	0.974
YBL094C	nonessential	0
YBL095W	nonessential	0
YBL096C	nonessential	0.008
YBL097W	essential	0.992
YBL098W	nonessential	0
YBL101C	nonessential	0
YBL104C	nonessential	0.004
YBL106C	nonessential	0
YBR001C	nonessential	0
YBR005W	nonessential	0
YBR006W	nonessential	0
YBR013C	nonessential	0
YBR016W	nonessential	0.008
YBR021W	nonessential	0
YBR028C	nonessential	0
YBR037C	nonessential	0
YBR038W	essential	0.346
YBR039W	nonessential	0.798
YBR040W	nonessential	0.004
YBR041W	nonessential	0
YBR044C	nonessential	0
YBR047W	nonessential	0
YBR048W	nonessential	0.264
YBR049C	essential	0.984
YBR050C	nonessential	0
YBR051W	nonessential	0
YBR055C	essential	0.972
YBR057C	nonessential	0
YBR060C	essential	0.964
YBR066C	nonessential	0
YBR067C	nonessential	0.092
YBR072W	nonessential	0.004
YBR074W	nonessential	0
YBR078W	nonessential	0.01
YBR079C	essential	0.956
YBR080C	essential	1
YBR084C-A	nonessential	0.012
YBR084W	nonessential	0
YBR087W	essential	0.998
YBR091C	essential	0.538
YBR093C	nonessential	0.094
YBR096W	nonessential	0.012
YBR098W	nonessential	0.006
YBR101C	nonessential	0.034
YBR103W	nonessential	0.218
YBR104W	nonessential	0.022
YBR105C	nonessential	0
YBR110W	essential	0.986
YBR111C	nonessential	0.002
YBR117C	nonessential	0
YBR119W	nonessential	0.05
YBR120C	nonessential	0.136
YBR122C	nonessential	0
YBR129C	nonessential	0.016
YBR132C	nonessential	0.002
YBR135W	essential	0.576
YBR139W	nonessential	0
YBR145W	nonessential	0
YBR146W	nonessential	0.002
YBR147W	nonessential	0.004
YBR148W	nonessential	0
YBR153W	essential	0.916
YBR157C	nonessential	0.138
YBR158W	nonessential	0
YBR160W	essential	0.94
YBR161W	nonessential	0
YBR164C	nonessential	0.478
YBR166C	nonessential	0.186
YBR169C	nonessential	0
YBR171W	nonessential	0
YBR172C	nonessential	0
YBR173C	nonessential	0.222
YBR177C	nonessential	0
YBR179C	nonessential	0.954
YBR185C	nonessential	0.062
YBR186W	nonessential	0.302
YBR187W	nonessential	0
YBR192W	essential	0.314
YBR195C	nonessential	0
YBR197C	nonessential	0
YBR199W	nonessential	0.004
YBR201W	nonessential	0.008
YBR203W	nonessential	0.004
YBR205W	nonessential	0
YBR207W	nonessential	0
YBR209W	nonessential	0.002
YBR210W	nonessential	0.054
YBR212W	nonessential	0
YBR214W	nonessential	0.008
YBR215W	nonessential	0
YBR216C	nonessential	0.002
YBR219C	nonessential	0
YBR224W	nonessential	0
YBR227C	nonessential	0
YBR228W	nonessential	0.002
YBR229C	nonessential	0
YBR230C	nonessential	0.016
YBR236C	essential	0.954
YBR237W	essential	1
YBR238C	nonessential	0
YBR242W	nonessential	0.066
YBR243C	essential	0.974
YBR245C	nonessential	0
YBR249C	nonessential	0.002
YBR251W	nonessential	0
YBR253W	essential	0.106
YBR254C	essential	0.918
YBR255C-A	nonessential	0.062
YBR257W	essential	1
YBR258C	nonessential	0.004
YBR260C	nonessential	0
YBR261C	nonessential	0
YBR263W	nonessential	0
YBR265W	essential	1
YBR266C	nonessential	0.326
YBR269C	nonessential	0
YBR271W	nonessential	0
YBR273C	nonessential	0.002
YBR276C	nonessential	0
YBR277C	nonessential	0.014
YBR283C	nonessential	0.006
YBR285W	nonessential	0.19
YBR287W	nonessential	0
YBR289W	nonessential	0.798
YBR290W	nonessential	0
YBR291C	nonessential	0
YBR292C	nonessential	0.004
YBR295W	nonessential	0
YBR298C	nonessential	0
YCL001W	nonessential	0.014
YCL001W-A	nonessential	0.006
YCL002C	nonessential	0
YCL007C	nonessential	0.04
YCL008C	nonessential	0
YCL009C	nonessential	0
YCL010C	nonessential	0
YCL012C	nonessential	0.03
YCL017C	essential	0.984
YCL024W	nonessential	0
YCL026C-A	nonessential	0
YCL026C-B	nonessential	0
YCL028W	nonessential	0
YCL029C	nonessential	0
YCL030C	nonessential	0
YCL031C	essential	0.92
YCL034W	nonessential	0
YCL036W	nonessential	0
YCL037C	nonessential	0
YCL039W	nonessential	0
YCL040W	nonessential	0
YCL047C	nonessential	0.004
YCL048W	nonessential	0.002
YCL049C	nonessential	0.002
YCL050C	nonessential	0
YCL051W	nonessential	0
YCL056C	nonessential	0.052
YCL057W	nonessential	0
YCL058C	nonessential	0
YCL058W-A	nonessential	0.01
YCL061C	nonessential	0.002
YCL063W	nonessential	0
YCL064C	nonessential	0.016
YCR001W	nonessential	0.008
YCR002C	nonessential	0.228
YCR008W	nonessential	0
YCR009C	nonessential	0.004
YCR010C	nonessential	0
YCR014C	nonessential	0
YCR015C	nonessential	0
YCR016W	nonessential	0
YCR018C	nonessential	0.002
YCR019W	nonessential	0
YCR022C	nonessential	0
YCR024C	nonessential	0
YCR028C	nonessential	0
YCR030C	nonessential	0
YCR034W	nonessential	0.008
YCR035C	essential	0.994
YCR036W	nonessential	0
YCR050C	nonessential	0.02
YCR057C	essential	0.81
YCR063W	nonessential	0.018
YCR064C	nonessential	0.158
YCR065W	nonessential	0.002
YCR066W	nonessential	0.056
YCR067C	nonessential	0
YCR069W	nonessential	0
YCR071C	nonessential	0
YCR072C	essential	0.942
YCR073W-A	nonessential	0
YCR077C	nonessential	0.546
YCR082W	nonessential	0.006
YCR085W	nonessential	0.144
YCR087W	nonessential	0
YCR091W	nonessential	0.002
YCR100C	nonessential	0
YCR101C	nonessential	0
YCR105W	nonessential	0.002
YDL005C	nonessential	0
YDL007W	essential	1
YDL008W	essential	0.312
YDL014W	essential	1
YDL015C	essential	1
YDL018C	nonessential	0
YDL027C	nonessential	0
YDL029W	essential	1
YDL034W	nonessential	0.05
YDL039C	nonessential	0
YDL041W	nonessential	0.04
YDL042C	nonessential	0.002
YDL043C	essential	0.958
YDL044C	nonessential	0
YDL045C	essential	1
YDL046W	nonessential	0.032
YDL050C	nonessential	0
YDL052C	nonessential	0
YDL054C	nonessential	0
YDL055C	essential	0.998
YDL056W	nonessential	0
YDL057W	nonessential	0.002
YDL058W	essential	0.874
YDL062W	nonessential	0.21
YDL065C	nonessential	0
YDL070W	nonessential	0.042
YDL079C	nonessential	0
YDL080C	nonessential	0.028
YDL082W	nonessential	0.13
YDL088C	nonessential	0.002
YDL091C	nonessential	0
YDL092W	essential	0.62
YDL093W	nonessential	0
YDL094C	nonessential	0
YDL100C	nonessential	0.706
YDL105W	essential	0.994
YDL107W	nonessential	0
YDL110C	nonessential	0
YDL112W	nonessential	0
YDL114W	nonessential	0.002
YDL115C	nonessential	0.602
YDL117W	nonessential	0.002
YDL118W	nonessential	0.014
YDL121C	nonessential	0
YDL122W	nonessential	0
YDL123W	nonessential	0.002
YDL125C	nonessential	0
YDL126C	essential	1
YDL127W	nonessential	0
YDL128W	nonessential	0
YDL132W	essential	0.988
YDL134C	nonessential	0.002
YDL137W	nonessential	0
YDL141W	essential	0.958
YDL145C	essential	1
YDL147W	essential	1
YDL155W	nonessential	0
YDL156W	nonessential	0
YDL159W	nonessential	0
YDL162C	nonessential	0.02
YDL165W	essential	0.798
YDL167C	nonessential	0
YDL168W	nonessential	0
YDL174C	nonessential	0
YDL175C	nonessential	0.002
YDL177C	nonessential	0
YDL178W	nonessential	0
YDL179W	nonessential	0.036
YDL186W	nonessential	0
YDL187C	nonessential	0.054
YDL188C	nonessential	0
YDL189W	nonessential	0.006
YDL195W	essential	0.976
YDL197C	nonessential	0
YDL198C	nonessential	0
YDL199C	nonessential	0
YDL200C	nonessential	0.006
YDL204W	nonessential	0
YDL205C	essential	0.956
YDL207W	essential	0.968
YDL209C	essential	0.992
YDL216C	nonessential	0
YDL217C	essential	0.88
YDL218W	nonessential	0
YDL219W	nonessential	0.006
YDL223C	nonessential	0
YDL224C	nonessential	0
YDL226C	nonessential	0.05
YDL230W	nonessential	0
YDL234C	nonessential	0.006
YDL236W	nonessential	0
YDL241W	nonessential	0
YDL242W	nonessential	0.002
YDR001C	nonessential	0
YDR009W	nonessential	0
YDR010C	nonessential	0.054
YDR013W	essential	0.974
YDR014W	nonessential	0
YDR014W-A	nonessential	0.01
YDR018C	nonessential	0.008
YDR019C	nonessential	0
YDR023W	essential	0.968
YDR025W	nonessential	0.086
YDR027C	nonessential	0.228
YDR028C	nonessential	0.084
YDR029W	nonessential	0.052
YDR031W	nonessential	0.05
YDR033W	nonessential	0
YDR034C	nonessential	0
YDR035W	nonessential	0
YDR036C	nonessential	0
YDR037W	essential	0.998
YDR041W	essential	0.01
YDR044W	essential	1
YDR045C	essential	0.662
YDR046C	nonessential	0
YDR050C	essential	1
YDR056C	nonessential	0
YDR060W	essential	0.956
YDR061W	nonessential	0
YDR062W	essential	0.974
YDR066C	nonessential	0
YDR068W	nonessential	0
YDR072C	nonessential	0
YDR073W	nonessential	0.004
YDR076W	nonessential	0
YDR077W	nonessential	0
YDR078C	nonessential	0
YDR082W	essential	0.93
YDR084C	nonessential	0.002
YDR085C	nonessential	0
YDR088C	essential	0.998
YDR090C	nonessential	0
YDR091C	essential	1
YDR092W	nonessential	0
YDR093W	nonessential	0.004
YDR097C	nonessential	0.096
YDR098C	nonessential	0.002
YDR106W	nonessential	0.022
YDR109C	nonessential	0
YDR110W	nonessential	0
YDR112W	nonessential	0
YDR115W	nonessential	0.006
YDR116C	nonessential	0.144
YDR120C	nonessential	0.002
YDR121W	nonessential	0.116
YDR125C	nonessential	0.04
YDR126W	nonessential	0.016
YDR128W	nonessential	0.002
YDR129C	nonessential	0.324
YDR131C	nonessential	0.034
YDR135C	nonessential	0.104
YDR137W	nonessential	0.746
YDR138W	nonessential	0.004
YDR141C	essential	0.99
YDR142C	nonessential	0.02
YDR144C	nonessential	0
YDR145W	essential	0.954
YDR146C	nonessential	0.004
YDR148C	nonessential	0.01
YDR153C	nonessential	0.032
YDR154C	nonessential	0.844
YDR155C	nonessential	0.312
YDR156W	nonessential	0
YDR157W	nonessential	0
YDR163W	nonessential	0.002
YDR164C	essential	0.99
YDR166C	essential	0.054
YDR167W	essential	0.902
YDR170C	essential	0.992
YDR171W	nonessential	0.288
YDR172W	essential	0.73
YDR175C	nonessential	0.064
YDR179W-A	nonessential	0
YDR180W	essential	0.99
YDR185C	nonessential	0.116
YDR191W	nonessential	0
YDR192C	nonessential	0.252
YDR193W	nonessential	0.298
YDR196C	essential	0.68
YDR197W	nonessential	0.018
YDR198C	nonessential	0.194
YDR204W	nonessential	0.07
YDR205W	nonessential	0
YDR207C	nonessential	0.126
YDR211W	essential	1
YDR212W	essential	1
YDR213W	nonessential	0
YDR215C	nonessential	0
YDR216W	nonessential	0.426
YDR218C	nonessential	0.006
YDR219C	nonessential	0.18
YDR222W	nonessential	0.028
YDR224C	essential	0.502
YDR225W	nonessential	0.362
YDR228C	essential	1
YDR231C	nonessential	0
YDR232W	essential	1
YDR234W	nonessential	0
YDR236C	essential	1
YDR237W	nonessential	0.004
YDR242W	nonessential	0
YDR245W	nonessential	0.872
YDR246W	essential	0.74
YDR248C	nonessential	0.058
YDR249C	nonessential	0
YDR252W	nonessential	0.596
YDR253C	nonessential	0.064
YDR254W	nonessential	0.702
YDR255C	nonessential	0.046
YDR256C	nonessential	0
YDR257C	nonessential	0.352
YDR258C	nonessential	0.004
YDR262W	nonessential	0.186
YDR263C	nonessential	0
YDR269C	nonessential	0.028
YDR270W	nonessential	0.03
YDR272W	nonessential	0.002
YDR275W	nonessential	0.002
YDR282C	nonessential	0.028
YDR284C	nonessential	0.006
YDR285W	nonessential	0.082
YDR288W	essential	1
YDR292C	essential	0.994
YDR293C	nonessential	0.016
YDR299W	essential	1
YDR301W	essential	1
YDR302W	essential	0.902
YDR304C	nonessential	0
YDR306C	nonessential	0.002
YDR307W	nonessential	0.028
YDR309C	nonessential	0.026
YDR311W	essential	0.738
YDR313C	nonessential	0
YDR314C	nonessential	0.002
YDR316W	nonessential	0
YDR322W	nonessential	0.844
YDR324C	essential	0.984
YDR326C	nonessential	0.048
YDR329C	nonessential	0.184
YDR331W	essential	1
YDR333C	nonessential	0.002
YDR334W	nonessential	0.124
YDR337W	nonessential	0.002
YDR339C	essential	0.992
YDR341C	essential	1
YDR349C	nonessential	0.046
YDR352W	nonessential	0.09
YDR353W	essential	1
YDR362C	essential	0.982
YDR372C	nonessential	0.566
YDR390C	essential	0.992
YDR393W	nonessential	0
YDR394W	essential	0.996
YDR407C	essential	0.986
YDR410C	nonessential	0.158
YDR419W	nonessential	0.01
YDR423C	nonessential	0
YDR430C	nonessential	0
YDR431W	nonessential	0.006
YDR438W	nonessential	0.076
YDR440W	nonessential	0.004
YDR441C	nonessential	0.002
YDR443C	nonessential	0.052
YDR444W	nonessential	0.002
YDR445C	nonessential	0
YDR446W	nonessential	0
YDR450W	nonessential	0.038
YDR451C	nonessential	0.032
YDR452W	nonessential	0
YDR453C	nonessential	0.004
YDR454C	essential	0.988
YDR455C	nonessential	0.07
YDR456W	nonessential	0.006
YDR457W	nonessential	0.068
YDR459C	nonessential	0.054
YDR462W	nonessential	0.082
YDR463W	nonessential	0.938
YDR465C	nonessential	0
YDR466W	nonessential	0
YDR472W	essential	0.998
YDR475C	nonessential	0.002
YDR479C	nonessential	0.006
YDR481C	nonessential	0
YDR487C	essential	1
YDR491C	nonessential	0.024
YDR492W	nonessential	0
YDR493W	nonessential	0
YDR494W	nonessential	0
YDR495C	nonessential	0.004
YDR498C	essential	0.894
YDR499W	essential	0.998
YDR501W	nonessential	0
YDR512C	nonessential	0
YDR513W	nonessential	0.14
YDR514C	nonessential	0
YDR515W	nonessential	0
YDR519W	nonessential	0
YDR520C	nonessential	0.002
YDR521W	nonessential	0.062
YDR522C	nonessential	0.016
YDR525W	nonessential	0
YDR528W	nonessential	0
YDR529C	nonessential	0.13
YDR533C	nonessential	0
YDR535C	nonessential	0
YDR536W	nonessential	0
YDR537C	nonessential	0
YDR541C	nonessential	0
YEL002C	essential	0.988
YEL008W	nonessential	0
YEL014C	nonessential	0
YEL015W	nonessential	0
YEL016C	nonessential	0
YEL017W	nonessential	0
YEL018W	nonessential	0.008
YEL019C	essential	0.568
YEL020C	nonessential	0
YEL023C	nonessential	0
YEL024W	nonessential	0.002
YEL026W	essential	0.668
YEL028W	nonessential	0.002
YEL030C-A	nonessential	0
YEL030W	nonessential	0
YEL033W	nonessential	0
YEL036C	nonessential	0.318
YEL039C	nonessential	0
YEL043W	nonessential	0
YEL046C	nonessential	0.042
YEL052W	nonessential	0
YEL053W-A	nonessential	0.014
YEL055C	essential	0.838
YEL056W	nonessential	0
YEL057C	nonessential	0
YEL060C	nonessential	0.002
YEL061C	nonessential	0.066
YEL062W	nonessential	0.004
YEL063C	nonessential	0
YEL065W	nonessential	0
YEL067C	nonessential	0.062
YEL071W	nonessential	0
YEL072W	nonessential	0.002
YER001W	nonessential	0.002
YER002W	nonessential	0.094
YER003C	essential	0.994
YER004W	nonessential	0
YER005W	nonessential	0
YER006C-A	nonessential	0.006
YER009W	essential	0.932
YER011W	nonessential	0
YER012W	essential	0.84
YER016W	nonessential	0
YER019W	nonessential	0
YER020W	nonessential	0
YER021W	essential	0.994
YER024W	nonessential	0.002
YER030W	nonessential	0.004
YER031C	nonessential	0.006
YER033C	nonessential	0
YER035W	nonessential	0
YER038W-A	nonessential	0
YER040W	nonessential	0
YER042W	nonessential	0
YER044C-A	nonessential	0
YER046W	nonessential	0.01
YER048C	nonessential	0.014
YER050C	nonessential	0
YER051W	nonessential	0
YER053C	nonessential	0.002
YER054C	nonessential	0
YER056C	nonessential	0
YER056C-A	nonessential	0.004
YER058W	nonessential	0.022
YER060W	nonessential	0
YER060W-A	nonessential	0
YER061C	nonessential	0.004
YER062C	nonessential	0
YER063W	nonessential	0
YER064C	nonessential	0
YER065C	nonessential	0
YER066C-A	nonessential	0.01
YER067C-A	nonessential	0.318
YER067W	nonessential	0.018
YER071C	nonessential	0.41
YER073W	nonessential	0
YER076C	nonessential	0
YER076W-A	nonessential	0.014
YER077C	nonessential	0
YER078C	nonessential	0.002
YER079W	nonessential	0.002
YER080W	nonessential	0
YER082C	essential	0.532
YER084W-A	nonessential	0.004
YER088C	nonessential	0.002
YER088C-A	nonessential	0.002
YER089C	nonessential	0
YER093C	essential	0.602
YER096W	nonessential	0
YER097W	nonessential	0.01
YER098W	nonessential	0.002
YER099C	nonessential	0
YER100W	nonessential	0
YER103W	nonessential	0.09
YER104W	essential	0.016
YER105C	nonessential	0.072
YER109C	nonessential	0
YER112W	essential	0.468
YER113C	nonessential	0
YER115C	nonessential	0.014
YER119C	nonessential	0
YER125W	essential	0.978
YER127W	essential	1
YER133W	essential	1
YER133W-A	nonessential	0.432
YER134C	nonessential	0.022
YER135C	nonessential	0.014
YER137C	nonessential	0.018
YER137W-A	nonessential	0.012
YER141W	nonessential	0.014
YER145C	nonessential	0.004
YER151C	nonessential	0.01
YER153C	nonessential	0
YER154W	nonessential	0
YER157W	essential	0.262
YER158C	nonessential	0.05
YER162C	nonessential	0.002
YER165W	essential	1
YER171W	essential	1
YER176W	nonessential	0.01
YER179W	nonessential	0
YER182W	nonessential	0
YER184C	nonessential	0
YER185W	nonessential	0
YER186C	nonessential	0
YER187W	nonessential	0
YER188W	nonessential	0.074
YFL001W	nonessential	0
YFL002C	essential	0.988
YFL003C	nonessential	0.03
YFL004W	nonessential	0
YFL007W	nonessential	0.056
YFL008W	essential	1
YFL011W	nonessential	0
YFL012W	nonessential	0.02
YFL017C	essential	0.896
YFL019C	nonessential	0.272
YFL024C	essential	0.352
YFL027C	nonessential	0
YFL029C	essential	0.94
YFL033C	nonessential	0
YFL038C	essential	0.892
YFL039C	essential	1
YFL040W	nonessential	0.012
YFL041W	nonessential	0
YFL044C	nonessential	0.004
YFL049W	nonessential	0
YFL051C	nonessential	0.004
YFL053W	nonessential	0.002
YFL056C	nonessential	0
YFR001W	nonessential	0.006
YFR003C	essential	0.85
YFR004W	essential	0.962
YFR005C	essential	0.966
YFR012W	nonessential	0
YFR013W	nonessential	0
YFR014C	nonessential	0
YFR016C	nonessential	0
YFR022W	nonessential	0
YFR026C	nonessential	0
YFR028C	essential	0.978
YFR029W	essential	0.946
YFR031C	essential	0.988
YFR031C-A	nonessential	0.006
YFR032C	nonessential	0
YFR039C	nonessential	0.004
YFR044C	nonessential	0.002
YFR045W	nonessential	0
YFR046C	nonessential	0
YFR047C	nonessential	0.016
YFR057W	nonessential	0.02
YGL001C	essential	0.97
YGL003C	nonessential	0
YGL004C	nonessential	0
YGL008C	essential	1
YGL013C	nonessential	0
YGL014W	nonessential	0
YGL016W	nonessential	0
YGL018C	essential	1
YGL021W	nonessential	0
YGL022W	essential	0.566
YGL027C	nonessential	0.004
YGL033W	nonessential	0.004
YGL036W	nonessential	0
YGL039W	nonessential	0.104
YGL042C	nonessential	0.098
YGL045W	nonessential	0
YGL048C	essential	0.98
YGL050W	nonessential	0
YGL055W	essential	1
YGL064C	nonessential	0.016
YGL077C	nonessential	0
YGL078C	nonessential	0.154
YGL081W	nonessential	0
YGL082W	nonessential	0
YGL083W	nonessential	0
YGL086W	nonessential	0
YGL087C	nonessential	0
YGL090W	nonessential	0.014
YGL091C	essential	0.916
YGL094C	nonessential	0
YGL097W	essential	0.992
YGL098W	essential	1
YGL101W	nonessential	0.004
YGL104C	nonessential	0
YGL105W	nonessential	0.046
YGL112C	essential	1
YGL113W	essential	0.462
YGL116W	essential	1
YGL118C	nonessential	0
YGL120C	essential	0.996
YGL121C	nonessential	0
YGL122C	essential	0.906
YGL124C	nonessential	0.012
YGL128C	essential	0.218
YGL132W	nonessential	0.032
YGL133W	nonessential	0
YGL134W	nonessential	0
YGL137W	essential	0.978
YGL139W	nonessential	0.002
YGL140C	nonessential	0.014
YGL142C	essential	1
YGL144C	nonessential	0
YGL147C	nonessential	0.098
YGL149W	nonessential	0.002
YGL150C	essential	0.86
YGL151W	nonessential	0
YGL152C	nonessential	0.006
YGL153W	nonessential	0
YGL157W	nonessential	0.004
YGL158W	nonessential	0
YGL159W	nonessential	0
YGL161C	nonessential	0
YGL162W	nonessential	0
YGL163C	nonessential	0.06
YGL164C	nonessential	0
YGL166W	nonessential	0.054
YGL171W	essential	0.998
YGL172W	essential	0.214
YGL176C	nonessential	0
YGL177W	nonessential	0.024
YGL178W	nonessential	0.02
YGL183C	nonessential	0.004
YGL186C	nonessential	0
YGL193C	nonessential	0.008
YGL194C	nonessential	0
YGL196W	nonessential	0
YGL197W	nonessential	0
YGL199C	nonessential	0.014
YGL200C	nonessential	0
YGL204C	nonessential	0.012
YGL205W	nonessential	0
YGL207W	essential	0.952
YGL208W	nonessential	0.002
YGL210W	nonessential	0
YGL212W	nonessential	0
YGL215W	nonessential	0
YGL216W	nonessential	0
YGL220W	nonessential	0.002
YGL221C	nonessential	0.04
YGL222C	nonessential	0
YGL224C	nonessential	0.002
YGL229C	nonessential	0
YGL230C	nonessential	0.002
YGL233W	essential	0.986
YGL237C	nonessential	0
YGL241W	nonessential	0
YGL242C	nonessential	0.012
YGL244W	nonessential	0.002
YGL245W	essential	0.914
YGL248W	nonessential	0
YGL249W	nonessential	0
YGL251C	nonessential	0
YGL254W	nonessential	0.004
YGL256W	nonessential	0
YGR002C	essential	0.65
YGR003W	nonessential	0.002
YGR005C	essential	0.946
YGR009C	essential	0.732
YGR011W	nonessential	0.01
YGR013W	essential	0.722
YGR018C	nonessential	0.006
YGR019W	nonessential	0
YGR023W	nonessential	0
YGR026W	nonessential	0
YGR027C	nonessential	0.002
YGR028W	nonessential	0.004
YGR030C	essential	0.88
YGR031W	nonessential	0
YGR032W	nonessential	0.004
YGR033C	nonessential	0.026
YGR039W	nonessential	0.074
YGR040W	nonessential	0
YGR041W	nonessential	0
YGR043C	nonessential	0.006
YGR045C	nonessential	0.016
YGR048W	essential	0.988
YGR052W	nonessential	0
YGR060W	essential	0.972
YGR065C	essential	0.994
YGR066C	nonessential	0.024
YGR070W	nonessential	0
YGR072W	nonessential	0.064
YGR078C	nonessential	0.07
YGR080W	nonessential	0.002
YGR081C	nonessential	0.008
YGR082W	essential	0.398
YGR083C	essential	0.976
YGR084C	nonessential	0.004
YGR086C	nonessential	0.028
YGR095C	essential	0.886
YGR097W	nonessential	0
YGR098C	essential	1
YGR099W	essential	1
YGR100W	nonessential	0
YGR101W	nonessential	0.004
YGR103W	essential	0.982
YGR110W	nonessential	0.002
YGR111W	nonessential	0
YGR113W	essential	0.438
YGR117C	nonessential	0
YGR119C	essential	0.6
YGR120C	essential	0.844
YGR123C	nonessential	0.02
YGR124W	nonessential	0
YGR125W	nonessential	0.02
YGR126W	nonessential	0.002
YGR127W	nonessential	0.002
YGR129W	nonessential	0.004
YGR131W	nonessential	0.006
YGR132C	nonessential	0
YGR133W	nonessential	0.038
YGR148C	nonessential	0.044
YGR149W	nonessential	0
YGR157W	nonessential	0
YGR158C	essential	0.98
YGR159C	nonessential	0.018
YGR160W	nonessential	0.696
YGR165W	nonessential	0.004
YGR169C	nonessential	0
YGR173W	nonessential	0
YGR174C	nonessential	0.002
YGR175C	essential	0.984
YGR178C	nonessential	0.006
YGR179C	essential	0.962
YGR180C	nonessential	0.138
YGR181W	nonessential	0
YGR186W	essential	1
YGR188C	nonessential	0.004
YGR192C	nonessential	0.048
YGR197C	nonessential	0
YGR198W	essential	0.978
YGR199W	nonessential	0
YGR200C	nonessential	0.002
YGR201C	nonessential	0
YGR202C	nonessential	0
YGR207C	nonessential	0.016
YGR210C	nonessential	0
YGR212W	nonessential	0.034
YGR213C	nonessential	0
YGR215W	nonessential	0.004
YGR221C	nonessential	0
YGR222W	nonessential	0.006
YGR231C	nonessential	0
YGR232W	nonessential	0.002
YGR234W	nonessential	0
YGR238C	nonessential	0.05
YGR239C	nonessential	0
YGR243W	nonessential	0.192
YGR244C	nonessential	0.004
YGR246C	essential	0.99
YGR247W	nonessential	0
YGR248W	nonessential	0.01
YGR249W	nonessential	0
YGR255C	nonessential	0.002
YGR257C	nonessential	0.024
YGR258C	nonessential	0
YGR259C	nonessential	0.02
YGR266W	nonessential	0
YGR267C	essential	0.998
YGR269W	nonessential	0.038
YGR271W	nonessential	0
YGR275W	nonessential	0.65
YGR277C	essential	1
YGR278W	essential	0.348
YGR279C	nonessential	0.042
YGR280C	essential	0.094
YGR281W	nonessential	0
YGR283C	nonessential	0.004
YGR285C	nonessential	0
YGR288W	nonessential	0
YGR290W	nonessential	0
YGR295C	nonessential	0
YHL002C-A	nonessential	0.002
YHL002W	nonessential	0
YHL004W	nonessential	0
YHL006W-A	nonessential	0
YHL008C	nonessential	0
YHL010C	nonessential	0
YHL014C	nonessential	0
YHL016C	nonessential	0
YHL017W	nonessential	0
YHL019W-A	nonessential	0.002
YHL020C	nonessential	0
YHL021C	nonessential	0
YHL022C	nonessential	0
YHL023C	nonessential	0.002
YHL024W	nonessential	0
YHL025W	nonessential	0.356
YHL029C	nonessential	0.002
YHL030W-A	nonessential	0.01
YHL031C	nonessential	0.196
YHL033C	nonessential	0.02
YHL034C	nonessential	0.006
YHL034W-A	nonessential	0.002
YHL035C	nonessential	0.016
YHL036W	nonessential	0
YHL037C	nonessential	0.074
YHL039W	nonessential	0.002
YHL040C	nonessential	0
YHL043W	nonessential	0.004
YHL047C	nonessential	0
YHL048W	nonessential	0
YHR002W	nonessential	0
YHR008C	nonessential	0
YHR015W	nonessential	0
YHR018C	nonessential	0
YHR020W	essential	0.878
YHR021W-A	nonessential	0
YHR024C	essential	0.99
YHR028W-A	nonessential	0.068
YHR029C	nonessential	0
YHR031C	nonessential	0
YHR032W	nonessential	0
YHR034C	nonessential	0.002
YHR037W	nonessential	0
YHR040W	essential	0.116
YHR041C	nonessential	0.056
YHR042W	essential	0.326
YHR045W	nonessential	0
YHR046C	nonessential	0
YHR048W	nonessential	0
YHR050W	nonessential	0
YHR057C	nonessential	0.002
YHR058C	essential	0.702
YHR059W	nonessential	0.33
YHR063W-A	nonessential	0
YHR065C	essential	0.996
YHR068W	essential	0.872
YHR069C	essential	0.948
YHR071W	nonessential	0
YHR075C	nonessential	0
YHR076W	nonessential	0.068
YHR078W	nonessential	0.004
YHR080C	nonessential	0
YHR082C	nonessential	0
YHR083W	essential	1
YHR085W	essential	0.984
YHR089C	essential	0.048
YHR092C	nonessential	0.002
YHR097C	nonessential	0
YHR098C	nonessential	0.006
YHR101C	essential	0.946
YHR103W	nonessential	0
YHR105W	nonessential	0
YHR107C	essential	1
YHR108W	nonessential	0
YHR109W	nonessential	0
YHR110W	nonessential	0.006
YHR112C	nonessential	0.002
YHR113W	nonessential	0
YHR114W	nonessential	0.028
YHR115C	nonessential	0
YHR116W	nonessential	0.004
YHR118C	essential	1
YHR119W	nonessential	0.088
YHR120W	nonessential	0
YHR122W	essential	0.78
YHR123W	nonessential	0
YHR124W	nonessential	0
YHR125W	nonessential	0.084
YHR126C	nonessential	0
YHR127W	nonessential	0
YHR129C	nonessential	0.64
YHR130C	nonessential	0.226
YHR132W-A	nonessential	0
YHR133C	nonessential	0
YHR134W	nonessential	0.002
YHR136C	nonessential	0
YHR137W	nonessential	0.002
YHR138C	nonessential	0
YHR140W	nonessential	0
YHR143W	nonessential	0
YHR148W	essential	0.788
YHR149C	nonessential	0
YHR150W	nonessential	0
YHR152W	nonessential	0.004
YHR154W	nonessential	0
YHR157W	nonessential	0
YHR161C	nonessential	0.002
YHR167W	nonessential	0.026
YHR169W	essential	0.976
YHR170W	essential	0.896
YHR173C	nonessential	0.032
YHR175W	nonessential	0.004
YHR180W	nonessential	0.002
YHR182W	nonessential	0
YHR186C	essential	0.876
YHR187W	nonessential	0.002
YHR189W	nonessential	0.006
YHR191C	nonessential	0.552
YHR192W	nonessential	0.006
YHR193C	nonessential	0.014
YHR193C-A	nonessential	0.004
YHR197W	essential	0.992
YHR198C	nonessential	0
YHR201C	nonessential	0
YHR204W	nonessential	0
YHR209W	nonessential	0
YHR210C	nonessential	0.006
YIL003W	essential	0.954
YIL006W	nonessential	0
YIL011W	nonessential	0.002
YIL012W	nonessential	0
YIL014C-A	nonessential	0.016
YIL014W	nonessential	0
YIL023C	nonessential	0
YIL025C	nonessential	0
YIL026C	essential	0.84
YIL028W	nonessential	0
YIL029W-A	nonessential	0.016
YIL030C	nonessential	0
YIL033C	nonessential	0.488
YIL034C	nonessential	0.016
YIL035C	nonessential	0
YIL037C	nonessential	0
YIL038C	nonessential	0
YIL042C	nonessential	0
YIL046W	essential	0.996
YIL047C-A	nonessential	0.03
YIL049W	nonessential	0.004
YIL051C	essential	0
YIL054W	nonessential	0
YIL055C	nonessential	0
YIL056W	nonessential	0.006
YIL061C	essential	0.02
YIL062C	essential	0.904
YIL064W	nonessential	0
YIL065C	nonessential	0
YIL066W-A	nonessential	0
YIL070C	nonessential	0
YIL071W-A	nonessential	0.002
YIL073C	nonessential	0.006
YIL076W	nonessential	0.282
YIL079C	nonessential	0
YIL083C	essential	0.968
YIL086C	nonessential	0
YIL090W	nonessential	0.248
YIL091C	essential	0.998
YIL094C	nonessential	0
YIL096C	nonessential	0
YIL098C	nonessential	0.026
YIL101C	nonessential	0
YIL104C	essential	0.598
YIL106W	essential	0.438
YIL112W	nonessential	0
YIL114C	nonessential	0.064
YIL121W	nonessential	0
YIL125W	nonessential	0
YIL130W	nonessential	0
YIL132C	nonessential	0
YIL135C	nonessential	0
YIL136W	nonessential	0
YIL138C	nonessential	0.076
YIL139C	nonessential	0
YIL140W	nonessential	0
YIL144W	essential	0.99
YIL147C	essential	0.99
YIL148W	nonessential	0.076
YIL150C	essential	0.916
YIL151C	nonessential	0
YIL155C	nonessential	0
YIL156W-A	nonessential	0.016
YIL158W	nonessential	0.036
YIL161W	nonessential	0.002
YIL162W	nonessential	0
YIL166C	nonessential	0.008
YIR001C	nonessential	0
YIR004W	nonessential	0.004
YIR005W	nonessential	0
YIR007W	nonessential	0
YIR008C	essential	0.986
YIR010W	essential	0.578
YIR011C	essential	0.94
YIR013C	nonessential	0
YIR014W	nonessential	0
YIR017C	nonessential	0
YIR021W	nonessential	0
YIR023W	nonessential	0.47
YIR024C	nonessential	0
YIR026C	nonessential	0
YIR027C	nonessential	0
YIR028W	nonessential	0
YIR032C	nonessential	0
YIR033W	nonessential	0.006
YIR035C	nonessential	0
YIR036C	nonessential	0
YIR036W-A	nonessential	0.032
YIR037W	nonessential	0
YIR038C	nonessential	0.01
YIR042C	nonessential	0.024
YJL002C	essential	0.942
YJL003W	nonessential	0
YJL005W	essential	0.832
YJL011C	essential	0.998
YJL022W	nonessential	0.032
YJL023C	nonessential	0
YJL025W	essential	0.976
YJL027C	nonessential	0.004
YJL028W	nonessential	0.024
YJL029C	nonessential	0.028
YJL030W	nonessential	0
YJL033W	essential	0.996
YJL036W	nonessential	0
YJL037W	nonessential	0
YJL041W	essential	0.998
YJL042W	nonessential	0
YJL043W	nonessential	0
YJL044C	nonessential	0
YJL045W	nonessential	0
YJL046W	nonessential	0
YJL047C	nonessential	0.004
YJL048C	nonessential	0.002
YJL050W	essential	1
YJL051W	nonessential	0
YJL052W	nonessential	0
YJL053W	nonessential	0.014
YJL055W	nonessential	0
YJL059W	nonessential	0
YJL060W	nonessential	0
YJL061W	essential	0.958
YJL062W	nonessential	0
YJL063C	nonessential	0.002
YJL064W	nonessential	0
YJL067W	nonessential	0.006
YJL068C	nonessential	0
YJL070C	nonessential	0
YJL073W	nonessential	0
YJL077C	nonessential	0.022
YJL078C	nonessential	0
YJL081C	essential	0.976
YJL082W	nonessential	0
YJL083W	nonessential	0
YJL084C	nonessential	0
YJL094C	nonessential	0
YJL099W	nonessential	0
YJL100W	nonessential	0
YJL103C	nonessential	0
YJL104W	essential	0.474
YJL105W	nonessential	0
YJL107C	nonessential	0
YJL108C	nonessential	0
YJL109C	essential	0.998
YJL116C	nonessential	0.004
YJL118W	nonessential	0
YJL119C	nonessential	0.006
YJL122W	nonessential	0.012
YJL123C	nonessential	0
YJL126W	nonessential	0.004
YJL130C	nonessential	0.002
YJL132W	nonessential	0.012
YJL139C	nonessential	0.002
YJL142C	nonessential	0.008
YJL143W	essential	0.684
YJL145W	nonessential	0
YJL156C	essential	1
YJL157C	nonessential	0
YJL159W	nonessential	0.428
YJL160C	nonessential	0.002
YJL161W	nonessential	0.002
YJL162C	nonessential	0
YJL163C	nonessential	0
YJL167W	essential	1
YJL168C	nonessential	0
YJL169W	nonessential	0.102
YJL170C	nonessential	0
YJL171C	nonessential	0.004
YJL177W	nonessential	0.002
YJL178C	nonessential	0.004
YJL181W	nonessential	0
YJL186W	nonessential	0
YJL187C	nonessential	0
YJL188C	nonessential	0.016
YJL191W	nonessential	0
YJL196C	nonessential	0
YJL199C	nonessential	0.016
YJL206C	nonessential	0
YJL211C	nonessential	0
YJR002W	essential	0.616
YJR004C	nonessential	0
YJR007W	essential	0.946
YJR008W	nonessential	0
YJR014W	nonessential	0
YJR015W	nonessential	0.008
YJR016C	essential	0.996
YJR020W	nonessential	0.006
YJR024C	nonessential	0.022
YJR025C	nonessential	0.004
YJR031C	nonessential	0
YJR032W	nonessential	0.002
YJR033C	nonessential	0
YJR036C	nonessential	0
YJR037W	nonessential	0
YJR039W	nonessential	0
YJR040W	nonessential	0.002
YJR041C	essential	1
YJR043C	nonessential	0
YJR044C	nonessential	0.004
YJR047C	nonessential	0
YJR048W	nonessential	0.006
YJR050W	nonessential	0.01
YJR053W	nonessential	0
YJR055W	nonessential	0.068
YJR057W	essential	1
YJR059W	nonessential	0
YJR070C	nonessential	0
YJR078W	nonessential	0
YJR079W	nonessential	0
YJR080C	nonessential	0.002
YJR085C	nonessential	0.012
YJR086W	nonessential	0.008
YJR087W	nonessential	0
YJR088C	nonessential	0
YJR090C	nonessential	0.928
YJR095W	nonessential	0
YJR099W	nonessential	0
YJR102C	nonessential	0
YJR103W	nonessential	0
YJR105W	nonessential	0
YJR106W	nonessential	0
YJR107W	nonessential	0
YJR110W	nonessential	0
YJR111C	nonessential	0
YJR112W-A	nonessential	0.002
YJR115W	nonessential	0
YJR116W	nonessential	0
YJR124C	nonessential	0.002
YJR126C	nonessential	0.01
YJR140C	nonessential	0.002
YJR141W	essential	1
YJR142W	nonessential	0.004
YJR143C	nonessential	0.006
YJR144W	nonessential	0.012
YJR147W	nonessential	0.002
YJR150C	nonessential	0
YJR152W	nonessential	0
YJR153W	nonessential	0
YKL003C	nonessential	0.008
YKL004W	essential	0.496
YKL005C	nonessential	0
YKL012W	essential	0.57
YKL013C	essential	1
YKL015W	nonessential	0
YKL016C	nonessential	0.014
YKL021C	essential	0.828
YKL023W	nonessential	0
YKL024C	essential	0.944
YKL028W	essential	0.464
YKL033W	essential	0.986
YKL033W-A	nonessential	0.004
YKL034W	nonessential	0
YKL038W	nonessential	0
YKL042W	essential	0.98
YKL043W	nonessential	0
YKL049C	essential	0.954
YKL050C	nonessential	0.004
YKL051W	nonessential	0
YKL057C	nonessential	0.166
YKL061W	nonessential	0.004
YKL063C	nonessential	0.142
YKL070W	nonessential	0.056
YKL071W	nonessential	0.004
YKL078W	essential	0.992
YKL084W	nonessential	0
YKL087C	nonessential	0.008
YKL089W	essential	0.996
YKL091C	nonessential	0
YKL099C	essential	0.87
YKL102C	nonessential	0.052
YKL103C	nonessential	0
YKL104C	essential	1
YKL105C	nonessential	0
YKL106W	nonessential	0.002
YKL108W	essential	0.718
YKL114C	nonessential	0
YKL115C	nonessential	0.022
YKL116C	nonessential	0
YKL117W	nonessential	0.104
YKL125W	essential	0.984
YKL130C	nonessential	0.02
YKL132C	nonessential	0
YKL133C	nonessential	0.004
YKL135C	nonessential	0
YKL136W	nonessential	0
YKL138C	nonessential	0
YKL141W	essential	0.002
YKL142W	nonessential	0.314
YKL144C	essential	0.916
YKL147C	nonessential	0
YKL149C	nonessential	0
YKL150W	nonessential	0
YKL151C	nonessential	0
YKL157W	nonessential	0
YKL163W	nonessential	0
YKL165C	essential	1
YKL166C	nonessential	0.016
YKL167C	nonessential	0.004
YKL168C	nonessential	0
YKL169C	nonessential	0.04
YKL175W	nonessential	0
YKL178C	nonessential	0
YKL179C	nonessential	0.012
YKL180W	essential	0.504
YKL182W	essential	1
YKL185W	nonessential	0
YKL186C	essential	1
YKL188C	nonessential	0
YKL194C	nonessential	0
YKL196C	essential	1
YKL197C	nonessential	0.006
YKL201C	nonessential	0.016
YKL205W	nonessential	0
YKL206C	nonessential	0.002
YKL209C	nonessential	0
YKL214C	nonessential	0
YKL215C	nonessential	0
YKL216W	nonessential	0.002
YKL220C	nonessential	0.002
YKR001C	nonessential	0
YKR005C	nonessential	0.002
YKR008W	essential	0.996
YKR009C	nonessential	0
YKR010C	nonessential	0
YKR011C	nonessential	0.018
YKR012C	nonessential	0.006
YKR013W	nonessential	0
YKR014C	nonessential	0.002
YKR015C	nonessential	0.004
YKR018C	nonessential	0.002
YKR019C	nonessential	0.002
YKR020W	nonessential	0.042
YKR021W	nonessential	0
YKR023W	nonessential	0
YKR027W	nonessential	0
YKR028W	nonessential	0
YKR030W	nonessential	0.006
YKR031C	nonessential	0.006
YKR032W	nonessential	0.154
YKR033C	nonessential	0.008
YKR039W	nonessential	0.004
YKR041W	nonessential	0
YKR042W	nonessential	0.052
YKR043C	nonessential	0.016
YKR046C	nonessential	0
YKR047W	nonessential	0.054
YKR048C	nonessential	0
YKR049C	nonessential	0.02
YKR050W	nonessential	0
YKR051W	nonessential	0.004
YKR052C	nonessential	0.012
YKR053C	nonessential	0
YKR061W	nonessential	0
YKR063C	essential	0.996
YKR064W	nonessential	0
YKR065C	nonessential	0.006
YKR066C	nonessential	0
YKR067W	nonessential	0
YKR068C	essential	0.674
YKR074W	nonessential	0.02
YKR076W	nonessential	0
YKR077W	nonessential	0
YKR086W	essential	0.788
YKR089C	nonessential	0
YKR090W	nonessential	0
YKR091W	nonessential	0
YKR092C	nonessential	0
YKR093W	nonessential	0.002
YKR094C	nonessential	0.286
YKR095W	nonessential	0.006
YKR098C	nonessential	0.002
YLL010C	nonessential	0
YLL012W	nonessential	0.004
YLL018C	essential	1
YLL023C	nonessential	0
YLL028W	nonessential	0
YLL033W	nonessential	0.002
YLL034C	essential	0.986
YLL040C	nonessential	0.016
YLL041C	nonessential	0
YLL045C	nonessential	0
YLL046C	nonessential	0.018
YLL049W	nonessential	0.002
YLL050C	essential	0.998
YLL051C	nonessential	0
YLL052C	nonessential	0.002
YLL053C	nonessential	0
YLL055W	nonessential	0
YLL056C	nonessential	0
YLL057C	nonessential	0.004
YLL058W	nonessential	0
YLL060C	nonessential	0
YLL061W	nonessential	0
YLL062C	nonessential	0.002
YLL063C	nonessential	0.002
YLR001C	nonessential	0
YLR006C	nonessential	0
YLR009W	essential	0.992
YLR010C	essential	0.76
YLR014C	nonessential	0.002
YLR017W	nonessential	0.002
YLR018C	nonessential	0
YLR019W	nonessential	0
YLR023C	nonessential	0
YLR028C	nonessential	0
YLR030W	nonessential	0.002
YLR031W	nonessential	0.004
YLR032W	nonessential	0.2
YLR034C	nonessential	0.002
YLR035C	nonessential	0.008
YLR040C	nonessential	0
YLR041W	nonessential	0.002
YLR043C	nonessential	0.018
YLR045C	essential	0.758
YLR050C	nonessential	0.002
YLR052W	nonessential	0.9
YLR059C	nonessential	0.018
YLR064W	nonessential	0
YLR065C	nonessential	0.108
YLR067C	nonessential	0
YLR071C	essential	0.966
YLR072W	nonessential	0
YLR073C	nonessential	0.012
YLR080W	nonessential	0
YLR082C	nonessential	0
YLR083C	nonessential	0
YLR084C	nonessential	0.004
YLR085C	nonessential	0.028
YLR086W	essential	1
YLR088W	essential	0.998
YLR090W	nonessential	0
YLR092W	nonessential	0
YLR095C	nonessential	0
YLR096W	nonessential	0.004
YLR099C	nonessential	0
YLR102C	nonessential	0
YLR104W	nonessential	0.006
YLR107W	nonessential	0.002
YLR108C	nonessential	0
YLR111W	nonessential	0.012
YLR112W	nonessential	0
YLR114C	nonessential	0
YLR118C	nonessential	0.032
YLR119W	nonessential	0
YLR121C	nonessential	0
YLR122C	nonessential	0
YLR124W	nonessential	0.016
YLR126C	nonessential	0.042
YLR127C	essential	0.398
YLR128W	nonessential	0
YLR135W	nonessential	0
YLR138W	nonessential	0
YLR139C	nonessential	0
YLR142W	nonessential	0
YLR143W	nonessential	0.008
YLR149C	nonessential	0.164
YLR153C	essential	0.992
YLR154C	nonessential	0
YLR164W	nonessential	0.004
YLR171W	nonessential	0
YLR172C	nonessential	0.042
YLR174W	nonessential	0.01
YLR175W	essential	0.778
YLR177W	nonessential	0
YLR178C	nonessential	0.002
YLR180W	nonessential	0
YLR181C	nonessential	0.122
YLR189C	nonessential	0.064
YLR191W	nonessential	0.26
YLR196W	essential	0.976
YLR200W	nonessential	0.632
YLR201C	nonessential	0.044
YLR203C	nonessential	0.018
YLR204W	nonessential	0.024
YLR205C	nonessential	0.012
YLR206W	nonessential	0.002
YLR208W	essential	1
YLR210W	nonessential	0
YLR211C	nonessential	0.05
YLR213C	nonessential	0
YLR214W	nonessential	0.018
YLR215C	essential	0.94
YLR217W	nonessential	0.024
YLR218C	nonessential	0.018
YLR219W	nonessential	0
YLR221C	nonessential	0.112
YLR222C	essential	0.998
YLR223C	essential	0.5
YLR225C	nonessential	0.122
YLR236C	nonessential	0.01
YLR238W	nonessential	0.086
YLR239C	nonessential	0
YLR241W	nonessential	0.1
YLR245C	nonessential	0.014
YLR246W	nonessential	0
YLR248W	nonessential	0
YLR249W	essential	0.994
YLR252W	nonessential	0.054
YLR253W	nonessential	0.002
YLR255C	nonessential	0
YLR256W	nonessential	0.034
YLR259C	essential	1
YLR263W	nonessential	0
YLR267W	nonessential	0.012
YLR269C	nonessential	0.014
YLR270W	nonessential	0.006
YLR271W	nonessential	0
YLR272C	essential	1
YLR273C	nonessential	0
YLR274W	essential	1
YLR277C	essential	1
YLR281C	nonessential	0.004
YLR282C	nonessential	0.016
YLR283W	nonessential	0.008
YLR287C	nonessential	0.178
YLR288C	nonessential	0.004
YLR290C	nonessential	0.412
YLR291C	essential	0.988
YLR293C	essential	0.998
YLR297W	nonessential	0.278
YLR298C	essential	0.394
YLR300W	nonessential	0.002
YLR301W	nonessential	0.066
YLR306W	nonessential	0.062
YLR308W	nonessential	0
YLR309C	nonessential	0.006
YLR313C	nonessential	0.046
YLR314C	essential	0.974
YLR318W	nonessential	0.158
YLR330W	nonessential	0.818
YLR336C	essential	0.98
YLR337C	nonessential	0.216
YLR343W	nonessential	0.028
YLR351C	nonessential	0.062
YLR353W	nonessential	0
YLR356W	nonessential	0
YLR359W	essential	1
YLR365W	nonessential	0
YLR369W	nonessential	0.008
YLR375W	nonessential	0
YLR382C	nonessential	0
YLR383W	essential	0.998
YLR387C	nonessential	0
YLR389C	nonessential	0.004
YLR392C	nonessential	0.004
YLR398C	nonessential	0
YLR401C	nonessential	0
YLR403W	nonessential	0
YLR405W	nonessential	0.002
YLR406C	nonessential	0
YLR412W	nonessential	0.11
YLR416C	nonessential	0.012
YLR421C	nonessential	0.032
YLR428C	nonessential	0
YLR429W	nonessential	0
YLR431C	nonessential	0.006
YLR432W	nonessential	0.002
YLR433C	nonessential	0
YLR434C	nonessential	0.004
YLR439W	nonessential	0
YLR440C	essential	0.688
YLR446W	nonessential	0
YLR448W	nonessential	0.006
YLR449W	nonessential	0.008
YLR451W	nonessential	0.012
YLR455W	nonessential	0.002
YLR456W	nonessential	0
YML001W	nonessential	0
YML002W	nonessential	0
YML005W	nonessential	0
YML007W	nonessential	0
YML015C	essential	1
YML020W	nonessential	0
YML021C	nonessential	0
YML027W	nonessential	0
YML030W	nonessential	0.002
YML037C	nonessential	0
YML043C	essential	0.802
YML047C	nonessential	0
YML049C	essential	0.99
YML050W	nonessential	0.008
YML051W	nonessential	0
YML054C	nonessential	0
YML056C	nonessential	0
YML057C-A	nonessential	0
YML061C	nonessential	0.028
YML062C	nonessential	0
YML063W	nonessential	0.784
YML065W	essential	0.966
YML067C	nonessential	0
YML070W	nonessential	0
YML072C	nonessential	0
YML073C	nonessential	0.524
YML074C	nonessential	0.014
YML076C	nonessential	0
YML078W	nonessential	0
YML080W	nonessential	0.002
YML082W	nonessential	0.01
YML085C	essential	1
YML087C	nonessential	0
YML091C	essential	0.916
YML094C-A	nonessential	0.01
YML095C	nonessential	0.38
YML097C	nonessential	0.002
YML098W	essential	1
YML099C	nonessential	0
YML100W	nonessential	0
YML105C	essential	1
YML109W	nonessential	0
YML110C	nonessential	0.002
YML111W	nonessential	0
YML114C	essential	0.516
YML122C	nonessential	0.004
YML123C	nonessential	0
YML124C	nonessential	0
YML131W	nonessential	0.002
YMR001C	essential	0.998
YMR004W	nonessential	0.002
YMR006C	nonessential	0
YMR011W	nonessential	0.002
YMR017W	nonessential	0.002
YMR018W	nonessential	0
YMR019W	nonessential	0.002
YMR024W	nonessential	0
YMR027W	nonessential	0
YMR032W	nonessential	0
YMR035W	nonessential	0.002
YMR036C	nonessential	0
YMR037C	nonessential	0
YMR039C	nonessential	0
YMR041C	nonessential	0
YMR042W	nonessential	0.002
YMR043W	essential	0.532
YMR044W	nonessential	0.148
YMR049C	essential	0.994
YMR053C	nonessential	0
YMR054W	nonessential	0.002
YMR058W	nonessential	0
YMR059W	essential	0.992
YMR060C	nonessential	0.066
YMR066W	nonessential	0.07
YMR069W	nonessential	0.014
YMR075W	nonessential	0
YMR076C	essential	0.998
YMR080C	nonessential	0.002
YMR082C	nonessential	0
YMR084W	nonessential	0.002
YMR085W	nonessential	0
YMR088C	nonessential	0.002
YMR093W	essential	0.994
YMR097C	nonessential	0
YMR106C	nonessential	0
YMR107W	nonessential	0.016
YMR108W	essential	1
YMR110C	nonessential	0
YMR112C	essential	0.568
YMR113W	essential	0.982
YMR115W	nonessential	0.032
YMR116C	nonessential	0.058
YMR117C	essential	0.776
YMR118C	nonessential	0
YMR119W-A	nonessential	0.01
YMR121C	nonessential	0
YMR128W	essential	0.994
YMR130W	nonessential	0.036
YMR133W	nonessential	0.01
YMR137C	nonessential	0.006
YMR138W	nonessential	0.002
YMR139W	nonessential	0
YMR140W	nonessential	0.002
YMR147W	nonessential	0
YMR148W	nonessential	0.014
YMR149W	essential	0.948
YMR151W	nonessential	0.01
YMR153C-A	nonessential	0.002
YMR157C	nonessential	0.002
YMR160W	nonessential	0
YMR161W	nonessential	0
YMR164C	nonessential	0.002
YMR166C	nonessential	0.002
YMR167W	nonessential	0
YMR168C	essential	1
YMR169C	nonessential	0.002
YMR171C	nonessential	0
YMR172W	nonessential	0
YMR173W	nonessential	0.076
YMR173W-A	nonessential	0.038
YMR176W	nonessential	0.004
YMR178W	nonessential	0.01
YMR179W	nonessential	0
YMR180C	nonessential	0.006
YMR186W	nonessential	0.076
YMR191W	nonessential	0.06
YMR193C-A	nonessential	0.01
YMR200W	essential	1
YMR207C	nonessential	0.002
YMR210W	nonessential	0.002
YMR211W	essential	0.998
YMR213W	essential	0.676
YMR215W	nonessential	0.534
YMR219W	nonessential	0.004
YMR220W	essential	1
YMR223W	nonessential	0.01
YMR227C	essential	0.636
YMR228W	nonessential	0.162
YMR229C	essential	0.88
YMR233W	nonessential	0.016
YMR236W	essential	0.662
YMR237W	nonessential	0.01
YMR238W	nonessential	0.002
YMR241W	nonessential	0
YMR244C-A	nonessential	0.032
YMR244W	nonessential	0
YMR246W	nonessential	0
YMR251W	nonessential	0
YMR254C	nonessential	0.01
YMR255W	nonessential	0.004
YMR260C	essential	0.816
YMR262W	nonessential	0
YMR263W	nonessential	0.004
YMR264W	nonessential	0.024
YMR265C	nonessential	0
YMR266W	nonessential	0
YMR271C	nonessential	0
YMR274C	nonessential	0.028
YMR277W	essential	0.99
YMR278W	nonessential	0.002
YMR279C	nonessential	0
YMR280C	nonessential	0
YMR282C	nonessential	0
YMR283C	nonessential	0.002
YMR291W	nonessential	0
YMR292W	nonessential	0.02
YMR293C	nonessential	0.012
YMR294W	nonessential	0.008
YMR294W-A	nonessential	0.036
YMR295C	nonessential	0.002
YMR296C	essential	1
YMR298W	essential	0.998
YMR301C	essential	0.228
YMR303C	nonessential	0
YMR305C	nonessential	0
YMR306C-A	nonessential	0.006
YMR306W	nonessential	0.002
YMR308C	essential	0.824
YMR310C	nonessential	0.006
YMR311C	nonessential	0
YMR316C-A	nonessential	0.054
YMR316W	nonessential	0
YMR319C	nonessential	0
YNL007C	essential	0.498
YNL010W	nonessential	0
YNL012W	nonessential	0
YNL013C	nonessential	0.002
YNL014W	nonessential	0.006
YNL016W	nonessential	0
YNL024C	nonessential	0
YNL027W	nonessential	0.002
YNL028W	nonessential	0.188
YNL029C	nonessential	0
YNL032W	nonessential	0
YNL034W	nonessential	0.038
YNL037C	nonessential	0.068
YNL044W	nonessential	0.002
YNL046W	nonessential	0
YNL049C	nonessential	0
YNL050C	nonessential	0
YNL054W	nonessential	0.002
YNL055C	nonessential	0
YNL058C	nonessential	0.008
YNL062C	essential	0.988
YNL065W	nonessential	0
YNL067W	nonessential	0.014
YNL068C	nonessential	0
YNL075W	essential	1
YNL076W	nonessential	0.708
YNL077W	nonessential	0
YNL083W	nonessential	0
YNL085W	nonessential	0
YNL087W	nonessential	0
YNL088W	essential	1
YNL091W	nonessential	0
YNL094W	nonessential	0
YNL098C	nonessential	0.07
YNL099C	nonessential	0
YNL101W	nonessential	0
YNL102W	essential	1
YNL103W	essential	0.836
YNL105W	nonessential	0.002
YNL107W	nonessential	0.382
YNL109W	nonessential	0
YNL110C	essential	0.994
YNL112W	essential	0.364
YNL117W	nonessential	0
YNL121C	nonessential	0
YNL128W	nonessential	0
YNL129W	nonessential	0
YNL134C	nonessential	0
YNL135C	nonessential	0.006
YNL143C	nonessential	0
YNL144C	nonessential	0
YNL152W	essential	0.892
YNL153C	nonessential	0.052
YNL154C	nonessential	0
YNL155W	nonessential	0.006
YNL157W	nonessential	0.068
YNL158W	essential	0.754
YNL163C	essential	0.96
YNL165W	nonessential	0
YNL167C	nonessential	0.108
YNL168C	nonessential	0.006
YNL170W	nonessential	0.002
YNL174W	nonessential	0.056
YNL175C	nonessential	0.002
YNL176C	nonessential	0.004
YNL178W	essential	1
YNL179C	nonessential	0
YNL182C	essential	0.976
YNL183C	nonessential	0
YNL184C	nonessential	0
YNL186W	nonessential	0.002
YNL189W	essential	1
YNL190W	nonessential	0.036
YNL197C	nonessential	0.05
YNL203C	nonessential	0
YNL204C	nonessential	0
YNL205C	nonessential	0
YNL208W	nonessential	0.002
YNL210W	nonessential	0.232
YNL213C	nonessential	0
YNL218W	nonessential	0.002
YNL221C	essential	1
YNL222W	essential	1
YNL224C	nonessential	0.002
YNL227C	nonessential	0.064
YNL228W	nonessential	0.252
YNL230C	nonessential	0.29
YNL231C	nonessential	0
YNL232W	essential	0.514
YNL238W	nonessential	0
YNL239W	nonessential	0
YNL244C	essential	0.726
YNL245C	essential	0.486
YNL249C	nonessential	0
YNL252C	nonessential	0.192
YNL254C	nonessential	0.002
YNL258C	essential	0.98
YNL260C	essential	0.994
YNL261W	essential	1
YNL263C	essential	0.918
YNL266W	nonessential	0.362
YNL267W	essential	0.968
YNL270C	nonessential	0
YNL272C	essential	0.132
YNL275W	nonessential	0
YNL283C	nonessential	0
YNL286W	nonessential	0
YNL287W	essential	0.97
YNL288W	nonessential	0
YNL290W	essential	1
YNL291C	nonessential	0
YNL292W	nonessential	0
YNL294C	nonessential	0.044
YNL295W	nonessential	0
YNL303W	nonessential	0.01
YNL305C	nonessential	0.002
YNL315C	nonessential	0.178
YNL318C	nonessential	0
YNL319W	nonessential	0.002
YNL320W	nonessential	0.006
YNL321W	nonessential	0
YNL324W	nonessential	0.014
YNL325C	nonessential	0
YNL327W	nonessential	0
YNL331C	nonessential	0.032
YNR001C	nonessential	0
YNR004W	nonessential	0.004
YNR010W	nonessential	0.006
YNR011C	essential	0.986
YNR015W	nonessential	0
YNR016C	essential	0.988
YNR019W	nonessential	0.002
YNR022C	nonessential	0.004
YNR024W	nonessential	0
YNR025C	nonessential	0.002
YNR030W	nonessential	0
YNR034W	nonessential	0
YNR035C	essential	0.992
YNR039C	nonessential	0
YNR043W	essential	1
YNR046W	essential	0.302
YNR047W	nonessential	0
YNR049C	nonessential	0.012
YNR050C	nonessential	0
YNR051C	nonessential	0
YNR053C	essential	0.772
YNR054C	essential	0.72
YNR061C	nonessential	0
YNR064C	nonessential	0.002
YNR070W	nonessential	0
YNR072W	nonessential	0.004
YNR075W	nonessential	0.002
YOL001W	nonessential	0
YOL002C	nonessential	0
YOL004W	nonessential	0
YOL005C	essential	0.618
[truncated: 426 more rows]

## Sheet: Fig.1h
Gene	Annotation	RF verdict
YAL001C	essential	essential
YAL002W	nonessential	nonessential
YAL003W	essential	essential
YAL005C	nonessential	nonessential
YAL007C	nonessential	nonessential
YAL008W	nonessential	nonessential
YAL009W	nonessential	nonessential
YAL010C	nonessential	essential
YAL011W	nonessential	nonessential
YAL012W	nonessential	undetermined
YAL013W	nonessential	nonessential
YAL014C	nonessential	nonessential
YAL015C	nonessential	nonessential
YAL016C-A	nonessential	nonessential
YAL016W	nonessential	essential
YAL017W	nonessential	nonessential
YAL018C	nonessential	nonessential
YAL019W	nonessential	nonessential
YAL019W-A	nonessential	nonessential
YAL020C	nonessential	nonessential
YAL021C	nonessential	nonessential
YAL022C	nonessential	nonessential
YAL023C	nonessential	nonessential
YAL024C	nonessential	nonessential
YAL025C	essential	undetermined
YAL026C	nonessential	nonessential
YAL026C-A	nonessential	nonessential
YAL027W	nonessential	nonessential
YAL028W	nonessential	nonessential
YAL029C	nonessential	nonessential
YAL030W	nonessential	nonessential
YAL031C	nonessential	nonessential
YAL032C	essential	undetermined
YAL033W	essential	undetermined
YAL034C	nonessential	nonessential
YAL034C-B	nonessential	undetermined
YAL034W-A	essential	essential
YAL035W	nonessential	undetermined
YAL036C	nonessential	nonessential
YAL037C-B	nonessential	essential
YAL037W	nonessential	nonessential
YAL038W	essential	essential
YAL039C	nonessential	nonessential
YAL040C	nonessential	undetermined
YAL041W	essential	essential
YAL042C-A	nonessential	nonessential
YAL042W	nonessential	nonessential
YAL043C	essential	undetermined
YAL044C	nonessential	nonessential
YAL044W-A	nonessential	nonessential
YAL045C	nonessential	nonessential
YAL046C	nonessential	nonessential
YAL047C	nonessential	essential
YAL047W-A	nonessential	nonessential
YAL048C	nonessential	nonessential
YAL049C	nonessential	nonessential
YAL051W	nonessential	nonessential
YAL053W	nonessential	nonessential
YAL054C	nonessential	nonessential
YAL055W	nonessential	nonessential
YAL056C-A	nonessential	nonessential
YAL056W	nonessential	nonessential
YAL058W	nonessential	nonessential
YAL059C-A	nonessential	nonessential
YAL059W	nonessential	nonessential
YAL060W	nonessential	nonessential
YAL061W	nonessential	nonessential
YAL062W	nonessential	nonessential
YAL063C	nonessential	nonessential
YAL066W	nonessential	nonessential
YAL067C	nonessential	nonessential
YAR002C-A	nonessential	nonessential
YAR002W	nonessential	nonessential
YAR003W	nonessential	nonessential
YAR007C	essential	essential
YAR008W	essential	essential
YAR014C	nonessential	nonessential
YAR015W	nonessential	essential
YAR018C	nonessential	nonessential
YAR019C	essential	undetermined
YAR019W-A	nonessential	undetermined
YAR023C	nonessential	nonessential
YAR027W	nonessential	nonessential
YAR028W	nonessential	nonessential
YAR030C	nonessential	nonessential
YAR031W	nonessential	nonessential
YAR035W	nonessential	nonessential
YAR042W	nonessential	nonessential
YAR050W	nonessential	nonessential
YAR073W	nonessential	nonessential
YBL001C	nonessential	nonessential
YBL002W	nonessential	nonessential
YBL003C	nonessential	nonessential
YBL004W	essential	essential
YBL005W	nonessential	nonessential
YBL006C	nonessential	nonessential
YBL007C	nonessential	nonessential
YBL008W	nonessential	nonessential
YBL009W	nonessential	nonessential
YBL010C	nonessential	nonessential
YBL011W	nonessential	nonessential
YBL012C	nonessential	nonessential
YBL013W	nonessential	nonessential
YBL014C	essential	essential
YBL015W	nonessential	nonessential
YBL016W	nonessential	nonessential
YBL017C	nonessential	nonessential
YBL018C	essential	undetermined
YBL019W	nonessential	nonessential
YBL020W	essential	essential
YBL021C	nonessential	nonessential
YBL022C	nonessential	nonessential
YBL023C	essential	essential
YBL024W	nonessential	nonessential
YBL025W	nonessential	undetermined
YBL027W	nonessential	nonessential
YBL028C	nonessential	nonessential
YBL029W	nonessential	nonessential
YBL030C	essential	essential
YBL031W	nonessential	nonessential
YBL032W	nonessential	nonessential
YBL033C	nonessential	essential
YBL034C	essential	undetermined
YBL035C	essential	essential
YBL036C	nonessential	nonessential
YBL037W	nonessential	nonessential
YBL038W	nonessential	nonessential
YBL039C	nonessential	nonessential
YBL040C	essential	undetermined
YBL041W	essential	essential
YBL042C	nonessential	nonessential
YBL043W	nonessential	nonessential
YBL044W	nonessential	nonessential
YBL045C	nonessential	nonessential
YBL046W	nonessential	nonessential
YBL047C	nonessential	nonessential
YBL048W	nonessential	nonessential
YBL049W	nonessential	nonessential
YBL050W	essential	essential
YBL051C	nonessential	nonessential
YBL052C	nonessential	nonessential
YBL053W	nonessential	nonessential
YBL054W	nonessential	nonessential
YBL055C	nonessential	nonessential
YBL056W	nonessential	nonessential
YBL057C	nonessential	nonessential
YBL058W	nonessential	nonessential
YBL059C-A	nonessential	nonessential
YBL059W	nonessential	nonessential
YBL060W	nonessential	nonessential
YBL061C	nonessential	nonessential
YBL062W	nonessential	nonessential
YBL063W	nonessential	nonessential
YBL064C	nonessential	nonessential
YBL065W	nonessential	nonessential
YBL066C	nonessential	nonessential
YBL067C	nonessential	nonessential
YBL068W	nonessential	nonessential
YBL069W	nonessential	nonessential
YBL070C	nonessential	nonessential
YBL071C	nonessential	undetermined
YBL074C	essential	undetermined
YBL075C	nonessential	nonessential
YBL076C	essential	essential
YBL077W	essential	undetermined
YBL078C	nonessential	undetermined
YBL079W	nonessential	undetermined
YBL080C	nonessential	nonessential
YBL081W	nonessential	nonessential
YBL082C	nonessential	nonessential
YBL083C	nonessential	nonessential
YBL084C	essential	undetermined
YBL085W	nonessential	nonessential
YBL086C	nonessential	nonessential
YBL088C	nonessential	nonessential
YBL089W	nonessential	nonessential
YBL090W	nonessential	nonessential
YBL091C	nonessential	nonessential
YBL091C-A	nonessential	nonessential
YBL092W	essential	essential
YBL093C	nonessential	nonessential
YBL094C	nonessential	nonessential
YBL095W	nonessential	nonessential
YBL096C	nonessential	nonessential
YBL097W	essential	essential
YBL098W	nonessential	nonessential
YBL099W	nonessential	undetermined
YBL100C	nonessential	undetermined
YBL101C	nonessential	nonessential
YBL102W	nonessential	nonessential
YBL103C	nonessential	nonessential
YBL104C	nonessential	nonessential
YBL105C	essential	undetermined
YBL106C	nonessential	nonessential
YBL107C	nonessential	nonessential
YBL109W	nonessential	nonessential
YBR001C	nonessential	nonessential
YBR002C	essential	undetermined
YBR003W	nonessential	nonessential
YBR004C	essential	essential
YBR005W	nonessential	nonessential
YBR006W	nonessential	nonessential
YBR007C	nonessential	nonessential
YBR008C	nonessential	nonessential
YBR011C	essential	undetermined
YBR012C	nonessential	nonessential
YBR013C	nonessential	nonessential
YBR014C	nonessential	nonessential
YBR015C	nonessential	nonessential
YBR016W	nonessential	nonessential
YBR017C	nonessential	essential
YBR018C	nonessential	undetermined
YBR019C	nonessential	undetermined
YBR020W	nonessential	essential
YBR021W	nonessential	nonessential
YBR022W	nonessential	nonessential
YBR023C	nonessential	nonessential
YBR024W	nonessential	nonessential
YBR025C	nonessential	nonessential
YBR026C	nonessential	nonessential
YBR027C	nonessential	nonessential
YBR028C	nonessential	nonessential
YBR029C	essential	essential
YBR030W	nonessential	nonessential
YBR033W	nonessential	nonessential
YBR034C	nonessential	nonessential
YBR035C	nonessential	nonessential
YBR036C	nonessential	nonessential
YBR037C	nonessential	nonessential
YBR038W	essential	undetermined
YBR039W	nonessential	undetermined
YBR040W	nonessential	nonessential
YBR041W	nonessential	nonessential
YBR042C	nonessential	nonessential
YBR043C	nonessential	nonessential
YBR044C	nonessential	nonessential
YBR045C	nonessential	nonessential
YBR046C	nonessential	nonessential
YBR047W	nonessential	nonessential
YBR048W	nonessential	undetermined
YBR049C	essential	essential
YBR050C	nonessential	nonessential
YBR051W	nonessential	nonessential
YBR052C	nonessential	nonessential
YBR053C	nonessential	nonessential
YBR054W	nonessential	nonessential
YBR055C	essential	essential
YBR056W	nonessential	nonessential
YBR057C	nonessential	nonessential
YBR058C	nonessential	nonessential
YBR059C	nonessential	nonessential
YBR060C	essential	essential
YBR061C	nonessential	nonessential
YBR062C	nonessential	nonessential
YBR063C	nonessential	nonessential
YBR064W	nonessential	nonessential
YBR065C	nonessential	nonessential
YBR066C	nonessential	nonessential
YBR067C	nonessential	nonessential
YBR068C	nonessential	undetermined
YBR069C	nonessential	undetermined
YBR070C	essential	essential
YBR071W	nonessential	nonessential
YBR072W	nonessential	nonessential
YBR073W	nonessential	nonessential
YBR074W	nonessential	nonessential
YBR076W	nonessential	nonessential
YBR077C	nonessential	nonessential
YBR078W	nonessential	nonessential
YBR079C	essential	essential
YBR080C	essential	essential
YBR081C	nonessential	undetermined
YBR082C	nonessential	nonessential
YBR083W	nonessential	nonessential
YBR084C-A	nonessential	nonessential
YBR084W	nonessential	nonessential
YBR085W	nonessential	nonessential
YBR086C	nonessential	nonessential
YBR087W	essential	essential
YBR088C	essential	essential
YBR089W	essential	essential
YBR090C	nonessential	nonessential
YBR091C	essential	undetermined
YBR092C	nonessential	nonessential
YBR093C	nonessential	nonessential
YBR094W	nonessential	nonessential
YBR095C	nonessential	nonessential
YBR096W	nonessential	nonessential
YBR097W	nonessential	undetermined
YBR098W	nonessential	nonessential
YBR099C	nonessential	nonessential
YBR101C	nonessential	nonessential
YBR102C	essential	essential
YBR103W	nonessential	undetermined
YBR104W	nonessential	nonessential
YBR105C	nonessential	nonessential
YBR106W	nonessential	undetermined
YBR107C	nonessential	nonessential
YBR108W	nonessential	nonessential
YBR109C	essential	essential
YBR110W	essential	essential
YBR111C	nonessential	nonessential
YBR112C	nonessential	undetermined
YBR113W	nonessential	nonessential
YBR114W	nonessential	nonessential
YBR115C	nonessential	nonessential
YBR116C	nonessential	nonessential
YBR117C	nonessential	nonessential
YBR119W	nonessential	nonessential
YBR120C	nonessential	undetermined
YBR121C	nonessential	essential
YBR122C	nonessential	nonessential
YBR123C	essential	essential
YBR124W	essential	undetermined
YBR125C	nonessential	nonessential
YBR126C	nonessential	nonessential
YBR127C	nonessential	essential
YBR128C	nonessential	nonessential
YBR129C	nonessential	nonessential
YBR130C	nonessential	nonessential
YBR131W	nonessential	nonessential
YBR132C	nonessential	nonessential
YBR133C	nonessential	nonessential
YBR134W	nonessential	nonessential
YBR135W	essential	undetermined
YBR136W	essential	undetermined
YBR137W	nonessential	nonessential
YBR138C	nonessential	nonessential
YBR139W	nonessential	nonessential
YBR140C	essential	undetermined
YBR141C	nonessential	nonessential
YBR142W	essential	essential
YBR143C	essential	essential
YBR144C	nonessential	nonessential
YBR145W	nonessential	nonessential
YBR146W	nonessential	nonessential
YBR147W	nonessential	nonessential
YBR148W	nonessential	nonessential
YBR149W	nonessential	nonessential
YBR150C	nonessential	nonessential
YBR151W	nonessential	nonessential
YBR152W	essential	nonessential
YBR153W	essential	essential
YBR154C	essential	essential
YBR155W	essential	essential
YBR156C	nonessential	undetermined
YBR157C	nonessential	undetermined
YBR158W	nonessential	nonessential
YBR159W	nonessential	undetermined
YBR160W	essential	essential
YBR161W	nonessential	nonessential
YBR162C	nonessential	nonessential
YBR163W	nonessential	nonessential
YBR164C	nonessential	undetermined
YBR165W	nonessential	nonessential
YBR166C	nonessential	undetermined
YBR167C	essential	essential
YBR168W	nonessential	nonessential
YBR169C	nonessential	nonessential
YBR170C	nonessential	essential
YBR171W	nonessential	nonessential
YBR172C	nonessential	nonessential
YBR173C	nonessential	undetermined
YBR174C	nonessential	nonessential
YBR175W	nonessential	nonessential
YBR176W	nonessential	nonessential
YBR177C	nonessential	nonessential
YBR178W	nonessential	nonessential
YBR179C	nonessential	essential
YBR180W	nonessential	nonessential
YBR182C	nonessential	nonessential
YBR183W	nonessential	nonessential
YBR184W	nonessential	nonessential
YBR185C	nonessential	nonessential
YBR186W	nonessential	undetermined
YBR187W	nonessential	nonessential
YBR188C	nonessential	nonessential
YBR189W	nonessential	essential
YBR190W	essential	nonessential
YBR191W	nonessential	undetermined
YBR192W	essential	undetermined
YBR193C	essential	essential
YBR194W	nonessential	nonessential
YBR195C	nonessential	nonessential
YBR196C	essential	essential
YBR197C	nonessential	nonessential
YBR198C	essential	essential
YBR199W	nonessential	nonessential
YBR200W	nonessential	undetermined
YBR201W	nonessential	nonessential
YBR202W	essential	essential
YBR203W	nonessential	nonessential
YBR204C	nonessential	nonessential
YBR205W	nonessential	nonessential
YBR206W	nonessential	nonessential
YBR207W	nonessential	nonessential
YBR208C	nonessential	nonessential
YBR209W	nonessential	nonessential
YBR210W	nonessential	nonessential
YBR211C	essential	essential
YBR212W	nonessential	nonessential
YBR213W	nonessential	nonessential
YBR214W	nonessential	nonessential
YBR215W	nonessential	nonessential
YBR216C	nonessential	nonessential
YBR217W	nonessential	nonessential
YBR218C	nonessential	nonessential
YBR219C	nonessential	nonessential
YBR220C	nonessential	nonessential
YBR221C	nonessential	nonessential
YBR222C	nonessential	nonessential
YBR223C	nonessential	nonessential
YBR224W	nonessential	nonessential
YBR225W	nonessential	nonessential
YBR226C	nonessential	nonessential
YBR227C	nonessential	nonessential
YBR228W	nonessential	nonessential
YBR229C	nonessential	nonessential
YBR230C	nonessential	nonessential
YBR231C	nonessential	nonessential
YBR232C	nonessential	nonessential
YBR233W	nonessential	nonessential
YBR234C	essential	essential
YBR235W	nonessential	nonessential
YBR236C	essential	essential
YBR237W	essential	essential
YBR238C	nonessential	nonessential
YBR239C	nonessential	nonessential
YBR240C	nonessential	nonessential
YBR241C	nonessential	nonessential
YBR242W	nonessential	nonessential
YBR243C	essential	essential
YBR244W	nonessential	nonessential
YBR245C	nonessential	nonessential
YBR246W	nonessential	nonessential
YBR247C	essential	essential
YBR248C	nonessential	nonessential
YBR249C	nonessential	nonessential
YBR250W	nonessential	nonessential
YBR251W	nonessential	nonessential
YBR252W	essential	undetermined
YBR253W	essential	nonessential
YBR254C	essential	essential
YBR255C-A	nonessential	nonessential
YBR255W	nonessential	nonessential
YBR256C	essential	undetermined
YBR257W	essential	essential
YBR258C	nonessential	nonessential
YBR259W	nonessential	nonessential
YBR260C	nonessential	nonessential
YBR261C	nonessential	nonessential
YBR263W	nonessential	nonessential
YBR264C	nonessential	nonessential
YBR265W	essential	essential
YBR266C	nonessential	undetermined
YBR267W	nonessential	nonessential
YBR269C	nonessential	nonessential
YBR270C	nonessential	nonessential
YBR271W	nonessential	nonessential
YBR272C	nonessential	nonessential
YBR273C	nonessential	nonessential
YBR274W	nonessential	undetermined
YBR275C	nonessential	undetermined
YBR276C	nonessential	nonessential
YBR277C	nonessential	nonessential
YBR278W	nonessential	nonessential
YBR279W	nonessential	nonessential
YBR280C	nonessential	nonessential
YBR281C	nonessential	nonessential
YBR282W	nonessential	nonessential
YBR283C	nonessential	nonessential
YBR284W	nonessential	nonessential
YBR285W	nonessential	undetermined
YBR286W	nonessential	nonessential
YBR287W	nonessential	nonessential
YBR288C	nonessential	nonessential
YBR289W	nonessential	undetermined
YBR290W	nonessential	nonessential
YBR291C	nonessential	nonessential
YBR292C	nonessential	nonessential
YBR293W	nonessential	nonessential
YBR294W	nonessential	nonessential
YBR295W	nonessential	nonessential
YBR296C	nonessential	nonessential
YBR297W	nonessential	nonessential
YBR298C	nonessential	nonessential
YCL001W	nonessential	nonessential
YCL001W-A	nonessential	nonessential
YCL002C	nonessential	nonessential
YCL004W	essential	nonessential
YCL005W	nonessential	nonessential
YCL007C	nonessential	nonessential
YCL008C	nonessential	nonessential
YCL009C	nonessential	nonessential
YCL010C	nonessential	nonessential
YCL011C	nonessential	nonessential
YCL012C	nonessential	nonessential
YCL014W	nonessential	nonessential
YCL016C	nonessential	nonessential
YCL017C	essential	essential
YCL018W	nonessential	essential
YCL021W-A	nonessential	nonessential
YCL022C	nonessential	nonessential
YCL023C	nonessential	nonessential
YCL024W	nonessential	nonessential
YCL025C	nonessential	nonessential
YCL026C-A	nonessential	nonessential
YCL026C-B	nonessential	nonessential
YCL027W	nonessential	nonessential
YCL028W	nonessential	nonessential
YCL029C	nonessential	nonessential
YCL030C	nonessential	nonessential
YCL031C	essential	essential
YCL032W	nonessential	nonessential
YCL033C	nonessential	nonessential
YCL034W	nonessential	nonessential
YCL035C	nonessential	nonessential
YCL036W	nonessential	nonessential
YCL037C	nonessential	nonessential
YCL038C	nonessential	nonessential
YCL039W	nonessential	nonessential
YCL040W	nonessential	nonessential
YCL041C	nonessential	nonessential
YCL042W	nonessential	nonessential
YCL043C	essential	essential
YCL044C	nonessential	nonessential
YCL045C	nonessential	nonessential
YCL046W	nonessential	nonessential
YCL047C	nonessential	nonessential
YCL048W	nonessential	nonessential
YCL049C	nonessential	nonessential
YCL050C	nonessential	nonessential
YCL051W	nonessential	nonessential
YCL052C	essential	undetermined
YCL054W	essential	essential
YCL055W	nonessential	nonessential
YCL056C	nonessential	nonessential
YCL057W	nonessential	nonessential
YCL058C	nonessential	nonessential
YCL058W-A	nonessential	nonessential
YCL059C	essential	essential
YCL061C	nonessential	nonessential
YCL063W	nonessential	nonessential
YCL064C	nonessential	nonessential
YCL076W	nonessential	undetermined
YCR001W	nonessential	nonessential
YCR002C	nonessential	undetermined
YCR003W	nonessential	nonessential
YCR004C	nonessential	nonessential
YCR005C	nonessential	nonessential
YCR006C	nonessential	nonessential
YCR007C	nonessential	nonessential
YCR008W	nonessential	nonessential
YCR009C	nonessential	nonessential
YCR010C	nonessential	nonessential
YCR011C	nonessential	nonessential
YCR012W	essential	essential
YCR013C	essential	undetermined
YCR014C	nonessential	nonessential
YCR015C	nonessential	nonessential
YCR016W	nonessential	nonessential
YCR017C	nonessential	nonessential
YCR018C	nonessential	nonessential
YCR019W	nonessential	nonessential
YCR020C	nonessential	nonessential
YCR021C	nonessential	nonessential
YCR022C	nonessential	nonessential
YCR023C	nonessential	nonessential
YCR024C	nonessential	nonessential
YCR025C	nonessential	nonessential
YCR026C	nonessential	nonessential
YCR027C	nonessential	nonessential
YCR028C	nonessential	nonessential
YCR028C-A	nonessential	nonessential
YCR030C	nonessential	nonessential
YCR031C	nonessential	nonessential
YCR032W	nonessential	nonessential
YCR033W	nonessential	nonessential
YCR034W	nonessential	nonessential
YCR035C	essential	essential
YCR036W	nonessential	nonessential
YCR037C	nonessential	nonessential
YCR038C	nonessential	nonessential
YCR042C	nonessential	essential
YCR043C	nonessential	nonessential
YCR044C	nonessential	undetermined
YCR045C	nonessential	nonessential
YCR045W-A	nonessential	nonessential
YCR046C	nonessential	nonessential
YCR047C	nonessential	nonessential
YCR048W	nonessential	nonessential
YCR049C	nonessential	nonessential
YCR050C	nonessential	nonessential
YCR051W	nonessential	nonessential
YCR052W	essential	essential
YCR053W	nonessential	nonessential
YCR054C	essential	undetermined
YCR057C	essential	undetermined
YCR059C	nonessential	nonessential
YCR061W	nonessential	nonessential
YCR063W	nonessential	nonessential
YCR064C	nonessential	undetermined
YCR065W	nonessential	nonessential
YCR066W	nonessential	nonessential
YCR067C	nonessential	nonessential
YCR068W	nonessential	nonessential
YCR069W	nonessential	nonessential
YCR071C	nonessential	nonessential
YCR072C	essential	essential
YCR073C	nonessential	nonessential
YCR073W-A	nonessential	nonessential
YCR075C	nonessential	nonessential
YCR076C	nonessential	nonessential
YCR077C	nonessential	undetermined
YCR079W	nonessential	nonessential
YCR081W	nonessential	nonessential
YCR082W	nonessential	nonessential
YCR083W	nonessential	nonessential
YCR084C	nonessential	essential
YCR085W	nonessential	undetermined
YCR086W	nonessential	nonessential
YCR087C-A	nonessential	nonessential
YCR087W	nonessential	nonessential
YCR088W	nonessential	nonessential
YCR089W	nonessential	undetermined
YCR090C	nonessential	nonessential
YCR091W	nonessential	nonessential
YCR092C	nonessential	nonessential
YCR093W	essential	undetermined
YCR094W	nonessential	nonessential
YCR095C	nonessential	nonessential
YCR098C	nonessential	nonessential
YCR099C	nonessential	nonessential
YCR100C	nonessential	nonessential
YCR101C	nonessential	nonessential
YCR102C	nonessential	nonessential
YCR105W	nonessential	nonessential
YCR106W	nonessential	nonessential
YCR107W	nonessential	nonessential
YDL001W	nonessential	nonessential
YDL002C	nonessential	nonessential
YDL003W	essential	essential
YDL004W	essential	nonessential
YDL005C	nonessential	nonessential
YDL006W	nonessential	nonessential
YDL007W	essential	essential
YDL008W	essential	undetermined
YDL009C	nonessential	nonessential
YDL010W	nonessential	nonessential
YDL011C	nonessential	nonessential
YDL012C	nonessential	nonessential
YDL013W	nonessential	nonessential
YDL014W	essential	essential
YDL015C	essential	essential
YDL017W	essential	essential
YDL018C	nonessential	nonessential
YDL019C	nonessential	nonessential
YDL020C	nonessential	nonessential
YDL021W	nonessential	nonessential
YDL022W	nonessential	nonessential
YDL023C	nonessential	nonessential
YDL024C	nonessential	nonessential
YDL025C	nonessential	nonessential
YDL026W	nonessential	nonessential
YDL027C	nonessential	nonessential
YDL028C	essential	essential
YDL029W	essential	essential
YDL030W	essential	essential
YDL031W	essential	undetermined
YDL032W	nonessential	nonessential
YDL033C	nonessential	nonessential
YDL034W	nonessential	nonessential
YDL035C	nonessential	nonessential
YDL036C	nonessential	nonessential
YDL037C	nonessential	nonessential
YDL039C	nonessential	nonessential
YDL040C	nonessential	nonessential
YDL041W	nonessential	nonessential
YDL042C	nonessential	nonessential
YDL043C	essential	essential
YDL044C	nonessential	nonessential
YDL045C	essential	essential
YDL046W	nonessential	nonessential
YDL047W	nonessential	undetermined
YDL048C	nonessential	nonessential
YDL049C	nonessential	nonessential
YDL050C	nonessential	nonessential
YDL051W	nonessential	nonessential
YDL052C	nonessential	nonessential
YDL053C	nonessential	nonessential
YDL054C	nonessential	nonessential
YDL055C	essential	essential
YDL056W	nonessential	nonessential
YDL057W	nonessential	nonessential
YDL058W	essential	undetermined
YDL059C	nonessential	nonessential
YDL060W	essential	essential
YDL062W	nonessential	undetermined
YDL063C	nonessential	nonessential
YDL064W	essential	essential
YDL065C	nonessential	nonessential
YDL066W	nonessential	nonessential
YDL068W	nonessential	nonessential
YDL069C	nonessential	nonessential
YDL070W	nonessential	nonessential
YDL071C	nonessential	nonessential
YDL072C	nonessential	undetermined
YDL073W	nonessential	nonessential
YDL074C	nonessential	nonessential
YDL075W	nonessential	undetermined
YDL076C	nonessential	nonessential
YDL077C	nonessential	nonessential
YDL078C	nonessential	nonessential
YDL079C	nonessential	nonessential
YDL080C	nonessential	nonessential
YDL081C	nonessential	nonessential
YDL082W	nonessential	undetermined
YDL083C	nonessential	nonessential
YDL084W	essential	essential
YDL085W	nonessential	nonessential
YDL086C-A	nonessential	nonessential
YDL086W	nonessential	nonessential
YDL087C	essential	undetermined
YDL088C	nonessential	nonessential
YDL089W	nonessential	nonessential
YDL090C	nonessential	undetermined
YDL091C	nonessential	nonessential
YDL092W	essential	undetermined
YDL093W	nonessential	nonessential
YDL094C	nonessential	nonessential
YDL095W	nonessential	nonessential
YDL096C	nonessential	nonessential
YDL097C	essential	essential
YDL098C	essential	undetermined
YDL099W	nonessential	nonessential
YDL100C	nonessential	undetermined
YDL101C	nonessential	nonessential
YDL102W	essential	essential
YDL103C	essential	essential
YDL104C	nonessential	nonessential
YDL105W	essential	essential
YDL106C	nonessential	nonessential
YDL107W	nonessential	nonessential
YDL108W	essential	undetermined
YDL109C	nonessential	nonessential
YDL110C	nonessential	nonessential
YDL111C	essential	essential
YDL112W	nonessential	nonessential
YDL113C	nonessential	nonessential
YDL114W	nonessential	nonessential
YDL115C	nonessential	undetermined
YDL116W	nonessential	undetermined
YDL117W	nonessential	nonessential
YDL118W	nonessential	nonessential
YDL119C	nonessential	nonessential
YDL120W	essential	essential
YDL121C	nonessential	nonessential
YDL122W	nonessential	nonessential
YDL123W	nonessential	nonessential
YDL124W	nonessential	nonessential
YDL125C	nonessential	nonessential
YDL126C	essential	essential
YDL127W	nonessential	nonessential
YDL128W	nonessential	nonessential
YDL129W	nonessential	nonessential
YDL130W	nonessential	nonessential
YDL131W	nonessential	nonessential
YDL132W	essential	essential
YDL133W	nonessential	nonessential
YDL134C	nonessential	nonessential
YDL135C	nonessential	nonessential
YDL137W	nonessential	nonessential
YDL138W	nonessential	nonessential
YDL139C	essential	essential
YDL140C	essential	essential
YDL141W	essential	essential
YDL142C	nonessential	nonessential
YDL143W	essential	essential
YDL144C	nonessential	nonessential
YDL145C	essential	essential
YDL146W	nonessential	nonessential
YDL147W	essential	essential
YDL148C	essential	undetermined
YDL149W	nonessential	nonessential
YDL150W	essential	essential
YDL151C	nonessential	undetermined
YDL152W	essential	undetermined
YDL153C	essential	undetermined
YDL154W	nonessential	nonessential
YDL155W	nonessential	nonessential
YDL156W	nonessential	nonessential
YDL157C	nonessential	nonessential
YDL159W	nonessential	nonessential
YDL160C	nonessential	nonessential
YDL161W	nonessential	nonessential
YDL162C	nonessential	nonessential
YDL164C	essential	undetermined
YDL165W	essential	undetermined
YDL166C	essential	undetermined
YDL167C	nonessential	nonessential
YDL168W	nonessential	nonessential
YDL169C	nonessential	nonessential
YDL170W	nonessential	nonessential
YDL171C	nonessential	nonessential
YDL172C	nonessential	nonessential
YDL173W	nonessential	undetermined
YDL174C	nonessential	nonessential
YDL175C	nonessential	nonessential
YDL176W	nonessential	nonessential
YDL177C	nonessential	nonessential
YDL178W	nonessential	nonessential
YDL179W	nonessential	nonessential
YDL180W	nonessential	nonessential
YDL182W	nonessential	nonessential
YDL183C	nonessential	nonessential
YDL185W	nonessential	undetermined
YDL186W	nonessential	nonessential
YDL187C	nonessential	nonessential
YDL188C	nonessential	nonessential
YDL189W	nonessential	nonessential
YDL190C	nonessential	nonessential
YDL192W	nonessential	nonessential
YDL193W	essential	essential
YDL194W	nonessential	nonessential
YDL195W	essential	essential
YDL196W	essential	nonessential
YDL197C	nonessential	nonessential
YDL198C	nonessential	nonessential
YDL199C	nonessential	nonessential
YDL200C	nonessential	nonessential
YDL201W	nonessential	nonessential
YDL202W	nonessential	nonessential
YDL203C	nonessential	nonessential
YDL204W	nonessential	nonessential
YDL205C	essential	essential
YDL206W	nonessential	nonessential
YDL207W	essential	essential
YDL208W	essential	undetermined
YDL209C	essential	essential
YDL210W	nonessential	nonessential
YDL211C	nonessential	nonessential
YDL212W	essential	undetermined
YDL213C	nonessential	nonessential
YDL214C	nonessential	nonessential
YDL215C	nonessential	nonessential
YDL216C	nonessential	nonessential
YDL217C	essential	undetermined
YDL218W	nonessential	nonessential
YDL219W	nonessential	nonessential
YDL220C	essential	undetermined
YDL221W	essential	undetermined
YDL222C	nonessential	nonessential
YDL223C	nonessential	nonessential
YDL224C	nonessential	nonessential
YDL225W	nonessential	nonessential
YDL226C	nonessential	nonessential
YDL228C	nonessential	nonessential
YDL229W	nonessential	nonessential
YDL230W	nonessential	nonessential
YDL231C	nonessential	nonessential
YDL233W	nonessential	nonessential
YDL234C	nonessential	nonessential
YDL235C	essential	essential
YDL236W	nonessential	nonessential
YDL237W	nonessential	nonessential
YDL238C	nonessential	nonessential
YDL239C	nonessential	nonessential
YDL240W	nonessential	nonessential
YDL241W	nonessential	nonessential
YDL242W	nonessential	nonessential
YDL243C	nonessential	nonessential
YDR001C	nonessential	nonessential
YDR002W	essential	essential
YDR003W	nonessential	nonessential
YDR004W	nonessential	nonessential
YDR005C	nonessential	undetermined
YDR006C	nonessential	nonessential
YDR007W	nonessential	nonessential
YDR008C	nonessential	nonessential
YDR009W	nonessential	nonessential
YDR010C	nonessential	nonessential
YDR011W	nonessential	nonessential
YDR013W	essential	essential
YDR014W	nonessential	nonessential
YDR014W-A	nonessential	nonessential
YDR017C	nonessential	nonessential
YDR018C	nonessential	nonessential
YDR019C	nonessential	nonessential
YDR020C	nonessential	nonessential
YDR021W	essential	essential
YDR022C	nonessential	nonessential
YDR023W	essential	essential
YDR024W	nonessential	nonessential
YDR025W	nonessential	nonessential
YDR026C	nonessential	nonessential
YDR027C	nonessential	undetermined
YDR028C	nonessential	nonessential
YDR029W	nonessential	nonessential
YDR030C	nonessential	nonessential
YDR031W	nonessential	nonessential
YDR032C	nonessential	nonessential
YDR033W	nonessential	nonessential
YDR034C	nonessential	nonessential
YDR035W	nonessential	nonessential
YDR036C	nonessential	nonessential
YDR037W	essential	essential
YDR040C	nonessential	undetermined
YDR041W	essential	nonessential
YDR042C	nonessential	nonessential
YDR043C	nonessential	nonessential
YDR044W	essential	essential
YDR045C	essential	undetermined
YDR046C	nonessential	nonessential
YDR047W	essential	essential
YDR048C	nonessential	nonessential
YDR049W	nonessential	undetermined
YDR050C	essential	essential
YDR051C	nonessential	nonessential
YDR052C	essential	essential
YDR053W	essential	essential
YDR054C	essential	essential
YDR055W	nonessential	nonessential
YDR056C	nonessential	nonessential
YDR057W	nonessential	nonessential
YDR058C	nonessential	nonessential
YDR059C	nonessential	nonessential
YDR060W	essential	essential
YDR061W	nonessential	nonessential
YDR062W	essential	essential
YDR063W	nonessential	nonessential
YDR064W	essential	essential
YDR065W	nonessential	nonessential
YDR066C	nonessential	nonessential
YDR067C	nonessential	nonessential
YDR068W	nonessential	nonessential
YDR069C	nonessential	essential
YDR071C	nonessential	undetermined
YDR072C	nonessential	nonessential
YDR073W	nonessential	nonessential
YDR074W	nonessential	undetermined
YDR075W	nonessential	nonessential
YDR076W	nonessential	nonessential
YDR077W	nonessential	nonessential
YDR078C	nonessential	nonessential
YDR079W	nonessential	nonessential
YDR080W	nonessential	nonessential
YDR081C	essential	essential
YDR082W	essential	essential
YDR083W	nonessential	nonessential
YDR084C	nonessential	nonessential
YDR085C	nonessential	nonessential
YDR087C	essential	undetermined
YDR088C	essential	essential
YDR089W	nonessential	nonessential
YDR090C	nonessential	nonessential
YDR091C	essential	essential
YDR092W	nonessential	nonessential
YDR093W	nonessential	nonessential
YDR094W	nonessential	nonessential
YDR095C	nonessential	nonessential
YDR096W	nonessential	nonessential
YDR097C	nonessential	nonessential
YDR098C	nonessential	nonessential
YDR099W	nonessential	nonessential
YDR100W	nonessential	nonessential
YDR101C	nonessential	nonessential
YDR102C	nonessential	nonessential
YDR103W	nonessential	nonessential
YDR104C	nonessential	nonessential
YDR105C	nonessential	nonessential
YDR106W	nonessential	nonessential
YDR107C	nonessential	nonessential
YDR108W	nonessential	undetermined
YDR109C	nonessential	nonessential
YDR110W	nonessential	nonessential
YDR111C	nonessential	nonessential
YDR112W	nonessential	nonessential
YDR113C	essential	undetermined
YDR115W	nonessential	nonessential
YDR116C	nonessential	undetermined
YDR117C	nonessential	undetermined
YDR118W	essential	essential
YDR119W	nonessential	nonessential
YDR120C	nonessential	nonessential
YDR121W	nonessential	nonessential
YDR122W	nonessential	nonessential
YDR123C	nonessential	essential
YDR124W	nonessential	nonessential
YDR125C	nonessential	nonessential
YDR126W	nonessential	nonessential
YDR127W	nonessential	undetermined
YDR128W	nonessential	nonessential
YDR129C	nonessential	undetermined
YDR130C	nonessential	nonessential
YDR131C	nonessential	nonessential
YDR132C	nonessential	nonessential
YDR133C	nonessential	undetermined
YDR135C	nonessential	nonessential
YDR136C	nonessential	nonessential
YDR137W	nonessential	undetermined
YDR138W	nonessential	nonessential
YDR140W	nonessential	nonessential
YDR141C	essential	essential
YDR142C	nonessential	nonessential
YDR143C	nonessential	nonessential
YDR144C	nonessential	nonessential
YDR145W	essential	essential
YDR146C	nonessential	nonessential
YDR147W	nonessential	nonessential
YDR148C	nonessential	nonessential
YDR149C	nonessential	undetermined
YDR150W	nonessential	undetermined
YDR151C	nonessential	nonessential
YDR152W	nonessential	undetermined
YDR153C	nonessential	nonessential
YDR154C	nonessential	undetermined
YDR155C	nonessential	undetermined
YDR156W	nonessential	nonessential
YDR157W	nonessential	nonessential
YDR158W	nonessential	undetermined
YDR159W	nonessential	undetermined
YDR160W	essential	essential
YDR161W	nonessential	essential
YDR162C	nonessential	nonessential
YDR163W	nonessential	nonessential
YDR164C	essential	essential
YDR165W	nonessential	nonessential
YDR166C	essential	nonessential
YDR167W	essential	undetermined
YDR168W	essential	essential
YDR169C	nonessential	nonessential
YDR170C	essential	essential
YDR171W	nonessential	undetermined
YDR172W	essential	undetermined
YDR173C	nonessential	undetermined
YDR174W	nonessential	nonessential
YDR175C	nonessential	nonessential
YDR176W	nonessential	undetermined
YDR177W	essential	essential
YDR178W	nonessential	nonessential
YDR179C	nonessential	undetermined
YDR179W-A	nonessential	nonessential
YDR180W	essential	essential
YDR181C	nonessential	nonessential
YDR182W	essential	essential
YDR183W	nonessential	nonessential
YDR184C	nonessential	nonessential
YDR185C	nonessential	nonessential
YDR186C	nonessential	undetermined
YDR187C	essential	undetermined
YDR188W	essential	essential
YDR189W	essential	essential
YDR190C	essential	essential
YDR191W	nonessential	nonessential
YDR192C	nonessential	undetermined
YDR193W	nonessential	undetermined
YDR194C	nonessential	nonessential
YDR195W	nonessential	nonessential
YDR196C	essential	undetermined
YDR197W	nonessential	nonessential
YDR198C	nonessential	undetermined
YDR199W	nonessential	nonessential
YDR200C	nonessential	undetermined
YDR201W	essential	undetermined
YDR202C	nonessential	undetermined
YDR203W	nonessential	undetermined
YDR204W	nonessential	nonessential
YDR205W	nonessential	nonessential
YDR206W	nonessential	nonessential
YDR207C	nonessential	nonessential
YDR208W	essential	undetermined
YDR209C	nonessential	nonessential
YDR211W	essential	essential
YDR212W	essential	essential
YDR213W	nonessential	nonessential
YDR214W	nonessential	nonessential
YDR215C	nonessential	nonessential
YDR216W	nonessential	undetermined
YDR217C	nonessential	undetermined
YDR218C	nonessential	nonessential
YDR219C	nonessential	undetermined
YDR221W	nonessential	nonessential
YDR222W	nonessential	nonessential
YDR223W	nonessential	nonessential
YDR224C	essential	undetermined
YDR225W	nonessential	undetermined
YDR226W	nonessential	undetermined
YDR227W	nonessential	nonessential
YDR228C	essential	essential
YDR229W	nonessential	nonessential
YDR230W	nonessential	nonessential
YDR231C	nonessential	nonessential
YDR232W	essential	essential
YDR233C	nonessential	nonessential
YDR234W	nonessential	nonessential
YDR235W	essential	essential
YDR236C	essential	essential
YDR237W	nonessential	nonessential
YDR238C	essential	essential
YDR239C	nonessential	nonessential
YDR240C	essential	undetermined
YDR242W	nonessential	nonessential
YDR243C	essential	essential
YDR244W	nonessential	nonessential
YDR245W	nonessential	undetermined
YDR246W	essential	undetermined
YDR247W	nonessential	nonessential
YDR248C	nonessential	nonessential
YDR249C	nonessential	nonessential
YDR251W	nonessential	nonessential
YDR252W	nonessential	undetermined
YDR253C	nonessential	nonessential
YDR254W	nonessential	undetermined
YDR255C	nonessential	nonessential
YDR256C	nonessential	nonessential
YDR257C	nonessential	undetermined
YDR258C	nonessential	nonessential
YDR259C	nonessential	nonessential
YDR260C	nonessential	nonessential
YDR261C	nonessential	nonessential
YDR262W	nonessential	undetermined
YDR263C	nonessential	nonessential
YDR264C	nonessential	essential
YDR265W	nonessential	essential
YDR266C	nonessential	nonessential
YDR267C	essential	essential
YDR268W	nonessential	nonessential
YDR269C	nonessential	nonessential
YDR270W	nonessential	nonessential
YDR271C	nonessential	nonessential
YDR272W	nonessential	nonessential
YDR273W	nonessential	nonessential
YDR274C	nonessential	nonessential
YDR275W	nonessential	nonessential
YDR277C	nonessential	nonessential
YDR279W	nonessential	nonessential
YDR280W	essential	essential
YDR281C	nonessential	undetermined
YDR282C	nonessential	nonessential
YDR283C	nonessential	undetermined
YDR284C	nonessential	nonessential
YDR285W	nonessential	nonessential
YDR286C	nonessential	nonessential
YDR287W	nonessential	nonessential
YDR288W	essential	essential
YDR289C	nonessential	undetermined
YDR290W	nonessential	undetermined
YDR291W	nonessential	nonessential
YDR292C	essential	essential
YDR293C	nonessential	nonessential
YDR294C	nonessential	nonessential
YDR295C	nonessential	nonessential
YDR296W	nonessential	nonessential
YDR297W	nonessential	nonessential
YDR298C	nonessential	undetermined
YDR299W	essential	essential
YDR300C	nonessential	essential
YDR301W	essential	essential
YDR302W	essential	undetermined
YDR303C	essential	essential
YDR304C	nonessential	nonessential
YDR305C	nonessential	nonessential
YDR306C	nonessential	nonessential
YDR307W	nonessential	nonessential
YDR308C	essential	essential
YDR309C	nonessential	nonessential
YDR310C	nonessential	undetermined
YDR311W	essential	undetermined
YDR312W	nonessential	nonessential
YDR313C	nonessential	nonessential
YDR314C	nonessential	nonessential
YDR315C	nonessential	undetermined
YDR316W	nonessential	nonessential
YDR317W	nonessential	nonessential
YDR318W	nonessential	undetermined
YDR319C	nonessential	nonessential
YDR320C	nonessential	undetermined
YDR321W	nonessential	nonessential
YDR322W	nonessential	undetermined
YDR323C	nonessential	undetermined
YDR324C	essential	essential
YDR325W	essential	essential
YDR326C	nonessential	nonessential
YDR327W	essential	nonessential
YDR328C	essential	undetermined
YDR329C	nonessential	undetermined
YDR330W	nonessential	nonessential
YDR331W	essential	essential
YDR332W	nonessential	undetermined
YDR333C	nonessential	nonessential
YDR334W	nonessential	nonessential
YDR335W	nonessential	nonessential
YDR336W	nonessential	nonessential
YDR337W	nonessential	nonessential
YDR338C	nonessential	nonessential
YDR339C	essential	essential
YDR341C	essential	essential
YDR344C	nonessential	nonessential
YDR345C	nonessential	nonessential
YDR346C	nonessential	nonessential
YDR347W	nonessential	nonessential
YDR348C	nonessential	nonessential
YDR349C	nonessential	nonessential
YDR350C	nonessential	undetermined
YDR351W	nonessential	nonessential
YDR352W	nonessential	nonessential
YDR353W	essential	essential
YDR354W	nonessential	nonessential
YDR356W	essential	essential
YDR357C	nonessential	nonessential
YDR358W	nonessential	nonessential
YDR359C	nonessential	undetermined
YDR360W	nonessential	nonessential
YDR361C	essential	essential
YDR362C	essential	essential
YDR363W	nonessential	nonessential
YDR364C	nonessential	essential
YDR365C	essential	essential
YDR367W	essential	essential
YDR368W	nonessential	nonessential
YDR369C	nonessential	nonessential
YDR370C	nonessential	nonessential
YDR371W	nonessential	nonessential
YDR372C	nonessential	undetermined
YDR373W	essential	undetermined
YDR374C	nonessential	nonessential
YDR375C	nonessential	nonessential
YDR376W	essential	essential
YDR377W	nonessential	nonessential
YDR379W	nonessential	nonessential
YDR380W	nonessential	nonessential
YDR381C-A	nonessential	undetermined
YDR381W	essential	essential
YDR382W	nonessential	undetermined
YDR383C	nonessential	nonessential
YDR384C	nonessential	nonessential
YDR386W	nonessential	nonessential
YDR387C	nonessential	nonessential
YDR388W	nonessential	nonessential
YDR389W	nonessential	nonessential
YDR390C	essential	essential
YDR391C	nonessential	nonessential
YDR392W	nonessential	undetermined
YDR393W	nonessential	nonessential
YDR394W	essential	essential
YDR395W	nonessential	undetermined
YDR396W	essential	undetermined
YDR397C	essential	undetermined
YDR398W	essential	essential
YDR399W	nonessential	nonessential
YDR400W	nonessential	nonessential
YDR401W	nonessential	nonessential
YDR402C	nonessential	nonessential
YDR403W	nonessential	nonessential
YDR404C	essential	essential
YDR405W	nonessential	nonessential
YDR406W	nonessential	nonessential
YDR407C	essential	essential
YDR408C	nonessential	essential
YDR409W	nonessential	nonessential
YDR410C	nonessential	undetermined
YDR411C	nonessential	nonessential
YDR412W	essential	undetermined
YDR413C	essential	undetermined
YDR414C	nonessential	nonessential
YDR415C	nonessential	nonessential
YDR416W	essential	undetermined
YDR417C	nonessential	undetermined
YDR418W	nonessential	undetermined
YDR419W	nonessential	nonessential
YDR420W	nonessential	nonessential
YDR421W	nonessential	nonessential
YDR422C	nonessential	nonessential
YDR423C	nonessential	nonessential
YDR425W	nonessential	nonessential
YDR426C	nonessential	undetermined
YDR427W	essential	undetermined
YDR428C	nonessential	nonessential
YDR429C	essential	essential
YDR430C	nonessential	nonessential
YDR431W	nonessential	nonessential
YDR432W	nonessential	essential
YDR433W	nonessential	essential
YDR434W	essential	essential
YDR435C	nonessential	nonessential
YDR436W	nonessential	nonessential
YDR437W	essential	undetermined
YDR438W	nonessential	nonessential
YDR439W	nonessential	undetermined
YDR440W	nonessential	nonessential
YDR441C	nonessential	nonessential
YDR442W	nonessential	undetermined
YDR443C	nonessential	nonessential
YDR444W	nonessential	nonessential
YDR445C	nonessential	nonessential
YDR446W	nonessential	nonessential
YDR448W	nonessential	undetermined
YDR449C	essential	undetermined
YDR450W	nonessential	nonessential
YDR451C	nonessential	nonessential
YDR452W	nonessential	nonessential
YDR453C	nonessential	nonessential
YDR454C	essential	essential
YDR455C	nonessential	nonessential
YDR456W	nonessential	nonessential
YDR457W	nonessential	nonessential
YDR458C	nonessential	nonessential
YDR459C	nonessential	nonessential
YDR460W	essential	essential
YDR462W	nonessential	nonessential
YDR463W	nonessential	essential
YDR464W	essential	essential
YDR465C	nonessential	nonessential
YDR466W	nonessential	nonessential
YDR468C	essential	undetermined
YDR469W	nonessential	nonessential
YDR470C	nonessential	nonessential
YDR471W	nonessential	nonessential
YDR472W	essential	essential
YDR473C	essential	essential
YDR475C	nonessential	nonessential
YDR476C	nonessential	nonessential
YDR477W	nonessential	essential
YDR478W	essential	essential
YDR479C	nonessential	nonessential
YDR480W	nonessential	nonessential
YDR481C	nonessential	nonessential
YDR482C	nonessential	nonessential
YDR483W	nonessential	nonessential
YDR484W	nonessential	essential
YDR485C	nonessential	undetermined
YDR486C	nonessential	nonessential
YDR487C	essential	essential
YDR488C	nonessential	nonessential
YDR489W	essential	essential
YDR490C	nonessential	nonessential
YDR491C	nonessential	nonessential
YDR492W	nonessential	nonessential
YDR493W	nonessential	nonessential
YDR494W	nonessential	nonessential
YDR495C	nonessential	nonessential
YDR496C	nonessential	nonessential
YDR497C	nonessential	nonessential
YDR498C	essential	undetermined
YDR499W	essential	essential
YDR501W	nonessential	nonessential
YDR502C	nonessential	nonessential
YDR503C	nonessential	nonessential
YDR505C	nonessential	nonessential
YDR506C	nonessential	nonessential
YDR507C	nonessential	nonessential
YDR508C	nonessential	nonessential
YDR509W	nonessential	nonessential
YDR511W	nonessential	nonessential
YDR512C	nonessential	nonessential
YDR513W	nonessential	undetermined
YDR514C	nonessential	nonessential
YDR515W	nonessential	nonessential
YDR516C	nonessential	nonessential
YDR517W	nonessential	nonessential
YDR518W	nonessential	nonessential
YDR519W	nonessential	nonessential
YDR520C	nonessential	nonessential
YDR521W	nonessential	nonessential
YDR522C	nonessential	nonessential
YDR523C	nonessential	nonessential
YDR524C	nonessential	nonessential
YDR525W	nonessential	nonessential
YDR526C	essential	undetermined
YDR527W	essential	essential
YDR528W	nonessential	nonessential
YDR529C	nonessential	undetermined
YDR530C	nonessential	nonessential
YDR531W	essential	essential
YDR532C	nonessential	nonessential
YDR533C	nonessential	nonessential
YDR534C	nonessential	nonessential
YDR535C	nonessential	nonessential
YDR536W	nonessential	nonessential
YDR537C	nonessential	nonessential
YDR538W	nonessential	nonessential
YDR539W	nonessential	nonessential
YDR540C	nonessential	nonessential
YDR541C	nonessential	nonessential
YDR544C	nonessential	nonessential
YEL001C	nonessential	nonessential
YEL002C	essential	essential
YEL003W	nonessential	nonessential
YEL004W	nonessential	nonessential
YEL005C	nonessential	nonessential
YEL006W	nonessential	nonessential
YEL007W	nonessential	nonessential
YEL008W	nonessential	nonessential
YEL009C	nonessential	nonessential
YEL009C-A	nonessential	nonessential
YEL010W	nonessential	nonessential
YEL011W	nonessential	nonessential
YEL012W	nonessential	nonessential
YEL013W	nonessential	nonessential
YEL014C	nonessential	nonessential
YEL015W	nonessential	nonessential
YEL016C	nonessential	nonessential
YEL017W	nonessential	nonessential
YEL018C-A	nonessential	nonessential
YEL018W	nonessential	nonessential
YEL019C	essential	undetermined
YEL020C	nonessential	nonessential
YEL021W	nonessential	nonessential
YEL022W	nonessential	nonessential
YEL023C	nonessential	nonessential
YEL024W	nonessential	nonessential
YEL025C	nonessential	nonessential
YEL026W	essential	undetermined
YEL027W	nonessential	essential
YEL028W	nonessential	nonessential
YEL029C	nonessential	nonessential
YEL030C-A	nonessential	nonessential
YEL030W	nonessential	nonessential
YEL031W	nonessential	nonessential
YEL032W	essential	essential
YEL033W	nonessential	nonessential
YEL034C-A	nonessential	undetermined
YEL034W	essential	undetermined
YEL035C	essential	nonessential
YEL036C	nonessential	undetermined
YEL037C	nonessential	nonessential
YEL038W	nonessential	nonessential
YEL039C	nonessential	nonessential
YEL040W	nonessential	nonessential
YEL041W	nonessential	nonessential
YEL042W	nonessential	nonessential
YEL043W	nonessential	nonessential
YEL044W	nonessential	undetermined
YEL045C	nonessential	nonessential
YEL046C	nonessential	nonessential
YEL047C	nonessential	nonessential
YEL048C	nonessential	nonessential
YEL050C	nonessential	nonessential
YEL051W	nonessential	essential
YEL052W	nonessential	nonessential
YEL053C	nonessential	nonessential
YEL053W-A	nonessential	nonessential
YEL054C	nonessential	nonessential
YEL055C	essential	undetermined
YEL056W	nonessential	nonessential
YEL057C	nonessential	nonessential
YEL058W	essential	essential
YEL059W	nonessential	nonessential
YEL060C	nonessential	nonessential
YEL061C	nonessential	nonessential
YEL062W	nonessential	nonessential
YEL063C	nonessential	nonessential
YEL064C	nonessential	nonessential
YEL065W	nonessential	nonessential
YEL066W	nonessential	nonessential
YEL067C	nonessential	nonessential
YEL068C	nonessential	nonessential
YEL069C	nonessential	nonessential
YEL071W	nonessential	nonessential
YEL072W	nonessential	nonessential
YER001W	nonessential	nonessential
YER002W	nonessential	nonessential
YER003C	essential	essential
YER004W	nonessential	nonessential
YER005W	nonessential	nonessential
YER006C-A	nonessential	nonessential
YER006W	essential	undetermined
YER007C-A	nonessential	nonessential
YER007W	nonessential	nonessential
YER008C	essential	nonessential
YER009W	essential	essential
YER010C	nonessential	nonessential
YER011W	nonessential	nonessential
YER012W	essential	undetermined
YER013W	essential	undetermined
YER014C-A	nonessential	undetermined
YER014W	nonessential	undetermined
YER015W	nonessential	nonessential
YER016W	nonessential	nonessential
YER017C	nonessential	nonessential
YER018C	essential	undetermined
YER019W	nonessential	nonessential
YER020W	nonessential	nonessential
YER021W	essential	essential
YER022W	essential	essential
YER023W	essential	essential
YER024W	nonessential	nonessential
YER025W	essential	essential
YER026C	nonessential	essential
YER027C	nonessential	nonessential
YER028C	nonessential	nonessential
YER029C	essential	undetermined
YER030W	nonessential	nonessential
YER031C	nonessential	nonessential
YER032W	nonessential	nonessential
YER033C	nonessential	nonessential
YER034W	nonessential	nonessential
YER035W	nonessential	nonessential
YER036C	essential	nonessential
YER037W	nonessential	nonessential
YER038C	essential	essential
YER038W-A	nonessential	nonessential
YER039C	nonessential	nonessential
YER040W	nonessential	nonessential
YER041W	nonessential	nonessential
YER042W	nonessential	nonessential
YER043C	essential	essential
YER044C	nonessential	essential
YER044C-A	nonessential	nonessential
YER045C	nonessential	nonessential
YER046W	nonessential	nonessential
YER047C	nonessential	nonessential
YER048C	nonessential	nonessential
YER049W	nonessential	nonessential
YER050C	nonessential	nonessential
YER051W	nonessential	nonessential
YER052C	nonessential	nonessential
YER053C	nonessential	nonessential
YER054C	nonessential	nonessential
YER055C	nonessential	nonessential
YER056C	nonessential	nonessential
YER056C-A	nonessential	nonessential
YER057C	nonessential	nonessential
YER058W	nonessential	nonessential
YER059W	nonessential	nonessential
YER060W	nonessential	nonessential
YER060W-A	nonessential	nonessential
YER061C	nonessential	nonessential
YER062C	nonessential	nonessential
YER063W	nonessential	nonessential
YER064C	nonessential	nonessential
YER065C	nonessential	nonessential
YER066C-A	nonessential	nonessential
YER066W	nonessential	nonessential
YER067C-A	nonessential	undetermined
YER067W	nonessential	nonessential
YER068C-A	nonessential	nonessential
YER068W	nonessential	nonessential
YER069W	nonessential	nonessential
YER070W	nonessential	essential
YER071C	nonessential	undetermined
YER072W	nonessential	nonessential
YER073W	nonessential	nonessential
YER075C	nonessential	nonessential
YER076C	nonessential	nonessential
YER076W-A	nonessential	nonessential
YER077C	nonessential	nonessential
YER078C	nonessential	nonessential
YER079C-A	nonessential	nonessential
YER079W	nonessential	nonessential
YER080W	nonessential	nonessential
YER081W	nonessential	nonessential
YER082C	essential	undetermined
YER083C	nonessential	essential
YER084W	nonessential	nonessential
YER084W-A	nonessential	nonessential
YER085C	nonessential	nonessential
YER086W	nonessential	essential
YER087C-A	nonessential	nonessential
YER087W	nonessential	nonessential
YER088C	nonessential	nonessential
YER088C-A	nonessential	nonessential
YER089C	nonessential	nonessential
YER090W	nonessential	nonessential
YER091C	nonessential	undetermined
YER092W	nonessential	nonessential
YER093C	essential	undetermined
YER093C-A	nonessential	nonessential
YER094C	essential	essential
YER095W	nonessential	nonessential
YER096W	nonessential	nonessential
YER097W	nonessential	nonessential
YER098W	nonessential	nonessential
YER099C	nonessential	nonessential
YER100W	nonessential	nonessential
YER101C	nonessential	nonessential
YER103W	nonessential	nonessential
YER104W	essential	nonessential
YER105C	nonessential	nonessential
YER106W	nonessential	nonessential
YER107C	nonessential	essential
YER107W-A	nonessential	nonessential
YER109C	nonessential	nonessential
YER110C	nonessential	nonessential
YER111C	nonessential	nonessential
YER112W	essential	undetermined
YER113C	nonessential	nonessential
YER114C	nonessential	nonessential
YER115C	nonessential	nonessential
YER116C	nonessential	nonessential
YER118C	nonessential	nonessential
YER119C	nonessential	nonessential
YER119C-A	nonessential	nonessential
YER120W	nonessential	undetermined
YER121W	nonessential	nonessential
YER122C	nonessential	nonessential
YER123W	nonessential	undetermined
YER124C	nonessential	nonessential
YER125W	essential	essential
YER126C	essential	essential
YER127W	essential	essential
YER128W	nonessential	nonessential
YER129W	nonessential	nonessential
YER130C	nonessential	nonessential
YER131W	nonessential	nonessential
YER132C	nonessential	nonessential
YER133W	essential	essential
YER133W-A	nonessential	undetermined
YER134C	nonessential	nonessential
YER135C	nonessential	nonessential
YER136W	essential	essential
YER137C	nonessential	nonessential
YER137W-A	nonessential	nonessential
YER139C	nonessential	undetermined
YER140W	nonessential	nonessential
YER141W	nonessential	nonessential
YER142C	nonessential	nonessential
YER143W	nonessential	nonessential
YER144C	nonessential	nonessential
YER145C	nonessential	nonessential
YER145C-A	nonessential	undetermined
YER147C	essential	essential
YER147C-A	nonessential	undetermined
YER148W	essential	essential
YER148W-A	nonessential	nonessential
YER149C	nonessential	nonessential
YER150W	nonessential	nonessential
YER151C	nonessential	nonessential
YER152C	nonessential	nonessential
YER152W-A	nonessential	nonessential
YER153C	nonessential	nonessential
YER154W	nonessential	nonessential
YER155C	nonessential	nonessential
YER156C	nonessential	nonessential
YER157W	essential	undetermined
YER158C	nonessential	nonessential
YER159C	essential	undetermined
YER161C	nonessential	nonessential
YER162C	nonessential	nonessential
YER163C	nonessential	nonessential
YER164W	nonessential	nonessential
YER165C-A	nonessential	nonessential
YER165W	essential	essential
YER166W	nonessential	nonessential
YER167W	nonessential	nonessential
YER168C	essential	essential
YER169W	nonessential	nonessential
YER170W	nonessential	nonessential
YER171W	essential	essential
YER172C	essential	undetermined
YER172C-A	nonessential	nonessential
YER173W	nonessential	nonessential
YER174C	nonessential	nonessential
YER175C	nonessential	nonessential
YER176W	nonessential	nonessential
YER177W	nonessential	nonessential
YER178W	nonessential	nonessential
YER179W	nonessential	nonessential
YER180C	nonessential	nonessential
YER181C	nonessential	nonessential
YER182W	nonessential	nonessential
YER183C	nonessential	nonessential
YER184C	nonessential	nonessential
YER185W	nonessential	nonessential
YER186C	nonessential	nonessential
YER187W	nonessential	nonessential
YER188W	nonessential	nonessential
YFL001W	nonessential	nonessential
YFL002C	essential	essential
YFL003C	nonessential	nonessential
YFL004W	nonessential	nonessential
YFL005W	essential	essential
YFL007W	nonessential	nonessential
YFL008W	essential	essential
YFL009W	essential	undetermined
YFL010C	nonessential	nonessential
YFL011W	nonessential	nonessential
YFL012W	nonessential	nonessential
YFL012W-A	nonessential	nonessential
YFL013C	nonessential	nonessential
YFL013W-A	nonessential	nonessential
YFL014W	nonessential	nonessential
YFL015C	nonessential	nonessential
YFL015W-A	nonessential	nonessential
YFL016C	nonessential	nonessential
YFL017C	essential	undetermined
YFL018C	nonessential	nonessential
YFL019C	nonessential	undetermined
YFL021C-A	nonessential	nonessential
YFL021W	nonessential	nonessential
YFL022C	essential	essential
YFL023W	nonessential	nonessential
YFL024C	essential	undetermined
YFL025C	nonessential	nonessential
YFL026W	nonessential	nonessential
YFL027C	nonessential	nonessential
YFL028C	nonessential	nonessential
YFL029C	essential	essential
YFL030W	nonessential	nonessential
YFL031W	nonessential	nonessential
YFL032W	nonessential	nonessential
YFL033C	nonessential	nonessential
YFL034C-A	nonessential	nonessential
YFL034C-B	nonessential	undetermined
YFL034W	nonessential	nonessential
YFL036W	nonessential	nonessential
YFL037W	essential	undetermined
YFL038C	essential	undetermined
YFL039C	essential	essential
YFL040W	nonessential	nonessential
YFL041W	nonessential	nonessential
YFL042C	nonessential	nonessential
YFL044C	nonessential	nonessential
YFL045C	essential	essential
YFL046W	nonessential	nonessential
YFL047W	nonessential	nonessential
YFL048C	nonessential	nonessential
YFL049W	nonessential	nonessential
YFL050C	nonessential	nonessential
YFL051C	nonessential	nonessential
YFL052W	nonessential	nonessential
YFL053W	nonessential	nonessential
YFL054C	nonessential	nonessential
YFL055W	nonessential	nonessential
YFL056C	nonessential	nonessential
YFR001W	nonessential	nonessential
YFR002W	essential	undetermined
YFR003C	essential	undetermined
YFR004W	essential	essential
YFR005C	essential	essential
YFR006W	nonessential	nonessential
YFR007W	nonessential	nonessential
YFR008W	nonessential	nonessential
YFR009W	nonessential	nonessential
YFR010W	nonessential	undetermined
YFR011C	nonessential	nonessential
YFR012W	nonessential	nonessential
YFR013W	nonessential	nonessential
YFR014C	nonessential	nonessential
YFR015C	nonessential	nonessential
YFR016C	nonessential	nonessential
YFR017C	nonessential	nonessential
YFR018C	nonessential	nonessential
YFR019W	nonessential	undetermined
YFR020W	nonessential	nonessential
YFR021W	nonessential	nonessential
YFR022W	nonessential	nonessential
YFR023W	nonessential	nonessential
YFR024C-A	nonessential	nonessential
YFR025C	nonessential	nonessential
YFR026C	nonessential	nonessential
YFR027W	essential	essential
YFR028C	essential	essential
YFR029W	essential	essential
YFR030W	nonessential	nonessential
YFR031C	essential	essential
YFR031C-A	nonessential	nonessential
YFR032C	nonessential	nonessential
YFR033C	nonessential	nonessential
YFR034C	nonessential	nonessential
YFR035C	nonessential	nonessential
YFR036W	nonessential	nonessential
YFR036W-A	nonessential	undetermined
YFR037C	essential	essential
YFR038W	nonessential	nonessential
YFR039C	nonessential	nonessential
YFR040W	nonessential	nonessential
YFR041C	nonessential	nonessential
YFR042W	essential	essential
YFR043C	nonessential	nonessential
YFR044C	nonessential	nonessential
YFR045W	nonessential	nonessential
YFR046C	nonessential	nonessential
YFR047C	nonessential	nonessential
YFR048W	nonessential	nonessential
YFR049W	nonessential	nonessential
YFR050C	essential	undetermined
YFR051C	essential	nonessential
YFR052C-A	nonessential	nonessential
YFR052W	essential	undetermined
YFR053C	nonessential	nonessential
YFR054C	nonessential	nonessential
YFR055W	nonessential	nonessential
YFR056C	nonessential	nonessential
YFR057W	nonessential	nonessential
YGL001C	essential	essential
YGL002W	nonessential	nonessential
YGL003C	nonessential	nonessential
YGL004C	nonessential	nonessential
YGL005C	nonessential	nonessential
YGL006W	nonessential	nonessential
YGL007W	nonessential	nonessential
YGL008C	essential	essential
YGL009C	nonessential	nonessential
YGL010W	nonessential	nonessential
YGL011C	essential	essential
YGL012W	nonessential	nonessential
YGL013C	nonessential	nonessential
YGL014W	nonessential	nonessential
YGL015C	nonessential	nonessential
YGL016W	nonessential	nonessential
YGL017W	nonessential	nonessential
YGL018C	essential	essential
YGL019W	nonessential	nonessential
YGL020C	nonessential	essential
YGL021W	nonessential	nonessential
YGL022W	essential	undetermined
YGL023C	nonessential	nonessential
YGL024W	nonessential	undetermined
YGL025C	nonessential	nonessential
YGL026C	nonessential	nonessential
YGL027C	nonessential	nonessential
YGL028C	nonessential	nonessential
YGL029W	nonessential	undetermined
YGL030W	essential	undetermined
YGL031C	nonessential	nonessential
YGL033W	nonessential	nonessential
YGL034C	nonessential	nonessential
YGL035C	nonessential	nonessential
YGL036W	nonessential	nonessential
YGL037C	nonessential	nonessential
YGL038C	nonessential	undetermined
YGL039W	nonessential	nonessential
YGL040C	essential	essential
YGL041W-A	nonessential	nonessential
YGL042C	nonessential	nonessential
YGL043W	nonessential	nonessential
YGL044C	essential	essential
YGL045W	nonessential	nonessential
YGL047W	essential	undetermined
YGL048C	essential	essential
YGL049C	nonessential	nonessential
YGL050W	nonessential	nonessential
YGL053W	nonessential	nonessential
YGL054C	nonessential	nonessential
YGL055W	essential	essential
YGL056C	nonessential	nonessential
YGL057C	nonessential	nonessential
YGL058W	nonessential	undetermined
YGL059W	nonessential	nonessential
YGL060W	nonessential	nonessential
YGL061C	essential	undetermined
YGL062W	nonessential	nonessential
YGL063W	nonessential	nonessential
YGL064C	nonessential	nonessential
YGL065C	essential	essential
YGL066W	nonessential	nonessential
YGL067W	nonessential	nonessential
YGL068W	essential	nonessential
YGL069C	essential	nonessential
YGL070C	nonessential	undetermined
YGL071W	nonessential	nonessential
YGL072C	nonessential	nonessential
YGL073W	essential	undetermined
YGL074C	essential	undetermined
YGL075C	essential	essential
YGL077C	nonessential	nonessential
YGL078C	nonessential	undetermined
YGL079W	nonessential	nonessential
YGL080W	nonessential	nonessential
YGL081W	nonessential	nonessential
YGL082W	nonessential	nonessential
YGL083W	nonessential	nonessential
YGL084C	nonessential	undetermined
YGL085W	nonessential	nonessential
YGL086W	nonessential	nonessential
YGL087C	nonessential	nonessential
YGL088W	nonessential	nonessential
YGL089C	nonessential	nonessential
YGL090W	nonessential	nonessential
YGL091C	essential	essential
YGL092W	essential	nonessential
YGL093W	essential	undetermined
YGL094C	nonessential	nonessential
YGL095C	nonessential	essential
YGL096W	nonessential	nonessential
YGL097W	essential	essential
YGL098W	essential	essential
YGL099W	essential	essential
YGL100W	nonessential	nonessential
YGL101W	nonessential	nonessential
YGL102C	essential	essential
YGL103W	essential	essential
YGL104C	nonessential	nonessential
YGL105W	nonessential	nonessential
YGL106W	nonessential	essential
YGL107C	nonessential	nonessential
YGL108C	nonessential	nonessential
YGL109W	nonessential	nonessential
YGL110C	nonessential	nonessential
YGL111W	essential	essential
YGL112C	essential	essential
YGL113W	essential	undetermined
YGL114W	nonessential	nonessential
YGL115W	nonessential	undetermined
YGL116W	essential	essential
YGL117W	nonessential	nonessential
YGL118C	nonessential	nonessential
YGL119W	nonessential	nonessential
YGL120C	essential	essential
YGL121C	nonessential	nonessential
YGL122C	essential	essential
YGL123W	essential	essential
YGL124C	nonessential	nonessential
YGL125W	nonessential	nonessential
YGL126W	nonessential	nonessential
YGL127C	nonessential	undetermined
YGL128C	essential	undetermined
YGL129C	nonessential	nonessential
YGL130W	essential	essential
YGL131C	nonessential	nonessential
YGL132W	nonessential	nonessential
YGL133W	nonessential	nonessential
YGL134W	nonessential	nonessential
YGL136C	nonessential	nonessential
YGL137W	essential	essential
YGL138C	nonessential	nonessential
YGL139W	nonessential	nonessential
YGL140C	nonessential	nonessential
YGL141W	nonessential	nonessential
YGL142C	essential	essential
YGL143C	nonessential	nonessential
YGL144C	nonessential	nonessential
YGL145W	essential	essential
YGL146C	nonessential	nonessential
YGL147C	nonessential	nonessential
YGL148W	nonessential	undetermined
YGL149W	nonessential	nonessential
YGL150C	essential	undetermined
YGL151W	nonessential	nonessential
YGL152C	nonessential	nonessential
YGL153W	nonessential	nonessential
YGL154C	nonessential	nonessential
YGL155W	essential	essential
YGL156W	nonessential	nonessential
YGL157W	nonessential	nonessential
YGL158W	nonessential	nonessential
YGL159W	nonessential	nonessential
YGL160W	nonessential	nonessential
YGL161C	nonessential	nonessential
YGL162W	nonessential	nonessential
YGL163C	nonessential	nonessential
YGL164C	nonessential	nonessential
YGL165C	nonessential	undetermined
YGL166W	nonessential	nonessential
YGL167C	nonessential	essential
YGL168W	nonessential	nonessential
YGL169W	essential	essential
YGL170C	nonessential	nonessential
YGL171W	essential	essential
YGL172W	essential	undetermined
YGL173C	nonessential	undetermined
YGL174W	nonessential	nonessential
YGL175C	nonessential	nonessential
YGL176C	nonessential	nonessential
YGL177W	nonessential	nonessential
YGL178W	nonessential	nonessential
YGL179C	nonessential	nonessential
YGL180W	nonessential	nonessential
YGL181W	nonessential	nonessential
YGL182C	nonessential	nonessential
YGL183C	nonessential	nonessential
YGL184C	nonessential	nonessential
YGL185C	nonessential	nonessential
YGL186C	nonessential	nonessential
YGL187C	nonessential	nonessential
YGL189C	nonessential	undetermined
YGL190C	nonessential	undetermined
YGL191W	nonessential	nonessential
YGL192W	nonessential	nonessential
YGL193C	nonessential	nonessential
YGL194C	nonessential	nonessential
YGL195W	nonessential	nonessential
YGL196W	nonessential	nonessential
YGL197W	nonessential	nonessential
YGL198W	nonessential	nonessential
YGL199C	nonessential	nonessential
YGL200C	nonessential	nonessential
YGL201C	essential	essential
YGL202W	nonessential	nonessential
YGL203C	nonessential	nonessential
YGL204C	nonessential	nonessential
YGL205W	nonessential	nonessential
YGL206C	nonessential	essential
YGL207W	essential	essential
YGL208W	nonessential	nonessential
YGL209W	nonessential	nonessential
YGL210W	nonessential	nonessential
YGL211W	nonessential	nonessential
YGL212W	nonessential	nonessential
YGL213C	nonessential	nonessential
YGL214W	nonessential	nonessential
YGL215W	nonessential	nonessential
YGL216W	nonessential	nonessential
YGL217C	nonessential	nonessential
YGL218W	nonessential	undetermined
YGL219C	nonessential	undetermined
YGL220W	nonessential	nonessential
YGL221C	nonessential	nonessential
[truncated: 3,806 more rows]

## Sheet: Fig.2c
Gene	YJM975	RM11	DBVPG1107	WE372	DBVPG4651	322145s	S288C	YJM326	YJM454	CLIB219	YPS128	UWOPS83-787.3	HN8	BJ14	BJ20	HN16
YAL012W	0	0	0	-	0	1	0	-	0	0	0	-	-	-	-	0
YAL037C-B	1	0	1	-	0	1	1	1	1	1	1	1	1	1	1	-
YBL021C	0	0	-	0	0	0	0	0	0	-	0	0	0	0	1	0
YBL022C	-	0	1	1	1	-	0	-	-	-	-	1	0	0	1	-
YBL030C	1	1	1	1	1	1	1	0	0	1	0	0	1	0	1	0
YBL038W	0	0	1	1	0	0	0	-	0	0	0	0	0	0	1	0
YBL045C	0	0	1	1	1	0	0	0	1	-	0	1	0	0	1	0
YBL080C	0	0	1	1	0	0	0	-	0	1	0	-	0	0	1	0
YBL090W	0	0	0	1	-	0	0	0	0	1	0	-	0	0	1	1
YBR002C	1	-	0	-	0	1	1	1	1	-	0	0	1	1	1	0
YBR003W	0	0	-	1	0	0	0	0	0	-	0	0	0	0	1	0
YBR020W	-	-	0	0	0	1	1	0	0	0	0	0	1	0	0	0
YBR026C	1	-	1	1	1	0	0	-	1	1	0	1	0	1	1	0
YBR035C	1	0	-	0	0	0	0	0	0	0	0	0	0	0	0	0
YBR036C	0	0	0	-	1	1	0	0	0	0	0	0	0	1	0	0
YBR037C	0	0	-	1	1	0	0	0	0	0	0	0	0	0	1	0
YBR038W	0	0	-	-	0	1	-	1	1	1	0	-	1	1	1	-
YBR058C	0	0	0	0	1	0	0	-	0	0	1	-	0	0	-	0
YBR068C	0	1	0	0	0	0	-	0	0	0	0	0	0	0	0	0
YBR078W	0	0	0	0	1	1	0	-	0	0	0	0	0	0	0	0
YBR095C	0	0	0	0	0	0	0	0	1	1	0	0	0	0	1	0
YBR126C	0	0	0	0	0	1	0	-	1	1	0	-	1	1	1	-
YBR129C	0	0	0	0	0	0	0	0	0	-	0	0	0	0	1	0
YBR131W	-	0	-	-	-	0	0	-	0	1	-	0	-	-	0	1
YBR146W	0	0	1	1	-	1	0	1	1	1	1	1	0	0	1	0
YBR151W	0	0	0	0	0	0	0	1	0	0	0	0	0	0	0	0
YBR163W	-	0	0	1	1	1	0	0	0	-	1	1	0	0	1	0
YBR164C	0	0	0	0	-	1	-	0	0	-	0	0	1	1	-	-
YBR168W	0	0	0	0	0	1	0	0	0	0	0	0	0	0	0	0
YBR179C	-	0	1	1	1	1	1	1	1	1	1	1	0	-	1	0
YBR192W	-	0	1	1	1	1	-	1	-	1	1	1	1	1	1	1
YBR217W	0	0	0	0	0	0	0	1	0	0	-	0	0	1	0	1
YBR221C	0	1	0	-	-	0	0	1	-	1	0	0	0	1	0	0
YBR230C	0	0	0	0	0	0	0	1	0	0	0	0	0	0	0	0
YBR249C	0	0	0	0	0	0	0	0	0	1	0	0	0	0	0	0
YBR251W	1	0	1	1	0	1	0	-	1	0	0	0	0	0	1	1
YBR267W	0	0	0	0	0	0	0	1	0	0	0	0	0	0	0	-
YBR282W	0	0	-	1	1	-	0	0	1	-	0	0	0	0	1	-
YBR289W	0	-	-	0	-	1	1	0	-	1	0	-	0	0	1	0
YCL004W	1	-	1	1	-	-	0	0	1	-	1	1	1	-	1	-
YCL016C	0	-	-	1	-	0	0	-	0	-	0	0	0	0	0	0
YCL018W	0	-	0	0	-	0	1	-	0	0	0	0	0	0	-	0
YCL056C	0	-	0	0	-	0	0	0	0	0	0	0	0	0	-	1
YCL064C	-	-	0	1	-	0	0	0	0	0	-	0	0	0	0	0
YCR024C	0	-	1	1	-	0	0	0	0	0	0	0	0	0	1	0
YCR028C	0	-	0	0	-	1	0	0	0	0	0	1	0	0	0	0
YCR034W	-	-	1	1	-	0	0	1	0	-	0	1	0	0	0	0
YCR044C	0	-	0	1	-	1	1	-	-	-	0	-	1	0	1	0
YCR053W	1	-	1	1	-	1	0	1	1	1	1	1	1	1	1	1
YCR081W	-	-	0	0	-	-	0	0	-	-	0	0	0	-	1	0
YCR095C	0	-	0	0	-	1	0	1	0	0	0	0	0	0	0	0
YDL004W	0	0	1	1	1	0	0	0	-	0	-	1	0	0	1	0
YDL006W	1	1	1	1	1	1	0	1	1	1	1	1	1	1	1	0
YDL044C	0	0	0	1	1	1	0	0	0	0	0	1	0	0	1	1
YDL047W	1	1	1	-	1	1	1	1	1	0	0	1	0	1	1	0
YDL058W	1	-	1	1	1	0	1	1	-	1	1	1	1	1	1	1
YDL069C	0	0	1	1	1	1	0	1	0	-	0	0	0	0	1	0
YDL074C	0	-	-	1	1	0	0	0	0	-	0	-	0	0	1	0
YDL077C	1	0	1	-	0	-	0	-	0	-	-	1	-	0	1	0
YDL082W	0	0	0	0	0	1	0	0	0	1	0	0	0	-	1	0
YDL083C	0	0	0	0	0	0	0	-	0	0	0	0	0	0	0	1
YDL099W	0	0	0	-	0	0	0	1	0	1	0	0	0	0	0	0
YDL116W	0	1	1	1	1	0	1	-	0	1	0	0	-	0	-	1
YDL120W	0	0	1	1	0	1	1	1	1	1	1	1	1	1	1	1
YDL149W	0	-	0	-	1	0	0	1	0	0	-	0	0	0	0	0
YDL157C	0	0	0	0	0	0	0	0	0	0	1	0	0	0	0	0
YDL179W	0	0	0	0	1	1	0	0	0	0	0	0	0	0	0	0
YDL202W	1	0	1	1	0	0	0	1	-	1	1	1	1	1	1	0
YDL212W	0	0	0	0	0	0	1	-	0	0	0	0	1	0	0	0
YDL219W	-	1	0	0	1	0	0	1	0	1	0	0	0	0	0	1
YDL237W	0	0	0	0	0	0	0	0	0	0	0	0	0	0	1	-
YDL241W	0	0	0	0	0	0	0	1	0	1	0	0	1	0	0	0
YDR005C	0	0	0	1	1	0	-	0	0	0	0	1	0	0	-	0
YDR027C	-	0	1	-	1	0	0	0	0	-	0	0	1	0	1	1
YDR028C	0	-	0	-	-	1	0	1	-	1	1	-	-	1	1	-
YDR041W	0	0	-	-	0	-	0	0	0	0	0	0	0	0	1	0
YDR049W	0	0	0	0	0	1	-	0	0	0	0	0	0	0	0	0
YDR065W	0	0	1	1	1	-	0	0	0	1	0	-	0	0	1	0
YDR080W	0	0	-	-	1	0	0	0	1	0	0	1	0	0	1	1
YDR129C	0	0	0	1	0	1	-	0	0	1	0	0	1	-	1	0
YDR135C	0	0	-	0	0	0	0	0	0	1	0	0	0	0	0	0
YDR138W	0	0	0	0	0	0	0	0	0	0	0	0	1	0	0	0
YDR148C	0	0	0	1	1	-	0	0	0	-	0	0	0	0	1	0
YDR160W	0	1	0	0	0	-	1	0	0	0	0	0	1	0	0	0
YDR161W	0	0	0	0	0	0	1	-	0	-	0	1	0	0	0	0
YDR162C	0	1	0	-	0	1	0	0	0	1	0	1	1	-	1	1
YDR175C	0	0	1	1	1	0	0	1	1	0	-	1	0	-	1	0
YDR178W	-	0	0	0	0	1	0	1	0	-	0	0	0	0	-	0
YDR191W	0	0	0	0	0	0	0	0	0	1	0	0	0	0	0	0
YDR194C	1	0	1	1	1	-	0	1	-	1	1	0	0	1	1	-
YDR197W	0	0	1	1	1	1	0	1	-	1	0	1	0	0	1	1
YDR202C	1	0	0	0	0	0	1	-	0	0	0	0	0	0	0	1
YDR204W	-	0	1	-	1	-	0	0	1	1	1	1	0	0	1	0
YDR219C	0	0	0	0	1	0	0	-	0	1	-	1	-	-	0	0
YDR237W	1	0	1	1	-	1	0	1	1	1	1	1	0	0	1	1
YDR245W	0	-	0	0	0	1	1	-	0	0	0	1	0	-	-	1
YDR254W	0	1	0	0	1	1	1	0	0	0	0	0	0	0	0	0
YDR255C	0	0	0	0	-	0	0	1	0	0	0	0	0	0	0	-
YDR264C	0	1	0	0	0	-	1	1	0	0	0	0	0	0	0	0
YDR265W	1	-	0	0	0	0	1	0	0	0	0	0	-	0	0	1
YDR268W	0	0	1	1	1	1	0	0	0	1	1	1	0	0	1	0
YDR272W	0	0	0	0	0	0	0	0	0	1	0	0	1	0	0	0
YDR282C	0	0	0	0	0	0	0	0	0	1	0	0	0	0	0	0
YDR289C	0	1	1	-	0	-	-	1	1	0	1	0	0	1	1	1
YDR293C	-	0	0	-	1	1	0	1	0	1	-	-	1	0	1	-
YDR295C	0	0	0	0	0	0	0	0	0	1	0	0	0	0	0	0
YDR296W	0	0	1	1	1	1	0	1	0	1	1	1	0	0	1	-
YDR297W	1	0	0	0	0	0	0	1	0	0	-	0	0	0	0	0
YDR315C	0	1	0	0	0	1	1	1	0	1	1	0	0	0	-	-
YDR322W	0	0	1	1	1	-	1	0	-	-	1	1	0	0	1	0
YDR335W	0	1	0	-	1	1	0	1	-	0	-	1	0	-	1	-
YDR337W	0	0	1	1	-	1	0	-	-	0	0	0	0	0	1	0
YDR347W	0	0	-	1	1	1	0	1	-	1	1	1	0	0	1	0
YDR349C	0	0	0	0	0	0	0	0	0	0	0	1	0	0	0	0
YDR353W	0	0	0	-	1	-	1	0	0	0	0	0	0	0	0	1
YDR364C	1	1	1	0	1	-	1	0	0	1	0	0	1	-	1	-
YDR372C	0	0	0	0	0	1	-	0	0	0	0	0	1	0	0	0
YDR375C	-	0	1	1	-	0	0	-	0	0	-	1	0	0	-	0
YDR389W	0	0	0	0	0	1	0	-	0	0	0	0	0	0	0	0
YDR399W	0	0	0	0	0	0	0	0	0	0	0	0	1	0	0	0
YDR405W	0	0	0	1	0	0	0	0	-	-	0	0	0	0	0	0
YDR414C	0	0	0	0	0	0	0	1	0	0	0	0	0	0	0	1
YDR448W	0	0	0	0	1	0	1	1	0	1	1	0	0	1	1	0
YDR463W	0	-	0	0	0	0	1	0	0	0	0	0	0	-	0	0
YDR470C	1	0	-	1	1	1	0	0	1	1	-	1	-	-	1	1
YDR477W	0	0	0	0	-	0	1	1	0	-	0	0	0	0	0	0
YDR483W	0	0	0	0	0	0	0	0	0	0	0	0	0	0	0	1
YDR485C	0	0	0	0	0	0	-	-	0	1	0	0	0	0	-	0
YDR486C	0	0	0	0	1	0	0	0	0	0	0	0	0	0	1	0
YDR496C	0	0	0	0	0	0	0	1	0	1	0	0	0	0	-	-
YDR515W	0	0	0	0	0	0	0	0	0	0	0	-	-	1	0	0
YDR532C	1	1	1	-	1	-	0	1	1	-	1	1	0	-	0	1
YDR540C	0	0	1	0	0	0	0	-	0	0	0	0	0	1	0	-
YEL024W	0	0	-	1	-	-	0	0	1	-	0	1	0	0	1	0
YEL029C	1	0	0	0	1	0	0	0	0	0	0	0	0	0	0	0
YEL046C	0	1	1	0	-	1	0	-	0	-	0	0	0	0	-	0
YEL048C	1	0	0	0	1	0	0	0	0	0	0	0	-	0	-	0
YEL050C	0	0	1	1	-	0	0	0	0	0	0	0	0	0	1	0
YEL061C	0	1	0	1	0	0	0	0	1	-	0	1	0	0	0	1
YER014C-A	0	0	-	1	0	0	-	0	0	0	0	0	0	0	1	0
YER014W	0	0	0	1	1	0	-	0	0	0	0	0	0	0	-	0
YER017C	0	0	0	1	-	0	0	0	0	0	0	0	0	0	1	0
YER036C	0	0	1	-	0	0	0	-	0	-	0	0	0	0	0	0
YER043C	0	0	0	0	0	1	1	0	0	0	0	0	0	0	0	0
YER044C	0	0	0	0	0	0	1	0	0	-	0	-	0	0	0	0
YER050C	0	0	1	1	-	-	0	0	-	0	0	0	0	0	1	-
YER052C	1	1	1	1	1	1	0	0	-	1	0	1	-	-	1	-
YER058W	-	0	-	-	-	0	0	0	0	0	-	0	0	0	-	1
YER061C	-	1	-	1	1	0	0	-	1	1	1	1	0	1	1	0
YER083C	0	1	0	0	-	0	1	0	0	0	0	0	0	0	0	1
YER087W	0	0	1	1	1	0	0	0	1	0	1	-	0	0	1	-
YER091C	-	1	1	1	1	1	1	1	1	1	1	1	0	1	1	1
YER095W	-	0	0	0	0	1	0	0	0	0	0	0	0	0	0	0
YER110C	0	0	0	0	0	0	0	0	0	0	0	0	0	0	0	1
YER111C	0	0	0	0	0	0	0	0	0	1	0	0	0	0	0	0
YER135C	0	0	0	0	0	0	0	-	0	1	0	0	0	0	0	0
YER141W	0	0	1	1	1	-	0	1	0	-	1	0	0	0	1	0
YER153C	0	0	-	1	1	0	0	0	0	0	0	0	0	0	1	0
YER154W	1	0	-	0	0	0	0	0	0	0	0	0	0	0	1	1
YER173W	1	1	-	1	0	1	0	-	1	1	1	1	-	1	0	1
YER180C	0	0	0	0	0	0	0	-	0	0	0	0	0	0	0	1
YER182W	0	0	0	0	0	0	0	1	0	-	0	0	0	0	0	0
YFL016C	0	0	0	1	0	0	0	0	0	0	0	0	0	0	1	0
YFL018C	0	0	0	1	0	0	0	-	0	0	0	1	0	0	1	0
YFL036W	0	0	1	1	1	-	0	-	0	-	-	-	0	0	1	0
YFR029W	0	-	0	0	0	0	1	0	0	0	0	0	0	0	0	0
YGL020C	0	0	1	1	1	0	1	-	0	0	0	0	0	0	-	0
YGL029W	0	0	0	1	0	0	0	-	0	0	0	1	1	0	1	-
YGL038C	0	1	1	1	0	1	-	-	1	1	0	0	1	1	1	1
YGL064C	-	0	1	1	1	0	0	-	0	0	0	0	0	0	1	0
YGL068W	0	0	1	-	-	0	0	-	0	0	0	1	0	0	0	-
YGL069C	0	0	1	-	0	0	0	-	0	0	0	-	0	0	0	0
YGL070C	0	0	0	0	0	1	0	-	0	0	0	-	0	-	0	0
YGL084C	0	0	0	-	0	1	0	-	-	1	0	0	1	-	-	0
YGL095C	0	1	1	1	1	1	1	-	-	1	0	1	1	1	1	1
YGL099W	-	1	1	1	1	0	1	-	0	1	1	1	1	1	1	1
YGL100W	0	-	0	0	0	1	0	-	0	0	0	0	0	0	0	0
YGL107C	-	0	1	1	1	1	0	-	1	1	1	1	0	0	1	0
YGL119W	0	0	1	1	1	1	0	-	1	-	0	1	0	0	1	0
YGL129C	1	0	1	1	1	0	0	-	1	1	0	1	0	-	1	-
YGL138C	0	0	0	0	0	0	0	-	0	0	0	0	1	0	0	0
YGL141W	0	0	0	0	0	0	0	-	0	1	0	0	0	0	0	0
YGL143C	1	0	1	1	0	1	0	-	-	1	0	1	0	0	1	0
YGL167C	1	1	1	1	1	1	1	-	1	0	0	1	0	-	1	0
YGL175C	0	-	1	0	0	1	0	-	1	0	0	1	1	1	-	1
YGL187C	-	0	1	1	-	-	0	-	0	0	0	1	-	0	1	0
YGL212W	-	0	1	0	1	1	0	-	0	-	1	1	0	0	1	1
YGL225W	1	1	0	1	0	1	1	-	0	0	0	0	0	0	0	0
YGL243W	0	0	0	0	0	-	0	-	0	-	0	0	0	0	1	1
YGL250W	0	0	0	0	0	0	0	-	0	0	0	0	0	-	1	1
YGL258W	1	0	0	0	0	0	0	-	0	0	0	0	-	0	0	0
YGR036C	0	0	1	1	1	0	1	-	0	0	0	0	0	0	1	0
YGR046W	0	0	0	1	0	0	0	0	0	0	0	0	1	0	0	0
YGR062C	0	0	1	1	0	1	0	0	1	-	0	0	0	0	1	0
YGR065C	1	1	0	-	1	1	1	1	1	0	1	1	0	1	1	0
YGR092W	0	1	-	0	1	-	1	1	0	1	0	1	1	1	-	1
YGR101W	0	0	1	1	1	0	0	0	1	-	-	1	0	0	1	-
YGR102C	-	0	1	1	-	0	0	-	0	1	-	0	0	0	1	0
YGR104C	1	-	1	0	0	-	-	0	0	0	0	0	0	0	1	1
YGR112W	0	0	0	0	-	0	0	-	0	1	0	0	0	0	1	0
YGR135W	0	0	0	0	1	1	1	0	0	1	0	0	0	0	0	0
YGR150C	-	0	1	1	1	0	0	0	0	1	-	1	0	0	1	-
YGR162W	0	0	-	0	0	1	-	0	0	0	0	0	0	-	-	-
YGR165W	0	-	1	1	-	1	0	1	0	-	0	1	0	0	1	1
YGR171C	0	0	1	1	1	1	0	-	-	0	0	-	0	0	1	0
YGR174C	0	0	0	1	1	0	0	0	0	-	0	-	0	0	1	0
YGR200C	0	0	0	0	0	1	0	0	0	0	0	0	0	0	0	0
YGR220C	-	0	1	1	0	-	0	-	0	-	0	-	0	0	1	1
YGR222W	-	0	1	1	-	0	0	0	0	-	0	0	0	0	1	0
YGR229C	0	0	0	0	0	0	0	1	0	1	0	0	0	0	1	0
YGR240C	0	0	0	0	0	0	1	-	0	1	0	0	1	0	-	0
YGR243W	0	0	0	0	0	-	0	0	0	0	0	0	1	0	0	0
YGR252W	0	0	0	-	0	0	0	0	0	1	0	0	0	0	1	0
YGR255C	0	0	1	1	0	0	0	1	0	0	0	0	0	0	1	-
YGR257C	0	0	0	0	0	0	0	0	0	0	0	0	0	0	1	0
YGR273C	0	0	0	0	0	-	0	0	0	1	0	0	-	0	0	-
YGR279C	0	0	0	0	0	1	0	-	0	0	0	0	0	-	0	0
YGR283C	0	0	0	0	0	0	0	0	0	0	0	0	0	0	1	0
YGR285C	0	0	0	0	0	0	0	0	0	0	0	0	1	0	0	-
YHL004W	0	0	0	-	0	0	0	0	0	0	0	0	0	0	1	0
YHL011C	0	-	0	0	0	0	0	1	0	-	-	-	-	0	1	1
YHL031C	0	0	0	0	0	0	0	0	0	0	0	0	1	-	0	0
YHL038C	0	0	-	1	0	0	0	0	0	1	-	-	0	0	1	0
YHR002W	0	0	0	-	1	0	0	-	0	0	0	0	0	0	1	-
YHR010W	-	0	1	-	1	0	1	-	-	0	0	-	1	-	0	0
YHR011W	0	0	0	1	-	0	0	0	0	-	0	-	0	0	1	0
YHR012W	0	0	0	0	1	0	0	0	0	0	0	0	0	0	0	0
YHR025W	1	1	1	1	1	1	0	1	1	1	1	1	1	1	1	1
YHR038W	0	0	0	1	0	0	0	-	-	-	0	1	0	-	1	-
YHR042W	-	0	0	0	1	-	-	0	0	0	0	1	0	0	0	0
YHR059W	0	-	0	0	0	0	-	1	0	0	0	0	0	0	0	0
YHR067W	0	0	-	1	1	0	0	1	0	1	1	0	0	0	1	0
YHR079C	0	0	-	-	0	0	0	0	0	1	0	1	0	-	-	0
YHR091C	0	0	1	1	0	1	0	0	0	-	0	0	0	0	1	0
YHR100C	1	0	-	1	-	0	0	0	-	-	0	0	1	0	1	0
YHR119W	0	0	0	0	1	1	0	0	0	-	0	1	0	-	-	0
YHR120W	-	0	-	0	1	1	0	0	1	1	-	0	0	0	1	0
YHR152W	0	0	0	0	0	0	0	1	0	0	0	0	0	0	-	0
YHR160C	-	0	0	0	0	1	0	0	0	0	0	0	0	0	1	-
YHR171W	0	0	0	0	0	0	0	1	0	0	-	0	0	0	-	0
YHR178W	-	-	1	0	0	0	0	-	0	1	0	1	0	0	-	0
YHR183W	-	0	1	-	0	1	1	0	0	-	0	1	0	0	1	0
YHR187W	0	0	0	0	0	1	0	0	0	0	0	0	0	0	0	0
YHR189W	0	0	0	1	0	0	0	0	0	0	0	-	0	0	1	0
YHR200W	1	0	0	0	0	-	0	1	-	1	1	1	0	1	-	0
YHR201C	0	0	0	0	0	0	0	0	0	1	0	0	0	0	0	1
YHR205W	0	0	-	-	0	0	0	0	1	0	0	-	1	0	0	-
YHR206W	0	0	0	0	0	0	0	0	0	-	0	0	0	-	0	1
YIL021W	0	1	1	1	1	1	1	1	0	1	1	1	-	0	1	-
YIL049W	0	-	1	1	0	-	0	0	-	0	0	0	0	0	-	1
YIL063C	1	1	-	1	1	0	-	1	1	1	-	-	0	0	-	0
YIL090W	-	0	0	-	-	1	0	1	0	0	0	0	0	0	0	0
YIL093C	0	0	-	1	0	0	0	-	-	0	0	0	0	0	1	0
YIL118W	1	1	1	1	1	0	1	0	-	1	0	1	0	0	1	1
YIL125W	0	0	0	-	0	0	0	0	0	0	0	0	0	0	1	0
YIL127C	0	0	0	0	0	0	0	0	0	-	0	0	0	0	0	1
YIL133C	0	0	0	-	0	0	0	1	0	-	0	0	0	0	1	0
YIL161W	0	0	0	0	0	1	0	-	0	0	0	0	0	0	0	1
YIR020C-B	0	0	-	1	1	0	0	0	0	0	1	1	0	-	1	1
YIR021W	0	0	0	1	1	0	0	0	0	0	-	1	0	-	1	0
YJL023C	-	0	0	1	-	-	0	0	0	0	0	-	0	0	1	0
YJL029C	0	0	0	0	0	0	0	0	0	0	0	-	1	0	-	1
YJL046W	-	1	0	1	1	0	0	1	0	-	-	1	1	0	1	0
YJL063C	0	0	1	1	0	0	0	0	-	0	0	0	0	0	1	0
YJL096W	0	0	1	1	-	0	0	1	1	0	-	-	0	1	1	0
YJL101C	0	0	0	-	0	-	0	0	0	0	0	0	1	0	-	0
YJL102W	1	0	0	1	-	1	0	0	0	1	0	1	0	0	1	1
YJL121C	0	1	0	-	0	1	1	1	0	1	0	-	-	0	1	1
YJL154C	0	0	0	0	1	0	0	0	0	0	0	0	0	0	0	0
YJL156C	0	1	0	0	0	0	1	-	0	1	0	0	0	0	0	0
YJL175W	0	0	0	1	0	-	0	0	0	0	0	0	0	0	0	0
YJL209W	0	0	1	1	0	0	0	0	0	-	0	0	0	0	1	0
YJR090C	-	-	0	-	0	1	1	0	0	-	0	0	0	-	1	-
YJR099W	0	0	0	0	0	0	0	0	0	0	0	0	0	0	0	1
YJR101W	-	0	1	1	1	-	0	0	1	1	0	1	0	0	1	1
YJR104C	0	0	0	0	0	1	0	0	0	0	0	0	1	0	0	0
YJR105W	0	0	0	0	0	1	0	0	0	0	0	0	0	0	0	0
YJR113C	0	0	0	1	0	0	0	0	0	0	0	0	0	0	0	0
YJR114W	0	0	-	-	0	0	0	0	0	0	0	0	0	0	1	0
YJR118C	0	1	0	0	0	0	0	0	0	0	0	0	0	-	-	0
YJR135C	0	-	0	1	0	0	0	0	0	1	0	0	0	0	0	0
YJR139C	1	1	1	1	1	1	0	1	1	1	0	1	1	1	1	1
YJR144W	0	0	1	1	0	0	0	-	-	0	-	1	0	0	-	-
YKL002W	0	0	1	1	-	0	0	-	0	0	0	0	0	0	1	0
YKL040C	0	0	0	1	0	0	0	-	0	0	0	0	0	0	0	1
YKL055C	1	1	1	1	1	0	0	1	1	0	-	1	0	1	1	0
YKL057C	0	1	1	-	-	-	0	0	1	1	1	-	-	1	1	1
YKL067W	0	0	0	0	0	0	0	1	0	1	0	0	0	-	0	0
YKL070W	0	0	0	0	0	1	0	0	0	1	0	0	0	0	0	0
YKL076C	0	0	0	0	0	0	0	-	0	1	-	0	0	0	-	0
YKL106W	0	0	0	0	0	0	0	0	0	1	0	0	0	0	0	0
YKL110C	0	0	0	0	0	1	0	0	0	0	0	0	0	0	0	0
YKL113C	0	0	1	1	0	1	1	-	0	-	0	-	1	0	0	1
YKL117W	0	-	0	0	0	0	0	0	0	0	-	0	0	-	0	1
YKL127W	0	0	0	0	0	0	0	0	0	0	0	0	1	0	0	0
YKL134C	-	0	1	1	1	1	0	1	0	1	1	-	0	0	1	0
YKL138C	-	0	0	-	-	1	0	1	0	-	1	-	0	0	-	0
YKL141W	-	0	0	1	1	0	0	-	0	-	0	0	-	0	-	0
YKL155C	0	0	1	1	1	1	0	0	-	0	-	0	0	0	1	0
YKL160W	0	0	-	-	0	0	0	0	0	1	-	-	0	0	0	0
YKL181W	1	1	0	0	1	-	-	1	0	0	-	1	-	1	1	1
YKL190W	0	0	0	0	0	0	0	0	0	0	0	0	-	1	0	0
YKL194C	0	0	1	1	-	1	0	0	0	0	-	-	0	0	1	0
YKL208W	0	0	0	1	0	0	0	0	0	0	0	0	0	0	0	0
YKL212W	0	1	1	0	1	1	1	1	1	0	-	1	1	0	1	1
YKL216W	0	1	0	1	0	0	0	0	0	1	0	0	0	0	0	0
YKR004C	0	0	0	0	0	0	1	0	-	0	0	1	1	-	0	-
YKR035C	0	0	0	0	0	-	0	-	-	1	1	-	1	0	1	-
YKR035W-A	-	0	-	-	-	-	0	-	-	1	1	1	1	0	1	-
YKR085C	0	0	1	-	1	0	0	0	0	0	0	0	0	0	1	-
YKR094C	1	0	-	-	1	-	-	0	-	0	0	-	-	0	1	1
YLL033W	1	0	1	1	1	-	0	-	-	-	0	1	0	0	1	1
YLL041C	-	0	-	1	0	0	0	0	0	0	0	0	0	0	1	-
YLL049W	0	0	1	-	0	1	0	-	0	0	0	1	0	0	1	0
YLR025W	0	0	0	0	0	0	1	0	0	1	0	0	1	0	1	0
YLR036C	0	0	0	0	0	0	0	0	0	0	0	0	1	0	-	0
YLR044C	0	1	0	0	0	0	0	0	0	0	0	0	1	0	0	0
YLR048W	1	0	0	0	0	-	1	1	-	1	0	1	0	1	1	1
YLR050C	0	0	0	0	0	0	0	-	0	1	0	0	0	0	0	-
YLR061W	0	0	-	-	0	0	0	0	0	-	1	0	0	0	0	0
YLR067C	1	0	1	1	1	0	0	-	-	-	-	0	0	0	1	0
YLR069C	-	0	1	-	0	1	0	0	1	-	0	1	0	0	1	-
YLR102C	0	0	0	0	0	1	0	1	0	1	-	0	0	0	0	1
YLR139C	1	0	1	1	1	-	0	0	0	-	-	1	0	0	1	0
YLR150W	0	0	0	0	0	0	0	0	0	0	0	0	0	0	0	1
YLR164W	0	0	0	0	0	0	0	0	0	0	0	0	0	0	0	1
YLR192C	0	0	0	0	0	-	-	1	0	0	0	0	0	0	0	0
YLR201C	1	0	1	1	1	1	0	-	0	1	1	0	0	0	1	0
YLR203C	0	1	1	1	1	1	0	-	1	1	0	-	0	-	1	1
YLR206W	0	0	0	0	0	0	0	0	0	1	0	0	0	0	0	0
YLR211C	-	0	-	0	-	0	0	1	0	0	0	0	0	-	-	1
YLR221C	0	0	0	0	0	0	0	0	0	0	0	0	1	0	0	0
YLR238W	-	0	0	0	-	-	0	-	0	1	0	0	-	0	0	1
YLR239C	-	-	1	1	1	-	0	1	0	1	1	0	0	0	1	1
YLR241W	0	0	0	0	0	0	0	0	0	1	0	0	0	0	1	0
YLR242C	0	1	0	0	0	0	-	0	0	0	0	0	1	0	1	0
YLR251W	0	0	-	0	0	1	1	0	0	1	0	0	0	1	0	-
YLR295C	-	0	0	-	-	0	1	-	0	0	0	0	0	0	-	1
YLR297W	0	0	-	0	0	0	-	0	0	0	0	0	1	0	0	0
YLR303W	0	0	0	0	1	1	1	1	0	0	0	0	0	0	0	1
YLR312W-A	0	0	1	1	1	0	0	0	-	-	-	1	0	0	1	-
YLR329W	0	0	0	0	0	0	0	1	0	0	0	0	1	0	0	0
YLR332W	1	0	0	-	0	1	1	-	0	1	1	0	1	0	0	-
YLR342W	-	0	-	0	0	0	-	-	0	1	-	-	0	-	-	0
YLR350W	0	0	-	-	-	0	1	1	1	0	0	-	0	0	0	0
YLR357W	0	-	1	1	0	1	0	0	0	0	0	0	0	0	-	1
YLR363C	0	0	0	0	0	0	-	0	0	1	0	0	0	0	-	0
YLR368W	0	0	0	1	-	0	0	0	0	0	0	0	0	0	1	0
YLR369W	-	1	1	-	0	1	0	1	1	1	1	1	1	1	1	1
YLR381W	0	1	0	1	-	1	1	0	0	1	0	0	0	-	0	0
YLR382C	-	0	1	1	1	1	0	-	-	1	-	-	0	0	1	-
YLR384C	0	0	0	0	0	1	0	0	0	0	0	0	0	0	0	0
YLR386W	0	0	0	-	0	0	0	-	0	0	0	0	0	0	1	0
YLR407W	0	0	0	0	1	1	0	0	0	0	0	0	0	0	-	0
YLR417W	0	0	0	0	0	0	0	0	0	-	0	0	1	0	-	0
YLR418C	0	1	0	-	-	-	0	0	0	0	0	0	0	1	1	0
YLR423C	1	0	0	0	0	0	-	0	0	0	1	1	0	0	1	1
YLR426W	1	1	1	1	-	0	-	-	1	0	1	1	-	1	1	1
YLR439W	0	0	0	1	1	0	0	0	0	0	0	0	0	0	1	1
YLR441C	0	0	0	0	0	0	0	1	0	1	0	0	0	0	0	1
YLR451W	0	1	0	0	0	0	0	0	0	0	0	0	0	1	0	1
YLR455W	0	0	0	0	0	0	0	1	-	0	0	0	0	1	1	1
YML008C	0	-	0	0	0	0	1	0	0	0	-	0	0	0	-	-
YML025C	0	0	0	1	0	0	0	0	0	0	0	-	0	0	1	0
YML031W	0	0	1	0	0	-	1	1	1	0	-	-	-	-	0	-
YML048W	0	0	0	1	1	1	0	0	0	0	0	0	0	0	1	-
YML063W	0	-	0	0	0	0	1	0	0	-	-	-	1	0	1	0
YML073C	0	0	0	0	0	0	-	0	0	1	0	0	-	0	1	-
YML095C	0	0	0	0	0	0	-	0	0	0	0	0	0	0	0	1
YML103C	-	1	1	-	1	-	0	1	1	0	-	1	0	-	-	1
YML110C	1	0	-	1	-	0	0	0	1	1	-	1	0	0	1	0
YMR021C	0	0	0	1	1	0	0	0	0	0	0	-	0	0	1	0
YMR024W	1	0	1	1	-	-	0	0	-	0	-	-	0	0	1	0
YMR035W	0	0	0	1	1	0	0	0	0	0	0	0	0	0	1	0
YMR038C	0	0	0	0	0	1	0	0	0	0	0	0	0	0	0	0
YMR052W	0	0	0	0	0	0	0	0	-	0	0	0	0	1	0	0
YMR060C	1	1	1	1	1	0	0	-	1	0	0	0	0	0	1	0
YMR064W	0	0	1	1	-	-	0	1	-	-	1	-	0	0	1	0
YMR066W	0	0	1	1	1	1	0	-	-	-	-	1	0	0	1	0
YMR072W	0	0	0	1	1	0	0	0	-	0	0	1	0	0	1	0
YMR077C	-	0	0	0	0	0	1	0	1	1	0	0	1	0	0	0
YMR078C	0	-	0	1	0	1	1	-	-	0	-	0	0	0	0	1
YMR089C	1	0	0	1	1	1	0	0	0	1	0	0	0	0	1	0
YMR091C	0	0	0	-	0	0	0	0	0	0	0	-	0	0	1	-
YMR097C	0	0	1	1	1	0	0	0	0	-	0	0	0	0	1	0
YMR098C	-	0	-	1	1	0	0	0	0	-	0	1	0	0	1	0
YMR105C	0	1	1	1	0	1	1	-	0	0	0	1	0	0	0	0
YMR116C	0	0	0	0	1	1	0	0	0	0	0	0	-	0	0	0
YMR124W	0	0	0	0	0	0	0	1	0	0	0	0	0	0	0	0
YMR125W	0	-	0	0	0	0	-	1	-	1	0	1	0	1	-	0
YMR132C	0	0	0	0	0	0	0	1	0	0	0	0	0	0	0	0
YMR134W	0	-	0	-	0	0	0	1	0	0	0	0	0	0	0	0
YMR139W	0	0	0	1	0	0	0	0	0	0	0	0	0	0	0	0
YMR143W	0	0	0	0	0	0	0	1	0	0	-	0	0	1	0	0
YMR150C	0	0	-	1	1	0	0	0	-	-	-	0	0	0	1	-
YMR181C	0	0	0	0	0	-	0	0	0	0	0	0	1	0	0	0
YMR186W	0	0	0	0	0	0	0	-	0	0	0	0	1	0	0	1
YMR188C	0	-	1	1	1	1	0	-	0	1	0	-	0	0	1	0
YMR198W	0	0	0	1	0	1	0	0	0	-	0	0	0	-	0	0
YMR202W	0	-	0	-	0	0	1	0	1	0	0	0	0	1	1	0
YMR205C	0	0	0	-	0	1	1	-	0	0	0	0	1	0	-	0
YMR257C	1	-	1	1	-	1	0	-	0	-	0	0	0	0	1	1
YMR263W	0	0	0	0	-	0	0	1	-	1	0	0	0	0	1	0
YMR267W	1	0	1	-	1	0	0	0	0	1	1	0	0	0	1	0
YMR274C	0	0	0	1	1	0	0	0	0	0	0	0	0	0	0	0
YMR282C	1	0	1	1	1	0	0	0	0	-	1	0	0	0	1	0
YMR284W	0	0	0	1	0	0	0	-	0	0	0	0	0	0	0	0
YMR287C	-	0	1	1	1	1	0	1	1	0	-	1	0	-	1	0
YMR293C	0	0	-	1	-	0	0	1	1	0	-	0	0	0	-	0
YMR294W	0	1	1	1	1	1	0	1	1	0	-	-	0	0	0	0
YMR299C	0	0	1	0	-	1	-	-	1	1	1	1	0	0	-	1
YMR301C	0	0	1	1	0	1	0	-	1	1	1	1	1	1	1	1
YMR312W	-	0	0	0	1	1	0	-	0	0	0	0	0	0	0	-
YNL003C	0	0	-	1	0	0	0	0	0	0	0	1	0	0	1	0
YNL005C	0	0	0	1	0	0	0	0	0	0	0	-	0	0	1	0
YNL006W	-	1	1	1	0	1	1	0	0	-	0	1	0	-	1	0
YNL025C	0	0	0	0	0	0	0	-	0	1	0	0	-	0	1	0
YNL037C	0	0	0	0	0	-	0	0	0	0	0	0	1	0	0	0
YNL052W	0	0	0	1	0	0	0	0	0	0	0	0	0	0	1	0
YNL055C	0	0	0	1	0	1	0	0	0	0	0	0	0	0	0	0
YNL064C	-	1	-	-	1	-	0	1	0	0	1	1	0	0	0	0
YNL071W	0	1	-	1	-	0	0	0	0	-	1	-	1	-	1	-
YNL073W	-	0	-	1	1	0	0	-	1	0	-	-	0	0	1	-
YNL076W	0	0	0	0	0	1	1	0	0	0	0	0	-	0	0	0
YNL079C	0	0	-	-	1	-	-	-	-	1	0	1	1	0	-	0
YNL080C	1	0	0	0	1	1	1	0	0	1	0	0	0	0	0	0
YNL084C	1	-	1	1	1	1	-	0	0	1	0	0	1	0	1	0
YNL089C	1	0	0	0	-	0	0	1	0	0	-	0	0	-	0	1
YNL098C	0	0	1	0	1	-	0	0	1	1	1	1	1	1	1	-
YNL099C	0	0	0	0	0	0	0	-	0	0	0	0	0	0	-	1
YNL100W	0	0	0	0	0	0	0	0	0	0	0	0	0	1	0	0
YNL107W	0	-	0	1	1	1	-	-	-	0	-	0	0	0	1	1
YNL109W	0	0	0	0	0	0	0	-	0	0	-	0	0	0	0	1
YNL111C	0	0	0	0	1	0	0	0	0	1	0	0	0	0	0	-
YNL120C	-	1	0	-	0	0	0	0	0	-	0	0	0	0	0	1
YNL121C	0	0	0	0	0	0	0	0	0	-	0	0	1	0	0	0
YNL127W	0	0	0	0	-	0	0	-	0	-	0	0	0	0	1	-
YNL137C	0	0	1	1	1	1	0	1	0	-	0	1	0	0	1	-
YNL156C	0	0	0	0	1	0	0	1	0	0	0	0	-	1	0	0
YNL169C	1	1	1	1	1	1	0	0	0	0	0	0	0	0	1	1
YNL174W	0	0	0	0	0	0	0	0	0	-	0	0	0	0	0	1
YNL177C	1	1	1	1	1	1	1	1	1	-	0	1	0	-	1	-
YNL180C	0	0	0	0	0	0	0	1	0	0	0	1	0	0	0	0
YNL185C	-	0	-	1	1	-	0	0	0	1	0	-	0	0	1	1
YNL197C	0	0	0	0	0	-	0	0	0	-	0	0	1	0	0	0
YNL210W	0	-	0	0	0	0	0	0	0	0	0	0	0	0	1	0
YNL213C	0	0	1	1	1	0	0	0	1	-	-	1	0	0	1	-
YNL223W	0	0	0	0	-	0	0	1	0	0	0	0	0	0	0	0
YNL225C	0	1	1	1	1	1	1	1	1	1	1	1	1	1	1	1
YNL229C	0	1	0	0	0	1	1	0	0	1	0	0	0	0	0	0
YNL238W	0	0	0	0	0	-	0	1	-	-	-	1	0	0	1	1
YNL241C	0	0	0	1	0	0	0	0	-	0	0	0	0	-	0	0
YNL246W	0	0	0	0	0	0	0	0	0	0	0	-	0	1	0	0
YNL252C	0	0	0	1	1	1	0	1	0	0	1	1	0	0	-	-
YNL255C	0	0	0	0	0	-	0	-	0	1	0	0	-	0	0	0
YNL266W	0	-	0	0	0	0	-	0	0	1	1	-	0	0	1	0
YNL273W	0	1	-	0	0	-	0	1	0	-	0	0	0	0	0	-
YNL284C	1	0	-	1	1	1	0	-	1	-	0	0	0	0	1	0
YNL298W	0	0	0	0	-	1	0	1	0	0	1	-	-	-	0	1
YNL302C	0	0	1	0	1	0	-	0	0	-	0	-	0	1	-	1
YNL306W	0	0	1	1	0	1	0	-	0	-	1	0	0	0	1	0
YNL316C	-	-	0	0	0	-	0	1	0	0	1	0	1	-	1	1
YNR019W	0	0	0	0	1	0	0	0	0	0	0	0	0	0	0	0
YNR020C	0	0	0	0	0	0	0	0	0	0	0	0	0	0	1	0
YNR036C	0	0	1	1	0	0	0	0	-	0	0	0	0	0	1	0
YNR041C	0	0	0	1	0	0	0	0	0	0	0	0	0	0	1	0
YNR042W	0	0	0	1	0	0	0	0	0	0	0	0	0	0	0	-
YNR045W	0	0	-	1	0	0	0	0	-	0	0	0	0	0	1	0
YNR050C	0	0	0	-	1	-	0	0	0	0	0	1	0	0	0	0
YOL001W	0	0	1	1	1	0	0	-	0	-	0	1	0	1	1	0
YOL012C	0	1	0	0	0	0	-	0	0	-	0	0	-	0	0	0
YOL033W	0	0	0	1	-	0	0	0	1	0	0	0	0	0	1	0
YOL064C	0	-	1	1	0	-	0	-	1	-	0	-	0	0	1	-
YOL079W	0	0	0	0	0	0	0	0	0	-	0	0	1	0	0	0
YOL086C	0	0	0	0	0	-	1	-	0	-	0	0	-	0	0	0
YOL093W	0	0	0	0	0	1	0	0	0	0	0	0	0	0	0	0
YOL095C	0	0	1	1	0	0	0	0	0	-	-	-	0	0	1	0
YOL096C	-	0	1	1	1	0	0	0	-	-	1	1	0	-	1	0
YOL152W	1	0	0	0	0	-	0	0	0	0	0	0	0	0	0	0
YOR008C	0	0	1	-	0	0	0	0	0	0	0	1	0	-	0	0
YOR014W	0	0	0	0	0	0	0	-	0	0	1	-	0	0	0	-
YOR026W	0	0	1	1	1	0	0	0	0	0	0	-	0	0	0	0
YOR043W	0	0	0	0	0	0	-	0	0	0	0	0	1	0	0	0
YOR058C	0	0	0	0	0	0	0	1	0	0	0	0	0	0	0	0
YOR064C	0	0	0	0	1	0	0	0	0	0	0	0	0	0	0	0
YOR065W	0	0	1	1	1	1	0	0	0	1	-	0	0	0	1	0
YOR077W	1	1	1	1	1	1	1	-	1	1	1	1	1	-	1	0
YOR080W	0	0	0	0	0	0	0	1	0	0	0	0	0	0	0	0
YOR089C	0	0	1	-	-	0	0	1	0	0	0	0	1	0	-	0
YOR106W	0	0	0	0	1	0	0	1	0	0	0	1	0	0	0	-
YOR125C	1	0	1	-	-	1	0	-	1	1	0	-	-	-	1	-
YOR136W	1	-	0	1	-	1	1	-	0	1	0	1	0	-	1	-
YOR139C	0	-	0	0	0	1	0	1	0	1	0	0	1	1	0	0
YOR147W	0	0	0	0	0	-	1	1	0	0	0	0	1	0	0	1
YOR150W	0	0	0	1	0	0	0	-	1	0	0	1	0	0	1	0
YOR158W	0	0	-	1	1	1	0	0	0	0	1	0	0	1	1	-
YOR187W	0	0	1	1	1	1	0	0	1	0	-	1	0	0	1	0
YOR195W	0	0	0	0	0	0	0	0	0	-	0	0	0	0	1	1
YOR196C	1	1	1	1	1	0	0	1	-	1	1	1	-	1	1	0
YOR198C	0	0	0	0	0	1	1	-	0	0	0	0	-	0	-	0
YOR201C	-	0	1	1	1	1	0	0	0	0	-	-	0	0	0	-
YOR205C	-	0	1	1	-	0	0	0	0	-	0	0	0	0	1	0
YOR211C	-	0	1	1	1	0	0	-	1	1	-	1	0	-	1	0
YOR220W	0	0	0	0	0	0	0	1	0	0	0	0	0	0	0	1
YOR221C	-	-	1	1	1	0	0	1	0	-	0	1	0	0	1	0
YOR223W	0	0	0	0	0	-	0	0	0	0	0	0	0	0	0	1
YOR234C	-	0	-	0	-	1	0	0	0	1	0	0	0	0	0	0
YOR243C	0	0	0	0	0	0	0	1	0	0	0	0	0	0	0	0
YOR245C	0	0	0	0	0	-	0	-	0	0	-	0	0	0	0	1
YOR246C	0	0	-	0	1	0	0	0	0	0	0	0	0	0	1	0
YOR247W	0	0	0	0	0	0	0	1	0	-	-	0	0	0	0	0
YOR256C	-	0	0	-	1	0	-	1	0	1	0	-	-	0	0	0
YOR263C	0	0	0	0	0	-	0	1	0	0	0	0	0	0	0	0
YOR269W	0	0	0	0	0	0	0	-	1	0	0	0	0	0	0	0
YOR305W	1	0	1	1	1	-	0	1	1	-	0	1	0	1	1	-
YOR311C	0	0	0	1	-	0	0	1	0	0	0	0	0	-	0	0
YOR322C	0	0	0	0	0	1	0	0	0	0	0	0	0	0	0	0
YOR330C	-	0	1	1	-	0	0	-	0	0	-	-	0	0	1	0
YOR334W	-	0	1	1	1	-	0	1	0	0	0	1	0	0	1	0
YOR353C	-	-	0	0	0	1	0	0	1	-	1	-	0	-	-	0
YOR354C	0	0	0	0	0	-	0	0	0	1	0	0	0	0	0	0
YOR360C	0	0	0	0	0	1	0	0	0	1	0	0	0	0	0	0
YOR367W	-	-	0	1	0	0	0	-	0	0	0	0	0	0	-	0
YPL005W	0	0	-	1	-	0	0	0	0	0	0	-	0	0	1	0
YPL018W	0	-	0	1	0	0	0	-	0	0	0	0	0	0	0	0
YPL029W	0	0	1	1	0	0	0	0	-	-	0	0	0	0	1	0
YPL031C	-	-	1	1	1	0	0	-	1	0	0	1	0	0	1	0
YPL040C	0	0	1	1	-	-	0	0	-	-	-	-	0	0	1	0
YPL060W	0	0	1	1	1	1	0	0	0	0	1	0	0	0	1	0
YPL065W	0	0	-	0	0	0	0	0	0	0	-	0	1	0	1	0
YPL084W	1	0	-	0	1	0	1	1	-	1	0	0	1	-	1	-
YPL086C	0	0	0	0	0	1	-	1	0	0	0	0	0	0	1	0
YPL097W	-	0	1	1	1	1	0	0	1	1	-	1	0	0	1	0
YPL101W	0	0	0	0	0	1	0	0	0	0	0	0	0	0	0	0
YPL104W	0	0	1	1	1	1	0	0	0	1	0	-	0	0	1	0
YPL106C	-	0	-	-	0	-	1	-	0	1	1	1	0	0	1	0
YPL118W	-	0	1	1	1	-	0	0	1	1	-	1	0	0	1	1
YPL120W	0	0	0	0	0	0	0	-	0	0	0	0	1	0	1	0
YPL132W	0	0	1	1	-	0	0	0	0	0	0	1	0	0	1	0
YPL138C	0	0	0	-	0	0	0	-	0	1	0	0	0	0	0	0
YPL145C	0	0	0	0	0	-	0	1	0	1	0	0	0	0	0	-
YPL148C	1	1	1	0	0	0	0	1	0	1	0	1	1	-	1	1
YPL152W	0	0	0	0	0	0	0	1	1	0	-	0	0	1	0	1
YPL163C	0	0	0	0	0	1	0	-	0	0	0	0	0	0	0	0
YPL166W	-	-	0	0	0	0	0	-	0	1	0	-	0	1	0	-
YPL172C	0	0	1	1	1	1	0	0	-	-	-	0	0	0	1	0
YPL173W	0	0	-	1	1	1	0	0	0	0	-	1	0	0	1	0
YPL192C	0	0	0	0	0	-	0	1	-	-	0	0	0	0	0	0
YPL194W	1	0	1	1	0	1	0	1	1	1	-	1	-	1	0	0
YPL215W	0	0	1	1	-	0	0	0	0	1	1	0	0	-	1	1
YPL226W	0	-	0	0	-	0	-	1	0	1	0	0	0	0	0	-
YPL248C	0	1	-	0	-	1	1	0	0	1	0	0	1	0	0	0
YPL254W	1	0	0	-	0	1	0	-	0	-	0	0	0	1	-	0
YPL260W	0	0	0	0	0	0	0	1	0	-	0	0	0	0	0	0
YPL262W	0	0	0	-	0	0	0	1	0	0	0	0	0	0	1	0
YPR024W	1	0	0	1	1	0	-	0	0	0	0	0	1	0	-	0
YPR046W	0	0	0	1	1	1	1	-	-	0	1	0	-	-	-	0
YPR047W	0	0	1	1	1	-	0	0	0	0	0	1	0	0	1	0
YPR059C	0	0	0	0	0	0	0	0	0	1	0	0	0	0	0	0
YPR074C	0	1	0	0	0	0	0	0	0	1	0	0	1	0	-	0
YPR100W	0	0	1	1	1	0	0	0	-	0	0	1	0	-	1	-
YPR116W	0	0	0	1	0	0	0	0	0	0	0	0	0	0	0	0
YPR119W	-	-	1	1	1	0	0	1	1	1	1	1	0	1	0	1
YPR123C	0	0	0	0	0	0	0	0	0	0	0	0	0	0	0	1
YPR145W	0	0	0	0	0	0	0	1	0	0	0	0	0	0	0	0
YPR154W	0	0	0	0	-	1	0	1	0	-	-	-	0	0	0	-
YPR191W	1	0	0	1	1	1	0	0	0	1	0	0	0	0	1	0

## Sheet: Fig.2d&e
Fig.2d
	# of essentiality switches	Observation	Poisson expectation
	0	5247	4451.12
	1	164	1188.95
	2	117	158.793
	3	113	14.1386
	4	86	0.944155
	5	53	0.0504394
	6	31	0.00224551
	7	3	8.56867e-05
Fig.2e
	# of swithes	Gene	SNP
	1	164	360
	2	117	103
	3	113	78
	4	86	23
	5	53	3
	6	31	0
	7	3	0

## Sheet: Fig.3&Fig.S6
Gene	Annotation1	Annotation2	# of genetic interactions	# of physical interactions	# of negative genetic interactions	# of positive genetic interactions
YAL001C	monomorphic_essential_genes	monomorphic_essential_genes	149	34	121	23
YAL002W	monomorphic_nonessential_genes	monomorphic_nonessential_genes	593	18	458	125
YAL003W	monomorphic_essential_genes	monomorphic_essential_genes	37	37	31	5
YAL005C	monomorphic_nonessential_genes	monomorphic_nonessential_genes	102	733	62	11
YAL007C	monomorphic_nonessential_genes	monomorphic_nonessential_genes	86	54	54	10
YAL008W	monomorphic_nonessential_genes	monomorphic_nonessential_genes	26	11	17	7
YAL009W	monomorphic_nonessential_genes	monomorphic_nonessential_genes	196	14	160	17
YAL010C	monomorphic_nonessential_genes	monomorphic_nonessential_genes	351	18	272	58
YAL011W	monomorphic_nonessential_genes	monomorphic_nonessential_genes	560	44	430	94
YAL012W	polymorphic_genes	polymorphic_nonessential_genes	191	29	130	25
YAL013W	monomorphic_nonessential_genes	monomorphic_nonessential_genes	871	21	673	184
YAL014C	monomorphic_nonessential_genes	monomorphic_nonessential_genes	94	12	72	20
YAL015C	monomorphic_nonessential_genes	monomorphic_nonessential_genes	89	18	61	11
YAL016W	monomorphic_nonessential_genes	monomorphic_nonessential_genes	19	51	7	7
YAL017W	monomorphic_nonessential_genes	monomorphic_nonessential_genes	74	53	43	11
YAL018C	monomorphic_nonessential_genes	monomorphic_nonessential_genes	55	10	43	8
YAL019W	monomorphic_nonessential_genes	monomorphic_nonessential_genes	180	29	127	30
YAL020C	monomorphic_nonessential_genes	monomorphic_nonessential_genes	135	9	116	9
YAL021C	monomorphic_nonessential_genes	monomorphic_nonessential_genes	357	3035	207	43
YAL022C	monomorphic_nonessential_genes	monomorphic_nonessential_genes	46	8	30	15
YAL023C	monomorphic_nonessential_genes	monomorphic_nonessential_genes	210	36	158	23
YAL024C	monomorphic_nonessential_genes	monomorphic_nonessential_genes	544	72	362	42
YAL025C	monomorphic_essential_genes	monomorphic_essential_genes	302	41	238	64
YAL026C	monomorphic_nonessential_genes	monomorphic_nonessential_genes	571	41	436	111
YAL027W	monomorphic_nonessential_genes	monomorphic_nonessential_genes	41	39	30	5
YAL028W	monomorphic_nonessential_genes	monomorphic_nonessential_genes	36	59	25	3
YAL029C	monomorphic_nonessential_genes	monomorphic_nonessential_genes	91	50	65	19
YAL030W	monomorphic_nonessential_genes	monomorphic_nonessential_genes	53	32	27	6
YAL031C	monomorphic_nonessential_genes	monomorphic_nonessential_genes	22	14	7	9
YAL032C	monomorphic_essential_genes	monomorphic_essential_genes	167	80	153	11
YAL033W	monomorphic_essential_genes	monomorphic_essential_genes	114	17	100	12
YAL034C	monomorphic_nonessential_genes	monomorphic_nonessential_genes	118	12	83	35
YAL034W-A	monomorphic_essential_genes	monomorphic_essential_genes	157	48	140	13
YAL035W	monomorphic_nonessential_genes	monomorphic_nonessential_genes	12	97	3	1
YAL036C	monomorphic_nonessential_genes	monomorphic_nonessential_genes	67	41	48	12
YAL037W	monomorphic_nonessential_genes	monomorphic_nonessential_genes	15	2	15	0
YAL038W	monomorphic_essential_genes	monomorphic_essential_genes	121	183	105	11
YAL039C	monomorphic_nonessential_genes	monomorphic_nonessential_genes	94	14	76	11
YAL040C	monomorphic_nonessential_genes	monomorphic_nonessential_genes	272	25	164	56
YAL041W	monomorphic_essential_genes	monomorphic_essential_genes	670	46	587	97
YAL042W	monomorphic_nonessential_genes	monomorphic_nonessential_genes	98	36	85	7
YAL043C	monomorphic_essential_genes	monomorphic_essential_genes	125	50	120	2
YAL044C	monomorphic_nonessential_genes	monomorphic_nonessential_genes	81	15	63	17
YAL044W-A	monomorphic_nonessential_genes	monomorphic_nonessential_genes	16	10	14	0
YAL046C	monomorphic_nonessential_genes	monomorphic_nonessential_genes	83	23	70	12
YAL047C	monomorphic_nonessential_genes	monomorphic_nonessential_genes	13	129	2	0
YAL048C	monomorphic_nonessential_genes	monomorphic_nonessential_genes	327	16	244	42
YAL049C	monomorphic_nonessential_genes	monomorphic_nonessential_genes	22	7	17	3
YAL051W	monomorphic_nonessential_genes	monomorphic_nonessential_genes	64	20	36	21
YAL053W	monomorphic_nonessential_genes	monomorphic_nonessential_genes	103	34	74	16
YAL054C	monomorphic_nonessential_genes	monomorphic_nonessential_genes	78	19	53	21
YAL055W	monomorphic_nonessential_genes	monomorphic_nonessential_genes	207	10	172	28
YAL056W	monomorphic_nonessential_genes	monomorphic_nonessential_genes	98	18	78	15
YAL058W	monomorphic_nonessential_genes	monomorphic_nonessential_genes	196	6	150	21
YAL059W	monomorphic_nonessential_genes	monomorphic_nonessential_genes	101	37	79	14
YAL060W	monomorphic_nonessential_genes	monomorphic_nonessential_genes	36	15	32	4
YAL061W	monomorphic_nonessential_genes	monomorphic_nonessential_genes	125	7	98	27
YAL062W	monomorphic_nonessential_genes	monomorphic_nonessential_genes	41	18	39	1
YAL063C	monomorphic_nonessential_genes	monomorphic_nonessential_genes	27	5	23	2
YAL067C	monomorphic_nonessential_genes	monomorphic_nonessential_genes	43	5	34	5
YAR002C-A	monomorphic_nonessential_genes	monomorphic_nonessential_genes	110	70	54	12
YAR002W	monomorphic_nonessential_genes	monomorphic_nonessential_genes	354	54	254	61
YAR003W	monomorphic_nonessential_genes	monomorphic_nonessential_genes	538	23	416	108
YAR007C	monomorphic_essential_genes	monomorphic_essential_genes	214	163	155	32
YAR008W	monomorphic_essential_genes	monomorphic_essential_genes	6	7	5	1
YAR014C	monomorphic_nonessential_genes	monomorphic_nonessential_genes	273	82	198	64
YAR015W	monomorphic_nonessential_genes	monomorphic_nonessential_genes	51	15	38	7
YAR018C	monomorphic_nonessential_genes	monomorphic_nonessential_genes	207	103	141	50
YAR019C	monomorphic_essential_genes	monomorphic_essential_genes	339	62	182	126
YAR023C	monomorphic_nonessential_genes	monomorphic_nonessential_genes	26	4	21	5
YAR027W	monomorphic_nonessential_genes	monomorphic_nonessential_genes	39	66	31	8
YAR028W	monomorphic_nonessential_genes	monomorphic_nonessential_genes	59	17	39	18
YAR031W	monomorphic_nonessential_genes	monomorphic_nonessential_genes	62	15	45	14
YAR035W	monomorphic_nonessential_genes	monomorphic_nonessential_genes	30	7	18	11
YAR042W	monomorphic_nonessential_genes	monomorphic_nonessential_genes	103	30	84	8
YAR050W	monomorphic_nonessential_genes	monomorphic_nonessential_genes	55	7	40	16
YBL001C	monomorphic_nonessential_genes	monomorphic_nonessential_genes	72	9	66	4
YBL002W	monomorphic_nonessential_genes	monomorphic_nonessential_genes	61	227	51	5
YBL003C	monomorphic_nonessential_genes	monomorphic_nonessential_genes	48	286	29	11
YBL004W	monomorphic_essential_genes	monomorphic_essential_genes	3	85	3	0
YBL005W	monomorphic_nonessential_genes	monomorphic_nonessential_genes	92	18	42	9
YBL006C	monomorphic_nonessential_genes	monomorphic_nonessential_genes	134	24	116	7
YBL007C	monomorphic_nonessential_genes	monomorphic_nonessential_genes	559	185	473	69
YBL008W	monomorphic_nonessential_genes	monomorphic_nonessential_genes	485	27	348	106
YBL009W	monomorphic_nonessential_genes	monomorphic_nonessential_genes	182	12	130	34
YBL010C	monomorphic_nonessential_genes	monomorphic_nonessential_genes	80	14	63	16
YBL011W	monomorphic_nonessential_genes	monomorphic_nonessential_genes	172	26	131	31
YBL013W	monomorphic_nonessential_genes	monomorphic_nonessential_genes	171	5	143	28
YBL014C	monomorphic_essential_genes	monomorphic_essential_genes	5	20	1	2
YBL015W	monomorphic_nonessential_genes	monomorphic_nonessential_genes	133	16	114	16
YBL016W	monomorphic_nonessential_genes	monomorphic_nonessential_genes	322	128	137	157
YBL017C	monomorphic_nonessential_genes	monomorphic_nonessential_genes	167	47	144	18
YBL018C	monomorphic_essential_genes	monomorphic_essential_genes	105	11	47	58
YBL019W	monomorphic_nonessential_genes	monomorphic_nonessential_genes	73	5	47	11
YBL020W	monomorphic_essential_genes	monomorphic_essential_genes	523	10	390	129
YBL021C	polymorphic_genes	polymorphic_nonessential_genes	371	12	309	65
YBL022C	polymorphic_genes	polymorphic_nonessential_genes	61	42	39	11
YBL023C	monomorphic_essential_genes	monomorphic_essential_genes	135	91	102	29
YBL024W	monomorphic_nonessential_genes	monomorphic_nonessential_genes	154	41	103	43
YBL025W	monomorphic_nonessential_genes	monomorphic_nonessential_genes	16	20	6	2
YBL027W	monomorphic_nonessential_genes	monomorphic_nonessential_genes	249	43	212	31
YBL028C	monomorphic_nonessential_genes	monomorphic_nonessential_genes	22	14	17	5
YBL029W	monomorphic_nonessential_genes	monomorphic_nonessential_genes	16	6	14	2
YBL030C	polymorphic_genes	polymorphic_essential_genes	111	107	35	31
YBL031W	monomorphic_nonessential_genes	monomorphic_nonessential_genes	301	17	221	70
YBL032W	monomorphic_nonessential_genes	monomorphic_nonessential_genes	69	1139	34	8
YBL033C	monomorphic_nonessential_genes	monomorphic_nonessential_genes	5	10	2	1
YBL034C	monomorphic_essential_genes	monomorphic_essential_genes	783	23	655	159
YBL035C	monomorphic_essential_genes	monomorphic_essential_genes	399	26	335	60
YBL036C	monomorphic_nonessential_genes	monomorphic_nonessential_genes	78	14	61	12
YBL037W	monomorphic_nonessential_genes	monomorphic_nonessential_genes	48	35	42	5
YBL038W	polymorphic_genes	polymorphic_nonessential_genes	5	46	2	0
YBL039C	monomorphic_nonessential_genes	monomorphic_nonessential_genes	188	74	156	18
YBL040C	monomorphic_essential_genes	monomorphic_essential_genes	121	10	104	11
YBL041W	monomorphic_essential_genes	monomorphic_essential_genes	392	32	289	116
YBL042C	monomorphic_nonessential_genes	monomorphic_nonessential_genes	43	10	35	2
YBL043W	monomorphic_nonessential_genes	monomorphic_nonessential_genes	42	16	32	4
YBL044W	monomorphic_nonessential_genes	monomorphic_nonessential_genes	16	4	15	1
YBL045C	polymorphic_genes	polymorphic_nonessential_genes	31	124	14	14
YBL046W	monomorphic_nonessential_genes	monomorphic_nonessential_genes	49	16	30	9
YBL047C	monomorphic_nonessential_genes	monomorphic_nonessential_genes	309	62	168	29
YBL049W	monomorphic_nonessential_genes	monomorphic_nonessential_genes	35	12	25	8
YBL050W	monomorphic_essential_genes	monomorphic_essential_genes	378	45	341	33
YBL051C	monomorphic_nonessential_genes	monomorphic_nonessential_genes	305	23	232	50
YBL052C	monomorphic_nonessential_genes	monomorphic_nonessential_genes	175	25	122	27
YBL054W	monomorphic_nonessential_genes	monomorphic_nonessential_genes	60	19	40	9
YBL055C	monomorphic_nonessential_genes	monomorphic_nonessential_genes	46	21	39	6
YBL056W	monomorphic_nonessential_genes	monomorphic_nonessential_genes	117	35	88	20
YBL057C	monomorphic_nonessential_genes	monomorphic_nonessential_genes	57	20	46	11
YBL058W	monomorphic_nonessential_genes	monomorphic_nonessential_genes	397	64	340	52
YBL059C-A	monomorphic_nonessential_genes	monomorphic_nonessential_genes	100	6	84	16
YBL059W	monomorphic_nonessential_genes	monomorphic_nonessential_genes	107	9	89	14
YBL060W	monomorphic_nonessential_genes	monomorphic_nonessential_genes	48	9	39	6
YBL061C	monomorphic_nonessential_genes	monomorphic_nonessential_genes	185	41	147	10
YBL063W	monomorphic_nonessential_genes	monomorphic_nonessential_genes	53	22	34	8
YBL064C	monomorphic_nonessential_genes	monomorphic_nonessential_genes	49	31	30	8
YBL066C	monomorphic_nonessential_genes	monomorphic_nonessential_genes	94	16	79	14
YBL067C	monomorphic_nonessential_genes	monomorphic_nonessential_genes	182	65	128	50
YBL068W	monomorphic_nonessential_genes	monomorphic_nonessential_genes	62	13	51	11
YBL069W	monomorphic_nonessential_genes	monomorphic_nonessential_genes	46	9	36	8
YBL074C	monomorphic_essential_genes	monomorphic_essential_genes	303	16	235	69
YBL075C	monomorphic_nonessential_genes	monomorphic_nonessential_genes	71	74	59	5
YBL076C	monomorphic_essential_genes	monomorphic_essential_genes	138	60	122	16
YBL078C	monomorphic_nonessential_genes	monomorphic_nonessential_genes	196	142	161	15
YBL079W	monomorphic_nonessential_genes	monomorphic_nonessential_genes	410	52	286	71
YBL080C	polymorphic_genes	polymorphic_nonessential_genes	55	10	38	15
YBL081W	monomorphic_nonessential_genes	monomorphic_nonessential_genes	126	14	108	17
YBL082C	monomorphic_nonessential_genes	monomorphic_nonessential_genes	177	6	124	37
YBL084C	monomorphic_essential_genes	monomorphic_essential_genes	368	53	332	34
YBL085W	monomorphic_nonessential_genes	monomorphic_nonessential_genes	67	100	46	8
YBL086C	monomorphic_nonessential_genes	monomorphic_nonessential_genes	90	9	57	35
YBL088C	monomorphic_nonessential_genes	monomorphic_nonessential_genes	172	28	62	29
YBL089W	monomorphic_nonessential_genes	monomorphic_nonessential_genes	187	4	159	24
YBL090W	polymorphic_genes	polymorphic_nonessential_genes	24	26	19	3
YBL091C	monomorphic_nonessential_genes	monomorphic_nonessential_genes	59	16	55	4
YBL091C-A	monomorphic_nonessential_genes	monomorphic_nonessential_genes	92	13	74	15
YBL092W	monomorphic_essential_genes	monomorphic_essential_genes	7	52	6	0
YBL093C	monomorphic_nonessential_genes	monomorphic_nonessential_genes	39	41	17	9
YBL095W	monomorphic_nonessential_genes	monomorphic_nonessential_genes	51	11	47	4
YBL097W	monomorphic_essential_genes	monomorphic_essential_genes	432	24	337	94
YBL098W	monomorphic_nonessential_genes	monomorphic_nonessential_genes	94	2	74	16
YBL099W	monomorphic_nonessential_genes	monomorphic_nonessential_genes	93	79	34	31
YBL101C	monomorphic_nonessential_genes	monomorphic_nonessential_genes	93	19	73	14
YBL102W	monomorphic_nonessential_genes	monomorphic_nonessential_genes	158	46	145	15
YBL103C	monomorphic_nonessential_genes	monomorphic_nonessential_genes	418	52	315	96
YBL104C	monomorphic_nonessential_genes	monomorphic_nonessential_genes	139	36	101	31
YBL105C	monomorphic_essential_genes	monomorphic_essential_genes	1031	89	809	199
YBL106C	monomorphic_nonessential_genes	monomorphic_nonessential_genes	63	20	50	5
YBL107C	monomorphic_nonessential_genes	monomorphic_nonessential_genes	39	5	28	9
YBR001C	monomorphic_nonessential_genes	monomorphic_nonessential_genes	61	15	48	7
YBR002C	polymorphic_genes	polymorphic_essential_genes	370	17	294	71
YBR003W	polymorphic_genes	polymorphic_nonessential_genes	39	8	25	7
YBR004C	monomorphic_essential_genes	monomorphic_essential_genes	130	7	121	6
YBR005W	monomorphic_nonessential_genes	monomorphic_nonessential_genes	67	7	54	9
YBR006W	monomorphic_nonessential_genes	monomorphic_nonessential_genes	55	7	40	11
YBR007C	monomorphic_nonessential_genes	monomorphic_nonessential_genes	41	8	34	6
YBR008C	monomorphic_nonessential_genes	monomorphic_nonessential_genes	22	5	17	3
YBR011C	monomorphic_essential_genes	monomorphic_essential_genes	345	64	277	63
YBR013C	monomorphic_nonessential_genes	monomorphic_nonessential_genes	20	4	18	2
YBR014C	monomorphic_nonessential_genes	monomorphic_nonessential_genes	48	10	35	10
YBR015C	monomorphic_nonessential_genes	monomorphic_nonessential_genes	228	12	202	19
YBR016W	monomorphic_nonessential_genes	monomorphic_nonessential_genes	57	11	42	13
YBR017C	monomorphic_nonessential_genes	monomorphic_nonessential_genes	156	87	108	48
YBR018C	monomorphic_nonessential_genes	monomorphic_nonessential_genes	112	14	83	24
YBR019C	monomorphic_nonessential_genes	monomorphic_nonessential_genes	98	18	77	19
YBR020W	polymorphic_genes	polymorphic_nonessential_genes	77	16	54	21
YBR021W	monomorphic_nonessential_genes	monomorphic_nonessential_genes	9	9	1	4
YBR022W	monomorphic_nonessential_genes	monomorphic_nonessential_genes	34	5	26	5
YBR023C	monomorphic_nonessential_genes	monomorphic_nonessential_genes	243	35	176	19
YBR024W	monomorphic_nonessential_genes	monomorphic_nonessential_genes	49	15	45	1
YBR025C	monomorphic_nonessential_genes	monomorphic_nonessential_genes	102	60	79	21
YBR026C	polymorphic_genes	polymorphic_nonessential_genes	387	10	295	77
YBR028C	monomorphic_nonessential_genes	monomorphic_nonessential_genes	71	22	61	10
YBR029C	monomorphic_essential_genes	monomorphic_essential_genes	232	13	209	18
YBR030W	monomorphic_nonessential_genes	monomorphic_nonessential_genes	101	6	87	10
YBR033W	monomorphic_nonessential_genes	monomorphic_nonessential_genes	114	3	99	14
YBR034C	monomorphic_nonessential_genes	monomorphic_nonessential_genes	271	184	163	63
YBR035C	polymorphic_genes	polymorphic_nonessential_genes	250	20	142	106
YBR036C	polymorphic_genes	polymorphic_nonessential_genes	938	48	765	176
YBR037C	polymorphic_genes	polymorphic_nonessential_genes	151	21	113	27
YBR038W	polymorphic_genes	polymorphic_essential_genes	175	20	137	23
YBR039W	monomorphic_nonessential_genes	monomorphic_nonessential_genes	56	57	43	11
YBR040W	monomorphic_nonessential_genes	monomorphic_nonessential_genes	141	3	87	49
YBR041W	monomorphic_nonessential_genes	monomorphic_nonessential_genes	188	28	141	35
YBR042C	monomorphic_nonessential_genes	monomorphic_nonessential_genes	54	15	41	9
YBR043C	monomorphic_nonessential_genes	monomorphic_nonessential_genes	57	10	38	17
YBR044C	monomorphic_nonessential_genes	monomorphic_nonessential_genes	86	22	61	25
YBR045C	monomorphic_nonessential_genes	monomorphic_nonessential_genes	29	6	23	2
YBR046C	monomorphic_nonessential_genes	monomorphic_nonessential_genes	45	11	34	9
YBR047W	monomorphic_nonessential_genes	monomorphic_nonessential_genes	85	5	75	6
YBR048W	monomorphic_nonessential_genes	monomorphic_nonessential_genes	295	47	186	106
YBR049C	monomorphic_essential_genes	monomorphic_essential_genes	586	53	331	253
YBR050C	monomorphic_nonessential_genes	monomorphic_nonessential_genes	38	5	27	3
YBR052C	monomorphic_nonessential_genes	monomorphic_nonessential_genes	25	36	16	5
YBR053C	monomorphic_nonessential_genes	monomorphic_nonessential_genes	43	9	41	2
YBR054W	monomorphic_nonessential_genes	monomorphic_nonessential_genes	30	24	19	6
YBR055C	monomorphic_essential_genes	monomorphic_essential_genes	313	86	281	32
YBR056W	monomorphic_nonessential_genes	monomorphic_nonessential_genes	98	25	95	3
YBR057C	monomorphic_nonessential_genes	monomorphic_nonessential_genes	213	121	171	35
YBR058C	polymorphic_genes	polymorphic_nonessential_genes	198	23	149	22
YBR059C	monomorphic_nonessential_genes	monomorphic_nonessential_genes	89	113	65	19
YBR060C	monomorphic_essential_genes	monomorphic_essential_genes	664	49	514	155
YBR061C	monomorphic_nonessential_genes	monomorphic_nonessential_genes	66	10	29	24
YBR062C	monomorphic_nonessential_genes	monomorphic_nonessential_genes	33	4	31	0
YBR063C	monomorphic_nonessential_genes	monomorphic_nonessential_genes	16	5	15	1
YBR065C	monomorphic_nonessential_genes	monomorphic_nonessential_genes	149	35	136	10
YBR066C	monomorphic_nonessential_genes	monomorphic_nonessential_genes	56	8	43	8
YBR067C	monomorphic_nonessential_genes	monomorphic_nonessential_genes	30	11	19	8
YBR068C	polymorphic_genes	polymorphic_nonessential_genes	71	30	44	7
YBR069C	monomorphic_nonessential_genes	monomorphic_nonessential_genes	57	44	31	6
YBR070C	monomorphic_essential_genes	monomorphic_essential_genes	294	14	234	68
YBR071W	monomorphic_nonessential_genes	monomorphic_nonessential_genes	92	9	77	15
YBR072W	monomorphic_nonessential_genes	monomorphic_nonessential_genes	35	70	27	3
YBR073W	monomorphic_nonessential_genes	monomorphic_nonessential_genes	102	16	70	17
YBR074W	monomorphic_nonessential_genes	monomorphic_nonessential_genes	56	4	45	11
YBR076W	monomorphic_nonessential_genes	monomorphic_nonessential_genes	197	-	162	28
YBR077C	monomorphic_nonessential_genes	monomorphic_nonessential_genes	94	18	77	14
YBR078W	polymorphic_genes	polymorphic_nonessential_genes	328	26	284	37
YBR079C	monomorphic_essential_genes	monomorphic_essential_genes	181	123	142	34
YBR080C	monomorphic_essential_genes	monomorphic_essential_genes	294	73	247	30
YBR081C	monomorphic_nonessential_genes	monomorphic_nonessential_genes	58	179	25	5
YBR082C	monomorphic_nonessential_genes	monomorphic_nonessential_genes	371	75	252	101
YBR083W	monomorphic_nonessential_genes	monomorphic_nonessential_genes	110	27	73	22
YBR084C-A	monomorphic_nonessential_genes	monomorphic_nonessential_genes	89	55	64	20
YBR084W	monomorphic_nonessential_genes	monomorphic_nonessential_genes	146	77	116	27
YBR085W	monomorphic_nonessential_genes	monomorphic_nonessential_genes	180	25	154	21
YBR086C	monomorphic_nonessential_genes	monomorphic_nonessential_genes	162	41	127	31
YBR087W	monomorphic_essential_genes	monomorphic_essential_genes	262	44	205	42
YBR088C	monomorphic_essential_genes	monomorphic_essential_genes	428	77	340	72
YBR090C	monomorphic_nonessential_genes	monomorphic_nonessential_genes	35	8	32	3
YBR091C	monomorphic_essential_genes	monomorphic_essential_genes	9	19	4	2
YBR092C	monomorphic_nonessential_genes	monomorphic_nonessential_genes	60	5	35	24
YBR093C	monomorphic_nonessential_genes	monomorphic_nonessential_genes	65	11	42	12
YBR094W	monomorphic_nonessential_genes	monomorphic_nonessential_genes	70	16	62	1
YBR095C	polymorphic_genes	polymorphic_nonessential_genes	557	37	433	121
YBR096W	monomorphic_nonessential_genes	monomorphic_nonessential_genes	47	6	42	5
YBR097W	monomorphic_nonessential_genes	monomorphic_nonessential_genes	45	56	21	9
YBR098W	monomorphic_nonessential_genes	monomorphic_nonessential_genes	211	23	162	25
YBR101C	monomorphic_nonessential_genes	monomorphic_nonessential_genes	88	17	77	10
YBR102C	monomorphic_essential_genes	monomorphic_essential_genes	281	52	221	57
YBR103W	monomorphic_nonessential_genes	monomorphic_nonessential_genes	466	34	346	106
YBR104W	monomorphic_nonessential_genes	monomorphic_nonessential_genes	75	5	67	6
YBR105C	monomorphic_nonessential_genes	monomorphic_nonessential_genes	180	164	150	28
YBR106W	monomorphic_nonessential_genes	monomorphic_nonessential_genes	74	271	52	13
YBR107C	monomorphic_nonessential_genes	monomorphic_nonessential_genes	164	33	123	22
YBR108W	monomorphic_nonessential_genes	monomorphic_nonessential_genes	165	40	118	49
YBR109C	monomorphic_essential_genes	monomorphic_essential_genes	903	132	821	111
YBR110W	monomorphic_essential_genes	monomorphic_essential_genes	325	39	285	38
YBR111C	monomorphic_nonessential_genes	monomorphic_nonessential_genes	147	10	134	9
YBR112C	monomorphic_nonessential_genes	monomorphic_nonessential_genes	116	68	73	20
YBR114W	monomorphic_nonessential_genes	monomorphic_nonessential_genes	83	34	49	14
YBR115C	monomorphic_nonessential_genes	monomorphic_nonessential_genes	14	14	2	11
YBR117C	monomorphic_nonessential_genes	monomorphic_nonessential_genes	78	5	66	11
YBR119W	monomorphic_nonessential_genes	monomorphic_nonessential_genes	148	80	118	23
YBR120C	monomorphic_nonessential_genes	monomorphic_nonessential_genes	70	24	63	2
YBR121C	monomorphic_nonessential_genes	monomorphic_nonessential_genes	132	39	99	27
YBR122C	monomorphic_nonessential_genes	monomorphic_nonessential_genes	23	114	13	5
YBR123C	monomorphic_essential_genes	monomorphic_essential_genes	181	28	160	21
YBR125C	monomorphic_nonessential_genes	monomorphic_nonessential_genes	196	15	161	28
YBR126C	polymorphic_genes	polymorphic_nonessential_genes	439	57	321	92
YBR127C	monomorphic_nonessential_genes	monomorphic_nonessential_genes	97	105	55	13
YBR128C	monomorphic_nonessential_genes	monomorphic_nonessential_genes	115	50	85	26
YBR129C	polymorphic_genes	polymorphic_nonessential_genes	84	13	75	8
YBR130C	monomorphic_nonessential_genes	monomorphic_nonessential_genes	61	45	36	24
YBR131W	polymorphic_genes	polymorphic_nonessential_genes	433	11	317	102
YBR132C	monomorphic_nonessential_genes	monomorphic_nonessential_genes	111	7	93	18
YBR133C	monomorphic_nonessential_genes	monomorphic_nonessential_genes	102	22	86	9
YBR135W	monomorphic_essential_genes	monomorphic_essential_genes	600	55	510	86
YBR136W	monomorphic_essential_genes	monomorphic_essential_genes	320	68	160	86
YBR137W	monomorphic_nonessential_genes	monomorphic_nonessential_genes	67	13	50	18
YBR138C	monomorphic_nonessential_genes	monomorphic_nonessential_genes	28	12	20	8
YBR139W	monomorphic_nonessential_genes	monomorphic_nonessential_genes	118	14	100	17
YBR140C	monomorphic_essential_genes	monomorphic_essential_genes	43	19	18	13
YBR141C	monomorphic_nonessential_genes	monomorphic_nonessential_genes	180	9	154	28
YBR142W	monomorphic_essential_genes	monomorphic_essential_genes	299	122	239	63
YBR143C	monomorphic_essential_genes	monomorphic_essential_genes	66	76	45	7
YBR145W	monomorphic_nonessential_genes	monomorphic_nonessential_genes	115	9	92	19
YBR146W	polymorphic_genes	polymorphic_nonessential_genes	28	28	20	6
YBR147W	monomorphic_nonessential_genes	monomorphic_nonessential_genes	159	1	136	20
YBR148W	monomorphic_nonessential_genes	monomorphic_nonessential_genes	22	15	16	4
YBR149W	monomorphic_nonessential_genes	monomorphic_nonessential_genes	63	13	50	11
YBR150C	monomorphic_nonessential_genes	monomorphic_nonessential_genes	75	16	56	19
YBR151W	polymorphic_genes	polymorphic_nonessential_genes	26	8	23	2
YBR152W	monomorphic_essential_genes	monomorphic_essential_genes	137	31	120	20
YBR153W	monomorphic_essential_genes	monomorphic_essential_genes	53	11	48	5
YBR154C	monomorphic_essential_genes	monomorphic_essential_genes	209	96	173	33
YBR155W	monomorphic_essential_genes	monomorphic_essential_genes	9	35	2	2
YBR156C	monomorphic_nonessential_genes	monomorphic_nonessential_genes	318	39	278	39
YBR157C	monomorphic_nonessential_genes	monomorphic_nonessential_genes	129	18	86	43
YBR158W	monomorphic_nonessential_genes	monomorphic_nonessential_genes	60	16	35	10
YBR159W	monomorphic_nonessential_genes	monomorphic_nonessential_genes	33	133	18	9
YBR160W	monomorphic_essential_genes	monomorphic_essential_genes	1170	584	563	133
YBR161W	monomorphic_nonessential_genes	monomorphic_nonessential_genes	197	9	157	30
YBR162C	monomorphic_nonessential_genes	monomorphic_nonessential_genes	59	17	49	8
YBR163W	polymorphic_genes	polymorphic_nonessential_genes	20	15	18	0
YBR164C	polymorphic_genes	polymorphic_nonessential_genes	406	28	314	51
YBR165W	monomorphic_nonessential_genes	monomorphic_nonessential_genes	58	7	42	14
YBR166C	monomorphic_nonessential_genes	monomorphic_nonessential_genes	92	12	85	7
YBR167C	monomorphic_essential_genes	monomorphic_essential_genes	457	26	374	86
YBR168W	polymorphic_genes	polymorphic_nonessential_genes	188	10	164	18
YBR169C	monomorphic_nonessential_genes	monomorphic_nonessential_genes	54	42	48	3
YBR170C	monomorphic_nonessential_genes	monomorphic_nonessential_genes	233	40	185	36
YBR171W	monomorphic_nonessential_genes	monomorphic_nonessential_genes	568	30	450	89
YBR172C	monomorphic_nonessential_genes	monomorphic_nonessential_genes	61	34	32	10
YBR173C	monomorphic_nonessential_genes	monomorphic_nonessential_genes	282	32	214	53
YBR175W	monomorphic_nonessential_genes	monomorphic_nonessential_genes	304	30	241	37
YBR176W	monomorphic_nonessential_genes	monomorphic_nonessential_genes	31	13	28	2
YBR177C	monomorphic_nonessential_genes	monomorphic_nonessential_genes	103	39	89	13
YBR179C	polymorphic_genes	polymorphic_nonessential_genes	128	26	77	36
YBR180W	monomorphic_nonessential_genes	monomorphic_nonessential_genes	45	4	34	7
YBR182C	monomorphic_nonessential_genes	monomorphic_nonessential_genes	98	12	81	13
YBR183W	monomorphic_nonessential_genes	monomorphic_nonessential_genes	85	37	63	13
YBR184W	monomorphic_nonessential_genes	monomorphic_nonessential_genes	73	3	56	16
YBR185C	monomorphic_nonessential_genes	monomorphic_nonessential_genes	194	53	150	39
YBR186W	monomorphic_nonessential_genes	monomorphic_nonessential_genes	57	13	29	5
YBR187W	monomorphic_nonessential_genes	monomorphic_nonessential_genes	72	13	51	17
YBR188C	monomorphic_nonessential_genes	monomorphic_nonessential_genes	64	27	55	4
YBR189W	monomorphic_nonessential_genes	monomorphic_nonessential_genes	36	100	22	6
YBR191W	monomorphic_nonessential_genes	monomorphic_nonessential_genes	38	51	33	0
YBR192W	polymorphic_genes	polymorphic_essential_genes	17	13	5	0
YBR193C	monomorphic_essential_genes	monomorphic_essential_genes	587	48	477	95
YBR194W	monomorphic_nonessential_genes	monomorphic_nonessential_genes	412	162	337	66
YBR195C	monomorphic_nonessential_genes	monomorphic_nonessential_genes	144	18	92	28
YBR196C	monomorphic_essential_genes	monomorphic_essential_genes	66	62	56	5
YBR197C	monomorphic_nonessential_genes	monomorphic_nonessential_genes	21	6	14	5
YBR198C	monomorphic_essential_genes	monomorphic_essential_genes	712	180	598	128
YBR199W	monomorphic_nonessential_genes	monomorphic_nonessential_genes	36	12	30	3
YBR200W	monomorphic_nonessential_genes	monomorphic_nonessential_genes	444	91	352	74
YBR201W	monomorphic_nonessential_genes	monomorphic_nonessential_genes	243	16	181	52
YBR202W	monomorphic_essential_genes	monomorphic_essential_genes	360	77	338	24
YBR203W	monomorphic_nonessential_genes	monomorphic_nonessential_genes	97	7	68	27
YBR204C	monomorphic_nonessential_genes	monomorphic_nonessential_genes	43	2	33	9
YBR205W	monomorphic_nonessential_genes	monomorphic_nonessential_genes	39	30	35	3
YBR207W	monomorphic_nonessential_genes	monomorphic_nonessential_genes	42	47	38	2
YBR208C	monomorphic_nonessential_genes	monomorphic_nonessential_genes	23	18	17	6
YBR210W	monomorphic_nonessential_genes	monomorphic_nonessential_genes	95	4	80	14
YBR211C	monomorphic_essential_genes	monomorphic_essential_genes	264	68	213	56
YBR212W	monomorphic_nonessential_genes	monomorphic_nonessential_genes	175	24	124	44
YBR213W	monomorphic_nonessential_genes	monomorphic_nonessential_genes	105	7	87	15
YBR214W	monomorphic_nonessential_genes	monomorphic_nonessential_genes	60	16	55	2
YBR215W	monomorphic_nonessential_genes	monomorphic_nonessential_genes	299	24	233	54
YBR216C	monomorphic_nonessential_genes	monomorphic_nonessential_genes	106	8	86	16
YBR217W	polymorphic_genes	polymorphic_nonessential_genes	165	61	127	33
YBR218C	monomorphic_nonessential_genes	monomorphic_nonessential_genes	202	25	157	41
YBR219C	monomorphic_nonessential_genes	monomorphic_nonessential_genes	18	4	11	3
YBR220C	monomorphic_nonessential_genes	monomorphic_nonessential_genes	65	2	57	8
YBR221C	polymorphic_genes	polymorphic_nonessential_genes	308	69	250	49
YBR222C	monomorphic_nonessential_genes	monomorphic_nonessential_genes	35	20	29	3
YBR223C	monomorphic_nonessential_genes	monomorphic_nonessential_genes	94	16	60	12
YBR225W	monomorphic_nonessential_genes	monomorphic_nonessential_genes	66	29	56	10
YBR227C	monomorphic_nonessential_genes	monomorphic_nonessential_genes	117	11	97	18
YBR228W	monomorphic_nonessential_genes	monomorphic_nonessential_genes	89	11	76	7
YBR229C	monomorphic_nonessential_genes	monomorphic_nonessential_genes	188	13	129	28
YBR230C	polymorphic_genes	polymorphic_nonessential_genes	43	46	33	9
YBR231C	monomorphic_nonessential_genes	monomorphic_nonessential_genes	887	25	649	191
YBR233W	monomorphic_nonessential_genes	monomorphic_nonessential_genes	41	25	28	7
YBR234C	monomorphic_essential_genes	monomorphic_essential_genes	140	50	111	29
YBR235W	monomorphic_nonessential_genes	monomorphic_nonessential_genes	70	9	56	10
YBR236C	monomorphic_essential_genes	monomorphic_essential_genes	339	9	266	74
YBR237W	monomorphic_essential_genes	monomorphic_essential_genes	162	21	137	21
YBR238C	monomorphic_nonessential_genes	monomorphic_nonessential_genes	387	14	324	62
YBR239C	monomorphic_nonessential_genes	monomorphic_nonessential_genes	66	11	59	7
YBR240C	monomorphic_nonessential_genes	monomorphic_nonessential_genes	31	3	23	6
YBR241C	monomorphic_nonessential_genes	monomorphic_nonessential_genes	22	11	22	0
YBR242W	monomorphic_nonessential_genes	monomorphic_nonessential_genes	32	7	29	1
YBR243C	monomorphic_essential_genes	monomorphic_essential_genes	40	13	13	16
YBR244W	monomorphic_nonessential_genes	monomorphic_nonessential_genes	59	17	46	7
YBR245C	monomorphic_nonessential_genes	monomorphic_nonessential_genes	226	1731	129	34
YBR246W	monomorphic_nonessential_genes	monomorphic_nonessential_genes	113	5	89	14
YBR247C	monomorphic_essential_genes	monomorphic_essential_genes	147	241	127	17
YBR248C	monomorphic_nonessential_genes	monomorphic_nonessential_genes	7	7	2	1
YBR249C	polymorphic_genes	polymorphic_nonessential_genes	23	27	20	2
YBR250W	monomorphic_nonessential_genes	monomorphic_nonessential_genes	60	4	45	12
YBR251W	polymorphic_genes	polymorphic_nonessential_genes	63	87	39	18
YBR252W	monomorphic_essential_genes	monomorphic_essential_genes	86	18	54	23
YBR253W	monomorphic_essential_genes	monomorphic_essential_genes	161	53	143	14
YBR254C	monomorphic_essential_genes	monomorphic_essential_genes	545	21	475	76
YBR255C-A	monomorphic_nonessential_genes	monomorphic_nonessential_genes	36	19	27	8
YBR255W	monomorphic_nonessential_genes	monomorphic_nonessential_genes	215	7	183	23
YBR256C	monomorphic_essential_genes	monomorphic_essential_genes	133	8	104	25
YBR257W	monomorphic_essential_genes	monomorphic_essential_genes	279	16	224	57
YBR258C	monomorphic_nonessential_genes	monomorphic_nonessential_genes	199	14	119	78
YBR259W	monomorphic_nonessential_genes	monomorphic_nonessential_genes	13	7	10	0
YBR260C	monomorphic_nonessential_genes	monomorphic_nonessential_genes	235	28	208	15
YBR261C	monomorphic_nonessential_genes	monomorphic_nonessential_genes	61	54	32	2
YBR263W	monomorphic_nonessential_genes	monomorphic_nonessential_genes	68	28	60	7
YBR264C	monomorphic_nonessential_genes	monomorphic_nonessential_genes	45	15	39	3
YBR265W	monomorphic_essential_genes	monomorphic_essential_genes	126	9	103	21
YBR267W	polymorphic_genes	polymorphic_nonessential_genes	417	37	292	113
YBR269C	monomorphic_nonessential_genes	monomorphic_nonessential_genes	49	11	30	14
YBR270C	monomorphic_nonessential_genes	monomorphic_nonessential_genes	74	21	64	8
YBR271W	monomorphic_nonessential_genes	monomorphic_nonessential_genes	19	7	15	2
YBR272C	monomorphic_nonessential_genes	monomorphic_nonessential_genes	79	39	47	15
YBR273C	monomorphic_nonessential_genes	monomorphic_nonessential_genes	40	21	34	5
YBR274W	monomorphic_nonessential_genes	monomorphic_nonessential_genes	378	55	283	66
YBR275C	monomorphic_nonessential_genes	monomorphic_nonessential_genes	105	31	60	25
YBR276C	monomorphic_nonessential_genes	monomorphic_nonessential_genes	29	7	16	9
YBR278W	monomorphic_nonessential_genes	monomorphic_nonessential_genes	285	21	226	39
YBR279W	monomorphic_nonessential_genes	monomorphic_nonessential_genes	123	66	75	21
YBR280C	monomorphic_nonessential_genes	monomorphic_nonessential_genes	23	10	15	2
YBR281C	monomorphic_nonessential_genes	monomorphic_nonessential_genes	41	16	33	7
YBR282W	polymorphic_genes	polymorphic_nonessential_genes	276	21	205	68
YBR283C	monomorphic_nonessential_genes	monomorphic_nonessential_genes	239	56	186	30
YBR284W	monomorphic_nonessential_genes	monomorphic_nonessential_genes	56	6	38	14
YBR285W	monomorphic_nonessential_genes	monomorphic_nonessential_genes	73	7	63	8
YBR286W	monomorphic_nonessential_genes	monomorphic_nonessential_genes	60	13	43	13
YBR287W	monomorphic_nonessential_genes	monomorphic_nonessential_genes	64	9	58	6
YBR288C	monomorphic_nonessential_genes	monomorphic_nonessential_genes	209	18	169	32
YBR289W	polymorphic_genes	polymorphic_nonessential_genes	448	56	270	158
YBR290W	monomorphic_nonessential_genes	monomorphic_nonessential_genes	170	46	116	28
YBR291C	monomorphic_nonessential_genes	monomorphic_nonessential_genes	169	10	126	41
YBR293W	monomorphic_nonessential_genes	monomorphic_nonessential_genes	42	11	38	1
YBR294W	monomorphic_nonessential_genes	monomorphic_nonessential_genes	55	-	51	3
YBR295W	monomorphic_nonessential_genes	monomorphic_nonessential_genes	50	11	37	13
YBR296C	monomorphic_nonessential_genes	monomorphic_nonessential_genes	51	8	42	7
YBR297W	monomorphic_nonessential_genes	monomorphic_nonessential_genes	186	6	147	37
YBR298C	monomorphic_nonessential_genes	monomorphic_nonessential_genes	61	21	46	12
YCL001W	monomorphic_nonessential_genes	monomorphic_nonessential_genes	207	15	156	25
YCL001W-A	monomorphic_nonessential_genes	monomorphic_nonessential_genes	64	-	42	20
YCL002C	monomorphic_nonessential_genes	monomorphic_nonessential_genes	87	5	76	9
YCL004W	polymorphic_genes	polymorphic_essential_genes	45	8	16	27
YCL005W	monomorphic_nonessential_genes	monomorphic_nonessential_genes	160	4	127	27
YCL008C	monomorphic_nonessential_genes	monomorphic_nonessential_genes	429	55	253	122
YCL009C	monomorphic_nonessential_genes	monomorphic_nonessential_genes	83	35	57	23
YCL010C	monomorphic_nonessential_genes	monomorphic_nonessential_genes	456	132	348	98
YCL011C	monomorphic_nonessential_genes	monomorphic_nonessential_genes	142	64	110	25
YCL012C	monomorphic_nonessential_genes	monomorphic_nonessential_genes	-	2	-	-
YCL014W	monomorphic_nonessential_genes	monomorphic_nonessential_genes	61	46	32	22
YCL016C	polymorphic_genes	polymorphic_nonessential_genes	573	11	399	108
YCL017C	monomorphic_essential_genes	monomorphic_essential_genes	389	31	241	145
YCL018W	polymorphic_genes	polymorphic_nonessential_genes	10	11	2	0
YCL021W-A	monomorphic_nonessential_genes	monomorphic_nonessential_genes	-	6	-	-
YCL024W	monomorphic_nonessential_genes	monomorphic_nonessential_genes	95	56	72	22
YCL025C	monomorphic_nonessential_genes	monomorphic_nonessential_genes	242	43	204	35
YCL026C-A	monomorphic_nonessential_genes	monomorphic_nonessential_genes	83	3	69	13
YCL026C-B	monomorphic_nonessential_genes	monomorphic_nonessential_genes	38	2	35	0
YCL027W	monomorphic_nonessential_genes	monomorphic_nonessential_genes	48	42	23	8
YCL028W	monomorphic_nonessential_genes	monomorphic_nonessential_genes	33	89	11	3
YCL029C	monomorphic_nonessential_genes	monomorphic_nonessential_genes	171	79	138	14
YCL030C	monomorphic_nonessential_genes	monomorphic_nonessential_genes	13	19	0	5
YCL031C	monomorphic_essential_genes	monomorphic_essential_genes	40	77	19	18
YCL032W	monomorphic_nonessential_genes	monomorphic_nonessential_genes	644	102	492	147
YCL033C	monomorphic_nonessential_genes	monomorphic_nonessential_genes	42	8	34	6
YCL034W	monomorphic_nonessential_genes	monomorphic_nonessential_genes	32	15	28	4
YCL035C	monomorphic_nonessential_genes	monomorphic_nonessential_genes	44	19	24	12
YCL036W	monomorphic_nonessential_genes	monomorphic_nonessential_genes	88	10	78	7
YCL037C	monomorphic_nonessential_genes	monomorphic_nonessential_genes	117	877	72	27
YCL038C	monomorphic_nonessential_genes	monomorphic_nonessential_genes	98	6	93	5
YCL039W	monomorphic_nonessential_genes	monomorphic_nonessential_genes	48	64	41	7
YCL040W	monomorphic_nonessential_genes	monomorphic_nonessential_genes	29	34	24	3
YCL042W	monomorphic_nonessential_genes	monomorphic_nonessential_genes	16	5	13	3
YCL043C	monomorphic_essential_genes	monomorphic_essential_genes	258	47	232	26
YCL044C	monomorphic_nonessential_genes	monomorphic_nonessential_genes	338	23	283	55
YCL045C	monomorphic_nonessential_genes	monomorphic_nonessential_genes	139	13	114	16
YCL047C	monomorphic_nonessential_genes	monomorphic_nonessential_genes	60	5	50	10
YCL048W	monomorphic_nonessential_genes	monomorphic_nonessential_genes	40	2	30	3
YCL049C	monomorphic_nonessential_genes	monomorphic_nonessential_genes	39	4	35	3
YCL050C	monomorphic_nonessential_genes	monomorphic_nonessential_genes	44	22	39	3
YCL051W	monomorphic_nonessential_genes	monomorphic_nonessential_genes	64	16	37	10
YCL052C	monomorphic_essential_genes	monomorphic_essential_genes	233	20	147	83
YCL054W	monomorphic_essential_genes	monomorphic_essential_genes	4	61	0	4
YCL055W	monomorphic_nonessential_genes	monomorphic_nonessential_genes	61	10	54	5
YCL056C	polymorphic_genes	polymorphic_nonessential_genes	37	20	23	2
YCL057W	monomorphic_nonessential_genes	monomorphic_nonessential_genes	11	8	9	1
YCL058C	monomorphic_nonessential_genes	monomorphic_nonessential_genes	1	2	0	0
YCL058W-A	monomorphic_nonessential_genes	monomorphic_nonessential_genes	209	1	158	51
YCL059C	monomorphic_essential_genes	monomorphic_essential_genes	328	474	249	82
YCL061C	monomorphic_nonessential_genes	monomorphic_nonessential_genes	437	50	330	69
YCL063W	monomorphic_nonessential_genes	monomorphic_nonessential_genes	79	12	62	8
YCL064C	polymorphic_genes	polymorphic_nonessential_genes	38	24	27	10
YCR002C	monomorphic_nonessential_genes	monomorphic_nonessential_genes	532	56	461	70
YCR003W	monomorphic_nonessential_genes	monomorphic_nonessential_genes	163	20	127	35
YCR004C	monomorphic_nonessential_genes	monomorphic_nonessential_genes	34	17	31	2
YCR005C	monomorphic_nonessential_genes	monomorphic_nonessential_genes	93	21	60	23
YCR007C	monomorphic_nonessential_genes	monomorphic_nonessential_genes	50	12	35	13
YCR008W	monomorphic_nonessential_genes	monomorphic_nonessential_genes	180	63	126	43
YCR009C	monomorphic_nonessential_genes	monomorphic_nonessential_genes	953	83	790	140
YCR010C	monomorphic_nonessential_genes	monomorphic_nonessential_genes	65	8	59	4
YCR011C	monomorphic_nonessential_genes	monomorphic_nonessential_genes	31	20	18	8
YCR012W	monomorphic_essential_genes	monomorphic_essential_genes	11	109	7	2
YCR014C	monomorphic_nonessential_genes	monomorphic_nonessential_genes	70	13	42	20
YCR015C	monomorphic_nonessential_genes	monomorphic_nonessential_genes	70	8	60	11
YCR016W	monomorphic_nonessential_genes	monomorphic_nonessential_genes	162	34	129	30
YCR017C	monomorphic_nonessential_genes	monomorphic_nonessential_genes	168	11	126	19
YCR018C	monomorphic_nonessential_genes	monomorphic_nonessential_genes	8	2	7	1
YCR019W	monomorphic_nonessential_genes	monomorphic_nonessential_genes	33	1	25	6
YCR020C	monomorphic_nonessential_genes	monomorphic_nonessential_genes	69	5	49	20
YCR021C	monomorphic_nonessential_genes	monomorphic_nonessential_genes	89	34	76	9
YCR023C	monomorphic_nonessential_genes	monomorphic_nonessential_genes	51	8	43	6
YCR024C	polymorphic_genes	polymorphic_nonessential_genes	140	16	125	12
YCR026C	monomorphic_nonessential_genes	monomorphic_nonessential_genes	62	6	38	21
YCR027C	monomorphic_nonessential_genes	monomorphic_nonessential_genes	59	9	42	17
YCR028C	polymorphic_genes	polymorphic_nonessential_genes	34	10	20	13
YCR028C-A	monomorphic_nonessential_genes	monomorphic_nonessential_genes	335	89	300	30
YCR030C	monomorphic_nonessential_genes	monomorphic_nonessential_genes	38	57	22	8
YCR031C	monomorphic_nonessential_genes	monomorphic_nonessential_genes	182	70	130	50
YCR032W	monomorphic_nonessential_genes	monomorphic_nonessential_genes	128	4	107	11
YCR033W	monomorphic_nonessential_genes	monomorphic_nonessential_genes	662	20	479	175
YCR034W	polymorphic_genes	polymorphic_nonessential_genes	476	82	339	132
YCR035C	monomorphic_essential_genes	monomorphic_essential_genes	99	43	64	34
YCR036W	monomorphic_nonessential_genes	monomorphic_nonessential_genes	115	6	84	31
YCR037C	monomorphic_nonessential_genes	monomorphic_nonessential_genes	76	8	34	34
YCR038C	monomorphic_nonessential_genes	monomorphic_nonessential_genes	6	12	2	0
YCR042C	monomorphic_nonessential_genes	monomorphic_nonessential_genes	4	43	1	0
YCR043C	monomorphic_nonessential_genes	monomorphic_nonessential_genes	11	39	10	1
YCR044C	polymorphic_genes	polymorphic_nonessential_genes	347	10	214	94
YCR045C	monomorphic_nonessential_genes	monomorphic_nonessential_genes	49	2	32	17
YCR046C	monomorphic_nonessential_genes	monomorphic_nonessential_genes	237	43	153	81
YCR047C	monomorphic_nonessential_genes	monomorphic_nonessential_genes	40	17	5	15
YCR048W	monomorphic_nonessential_genes	monomorphic_nonessential_genes	135	30	98	34
YCR050C	monomorphic_nonessential_genes	monomorphic_nonessential_genes	47	1	27	17
YCR051W	monomorphic_nonessential_genes	monomorphic_nonessential_genes	19	9	7	7
YCR052W	monomorphic_essential_genes	monomorphic_essential_genes	366	43	259	106
YCR053W	polymorphic_genes	polymorphic_nonessential_genes	758	21	613	146
YCR054C	monomorphic_essential_genes	monomorphic_essential_genes	79	3	71	9
YCR057C	monomorphic_essential_genes	monomorphic_essential_genes	103	134	63	39
YCR059C	monomorphic_nonessential_genes	monomorphic_nonessential_genes	76	18	63	12
YCR061W	monomorphic_nonessential_genes	monomorphic_nonessential_genes	140	28	110	27
YCR063W	monomorphic_nonessential_genes	monomorphic_nonessential_genes	718	36	530	184
YCR065W	monomorphic_nonessential_genes	monomorphic_nonessential_genes	280	22	214	59
YCR066W	monomorphic_nonessential_genes	monomorphic_nonessential_genes	215	25	117	28
YCR067C	monomorphic_nonessential_genes	monomorphic_nonessential_genes	100	8	76	14
YCR068W	monomorphic_nonessential_genes	monomorphic_nonessential_genes	308	7	186	100
YCR069W	monomorphic_nonessential_genes	monomorphic_nonessential_genes	39	6	34	5
YCR071C	monomorphic_nonessential_genes	monomorphic_nonessential_genes	358	32	284	69
YCR072C	monomorphic_essential_genes	monomorphic_essential_genes	55	53	43	10
YCR073C	monomorphic_nonessential_genes	monomorphic_nonessential_genes	59	36	40	7
YCR073W-A	monomorphic_nonessential_genes	monomorphic_nonessential_genes	58	29	47	10
YCR075C	monomorphic_nonessential_genes	monomorphic_nonessential_genes	127	16	105	19
YCR076C	monomorphic_nonessential_genes	monomorphic_nonessential_genes	86	21	62	19
YCR077C	monomorphic_nonessential_genes	monomorphic_nonessential_genes	878	466	596	276
YCR079W	monomorphic_nonessential_genes	monomorphic_nonessential_genes	187	36	143	38
YCR081W	polymorphic_genes	polymorphic_nonessential_genes	126	28	59	29
YCR082W	monomorphic_nonessential_genes	monomorphic_nonessential_genes	58	31	46	7
YCR083W	monomorphic_nonessential_genes	monomorphic_nonessential_genes	42	19	30	11
YCR084C	monomorphic_nonessential_genes	monomorphic_nonessential_genes	28	87	1	10
YCR086W	monomorphic_nonessential_genes	monomorphic_nonessential_genes	409	72	298	66
YCR087C-A	monomorphic_nonessential_genes	monomorphic_nonessential_genes	35	20	23	10
YCR088W	monomorphic_nonessential_genes	monomorphic_nonessential_genes	115	60	88	22
YCR089W	monomorphic_nonessential_genes	monomorphic_nonessential_genes	78	6	67	4
YCR090C	monomorphic_nonessential_genes	monomorphic_nonessential_genes	251	7	173	81
YCR091W	monomorphic_nonessential_genes	monomorphic_nonessential_genes	113	39	90	15
YCR092C	monomorphic_nonessential_genes	monomorphic_nonessential_genes	76	26	47	5
YCR093W	monomorphic_essential_genes	monomorphic_essential_genes	277	90	235	39
YCR094W	monomorphic_nonessential_genes	monomorphic_nonessential_genes	426	9	309	99
YCR095C	polymorphic_genes	polymorphic_nonessential_genes	201	8	152	45
YCR098C	monomorphic_nonessential_genes	monomorphic_nonessential_genes	23	5	15	6
YCR099C	monomorphic_nonessential_genes	monomorphic_nonessential_genes	28	5	23	5
YCR100C	monomorphic_nonessential_genes	monomorphic_nonessential_genes	70	8	64	6
YCR101C	monomorphic_nonessential_genes	monomorphic_nonessential_genes	19	7	18	1
YCR102C	monomorphic_nonessential_genes	monomorphic_nonessential_genes	180	5	145	37
YCR105W	monomorphic_nonessential_genes	monomorphic_nonessential_genes	24	10	16	7
YCR106W	monomorphic_nonessential_genes	monomorphic_nonessential_genes	26	16	21	5
YCR107W	monomorphic_nonessential_genes	monomorphic_nonessential_genes	33	4	21	11
YDL001W	monomorphic_nonessential_genes	monomorphic_nonessential_genes	139	13	125	12
YDL002C	monomorphic_nonessential_genes	monomorphic_nonessential_genes	650	55	504	116
YDL003W	monomorphic_essential_genes	monomorphic_essential_genes	316	54	238	44
YDL004W	polymorphic_genes	polymorphic_essential_genes	-	18	-	-
YDL005C	monomorphic_nonessential_genes	monomorphic_nonessential_genes	105	48	66	19
YDL006W	polymorphic_genes	polymorphic_nonessential_genes	796	45	584	173
YDL007W	monomorphic_essential_genes	monomorphic_essential_genes	292	75	241	52
YDL008W	monomorphic_essential_genes	monomorphic_essential_genes	664	28	559	102
YDL010W	monomorphic_nonessential_genes	monomorphic_nonessential_genes	38	12	23	6
YDL012C	monomorphic_nonessential_genes	monomorphic_nonessential_genes	72	15	66	6
YDL013W	monomorphic_nonessential_genes	monomorphic_nonessential_genes	850	60	566	244
YDL014W	monomorphic_essential_genes	monomorphic_essential_genes	214	206	137	64
YDL015C	monomorphic_essential_genes	monomorphic_essential_genes	365	55	285	86
YDL017W	monomorphic_essential_genes	monomorphic_essential_genes	417	65	322	73
YDL018C	monomorphic_nonessential_genes	monomorphic_nonessential_genes	68	63	63	3
YDL019C	monomorphic_nonessential_genes	monomorphic_nonessential_genes	37	37	22	3
YDL020C	monomorphic_nonessential_genes	monomorphic_nonessential_genes	773	28	512	120
YDL021W	monomorphic_nonessential_genes	monomorphic_nonessential_genes	37	5	33	1
YDL022W	monomorphic_nonessential_genes	monomorphic_nonessential_genes	70	70	42	9
YDL024C	monomorphic_nonessential_genes	monomorphic_nonessential_genes	26	1	19	5
YDL025C	monomorphic_nonessential_genes	monomorphic_nonessential_genes	73	65	58	12
YDL027C	monomorphic_nonessential_genes	monomorphic_nonessential_genes	20	21	19	0
YDL028C	monomorphic_essential_genes	monomorphic_essential_genes	572	78	467	105
YDL029W	monomorphic_essential_genes	monomorphic_essential_genes	323	99	277	39
YDL030W	monomorphic_essential_genes	monomorphic_essential_genes	461	59	419	51
YDL031W	monomorphic_essential_genes	monomorphic_essential_genes	191	69	183	11
YDL033C	monomorphic_nonessential_genes	monomorphic_nonessential_genes	531	9	430	97
YDL035C	monomorphic_nonessential_genes	monomorphic_nonessential_genes	677	17	537	127
YDL036C	monomorphic_nonessential_genes	monomorphic_nonessential_genes	35	6	28	2
YDL037C	monomorphic_nonessential_genes	monomorphic_nonessential_genes	39	9	29	9
YDL039C	monomorphic_nonessential_genes	monomorphic_nonessential_genes	107	8	86	21
YDL040C	monomorphic_nonessential_genes	monomorphic_nonessential_genes	218	47	46	3
YDL042C	monomorphic_nonessential_genes	monomorphic_nonessential_genes	320	77	5	33
YDL043C	monomorphic_essential_genes	monomorphic_essential_genes	265	66	234	30
YDL044C	polymorphic_genes	polymorphic_nonessential_genes	26	24	18	1
YDL045C	monomorphic_essential_genes	monomorphic_essential_genes	183	5	167	17
YDL046W	monomorphic_nonessential_genes	monomorphic_nonessential_genes	1	11	1	0
YDL047W	polymorphic_genes	polymorphic_nonessential_genes	125	78	34	39
YDL048C	monomorphic_nonessential_genes	monomorphic_nonessential_genes	37	11	26	9
YDL049C	monomorphic_nonessential_genes	monomorphic_nonessential_genes	57	4	21	2
YDL051W	monomorphic_nonessential_genes	monomorphic_nonessential_genes	102	54	78	17
YDL052C	monomorphic_nonessential_genes	monomorphic_nonessential_genes	77	32	55	20
YDL053C	monomorphic_nonessential_genes	monomorphic_nonessential_genes	91	56	76	11
YDL054C	monomorphic_nonessential_genes	monomorphic_nonessential_genes	69	17	61	9
YDL055C	monomorphic_essential_genes	monomorphic_essential_genes	24	132	12	8
YDL056W	monomorphic_nonessential_genes	monomorphic_nonessential_genes	141	27	79	46
YDL057W	monomorphic_nonessential_genes	monomorphic_nonessential_genes	50	4	41	8
YDL058W	polymorphic_genes	polymorphic_essential_genes	295	22	243	53
YDL059C	monomorphic_nonessential_genes	monomorphic_nonessential_genes	106	42	47	15
YDL060W	monomorphic_essential_genes	monomorphic_essential_genes	95	73	90	5
YDL063C	monomorphic_nonessential_genes	monomorphic_nonessential_genes	62	8	60	2
YDL064W	monomorphic_essential_genes	monomorphic_essential_genes	166	147	130	27
YDL065C	monomorphic_nonessential_genes	monomorphic_nonessential_genes	346	51	278	62
YDL066W	monomorphic_nonessential_genes	monomorphic_nonessential_genes	39	32	31	5
YDL069C	polymorphic_genes	polymorphic_nonessential_genes	117	7	94	15
YDL070W	monomorphic_nonessential_genes	monomorphic_nonessential_genes	154	50	128	22
YDL072C	monomorphic_nonessential_genes	monomorphic_nonessential_genes	12	49	10	0
YDL073W	monomorphic_nonessential_genes	monomorphic_nonessential_genes	58	13	49	5
YDL074C	polymorphic_genes	polymorphic_nonessential_genes	767	46	594	95
YDL075W	monomorphic_nonessential_genes	monomorphic_nonessential_genes	14	63	4	3
YDL076C	monomorphic_nonessential_genes	monomorphic_nonessential_genes	211	26	171	39
YDL077C	polymorphic_genes	polymorphic_nonessential_genes	525	854	423	97
YDL078C	monomorphic_nonessential_genes	monomorphic_nonessential_genes	131	37	110	18
YDL079C	monomorphic_nonessential_genes	monomorphic_nonessential_genes	78	15	57	16
YDL080C	monomorphic_nonessential_genes	monomorphic_nonessential_genes	101	11	86	9
YDL081C	monomorphic_nonessential_genes	monomorphic_nonessential_genes	364	45	273	82
YDL082W	polymorphic_genes	polymorphic_nonessential_genes	282	63	228	48
YDL083C	polymorphic_genes	polymorphic_nonessential_genes	238	46	189	42
YDL084W	monomorphic_essential_genes	monomorphic_essential_genes	191	63	157	17
YDL085W	monomorphic_nonessential_genes	monomorphic_nonessential_genes	75	19	57	14
YDL086W	monomorphic_nonessential_genes	monomorphic_nonessential_genes	35	16	33	2
YDL087C	monomorphic_essential_genes	monomorphic_essential_genes	100	47	88	14
YDL088C	monomorphic_nonessential_genes	monomorphic_nonessential_genes	124	38	98	21
YDL089W	monomorphic_nonessential_genes	monomorphic_nonessential_genes	49	16	33	13
YDL090C	monomorphic_nonessential_genes	monomorphic_nonessential_genes	237	10	203	30
YDL091C	monomorphic_nonessential_genes	monomorphic_nonessential_genes	121	14	103	14
YDL092W	monomorphic_essential_genes	monomorphic_essential_genes	4	34	0	0
YDL093W	monomorphic_nonessential_genes	monomorphic_nonessential_genes	96	7	87	8
YDL095W	monomorphic_nonessential_genes	monomorphic_nonessential_genes	158	67	128	13
YDL097C	monomorphic_essential_genes	monomorphic_essential_genes	681	77	532	160
YDL098C	monomorphic_essential_genes	monomorphic_essential_genes	211	20	190	21
YDL099W	polymorphic_genes	polymorphic_nonessential_genes	226	19	189	27
YDL100C	monomorphic_nonessential_genes	monomorphic_nonessential_genes	411	75	313	61
YDL101C	monomorphic_nonessential_genes	monomorphic_nonessential_genes	433	67	166	35
YDL102W	monomorphic_essential_genes	monomorphic_essential_genes	663	15	543	100
YDL103C	monomorphic_essential_genes	monomorphic_essential_genes	408	22	361	52
YDL104C	monomorphic_nonessential_genes	monomorphic_nonessential_genes	173	7	150	23
YDL105W	monomorphic_essential_genes	monomorphic_essential_genes	802	14	636	186
YDL106C	monomorphic_nonessential_genes	monomorphic_nonessential_genes	148	37	124	16
YDL107W	monomorphic_nonessential_genes	monomorphic_nonessential_genes	143	10	136	4
YDL108W	monomorphic_essential_genes	monomorphic_essential_genes	512	58	384	128
YDL109C	monomorphic_nonessential_genes	monomorphic_nonessential_genes	24	5	17	6
YDL110C	monomorphic_nonessential_genes	monomorphic_nonessential_genes	82	19	75	4
YDL111C	monomorphic_essential_genes	monomorphic_essential_genes	183	36	158	26
YDL112W	monomorphic_nonessential_genes	monomorphic_nonessential_genes	86	17	64	24
YDL113C	monomorphic_nonessential_genes	monomorphic_nonessential_genes	87	26	65	14
YDL114W	monomorphic_nonessential_genes	monomorphic_nonessential_genes	42	-	36	5
YDL115C	monomorphic_nonessential_genes	monomorphic_nonessential_genes	256	25	195	41
YDL116W	polymorphic_genes	polymorphic_nonessential_genes	295	72	234	53
YDL117W	monomorphic_nonessential_genes	monomorphic_nonessential_genes	330	37	260	46
YDL119C	monomorphic_nonessential_genes	monomorphic_nonessential_genes	149	5	112	29
YDL120W	polymorphic_genes	polymorphic_essential_genes	92	22	55	23
YDL121C	monomorphic_nonessential_genes	monomorphic_nonessential_genes	95	20	82	10
YDL122W	monomorphic_nonessential_genes	monomorphic_nonessential_genes	178	23	160	13
YDL123W	monomorphic_nonessential_genes	monomorphic_nonessential_genes	18	24	12	2
YDL124W	monomorphic_nonessential_genes	monomorphic_nonessential_genes	64	16	59	5
YDL125C	monomorphic_nonessential_genes	monomorphic_nonessential_genes	65	19	58	5
YDL126C	monomorphic_essential_genes	monomorphic_essential_genes	775	173	558	204
YDL127W	monomorphic_nonessential_genes	monomorphic_nonessential_genes	75	12	56	7
YDL128W	monomorphic_nonessential_genes	monomorphic_nonessential_genes	26	17	16	3
YDL129W	monomorphic_nonessential_genes	monomorphic_nonessential_genes	39	8	25	5
YDL130W	monomorphic_nonessential_genes	monomorphic_nonessential_genes	182	50	148	25
YDL131W	monomorphic_nonessential_genes	monomorphic_nonessential_genes	31	35	25	4
YDL132W	monomorphic_essential_genes	monomorphic_essential_genes	452	69	351	85
YDL133W	monomorphic_nonessential_genes	monomorphic_nonessential_genes	152	9	138	9
YDL134C	monomorphic_nonessential_genes	monomorphic_nonessential_genes	195	48	113	57
YDL135C	monomorphic_nonessential_genes	monomorphic_nonessential_genes	120	11	103	9
YDL137W	monomorphic_nonessential_genes	monomorphic_nonessential_genes	83	25	68	14
YDL138W	monomorphic_nonessential_genes	monomorphic_nonessential_genes	174	9	150	20
YDL139C	monomorphic_essential_genes	monomorphic_essential_genes	126	31	115	6
YDL140C	monomorphic_essential_genes	monomorphic_essential_genes	551	227	456	64
YDL141W	monomorphic_essential_genes	monomorphic_essential_genes	14	12	11	2
YDL142C	monomorphic_nonessential_genes	monomorphic_nonessential_genes	547	4	436	85
YDL143W	monomorphic_essential_genes	monomorphic_essential_genes	305	73	232	53
YDL144C	monomorphic_nonessential_genes	monomorphic_nonessential_genes	29	12	22	4
YDL145C	monomorphic_essential_genes	monomorphic_essential_genes	527	99	422	107
YDL146W	monomorphic_nonessential_genes	monomorphic_nonessential_genes	75	6	70	4
YDL147W	monomorphic_essential_genes	monomorphic_essential_genes	546	114	432	123
YDL148C	monomorphic_essential_genes	monomorphic_essential_genes	254	94	235	19
YDL149W	polymorphic_genes	polymorphic_nonessential_genes	165	115	139	24
YDL150W	monomorphic_essential_genes	monomorphic_essential_genes	134	41	127	5
YDL153C	monomorphic_essential_genes	monomorphic_essential_genes	69	98	61	7
YDL154W	monomorphic_nonessential_genes	monomorphic_nonessential_genes	25	13	13	2
YDL155W	monomorphic_nonessential_genes	monomorphic_nonessential_genes	121	47	98	9
YDL156W	monomorphic_nonessential_genes	monomorphic_nonessential_genes	302	424	211	69
YDL157C	polymorphic_genes	polymorphic_nonessential_genes	182	8	159	22
YDL159W	monomorphic_nonessential_genes	monomorphic_nonessential_genes	24	38	1	5
YDL160C	monomorphic_nonessential_genes	monomorphic_nonessential_genes	70	3607	13	9
YDL161W	monomorphic_nonessential_genes	monomorphic_nonessential_genes	160	19	134	20
YDL164C	monomorphic_essential_genes	monomorphic_essential_genes	452	24	339	112
YDL165W	monomorphic_essential_genes	monomorphic_essential_genes	199	48	175	17
YDL166C	monomorphic_essential_genes	monomorphic_essential_genes	4	51	0	2
YDL167C	monomorphic_nonessential_genes	monomorphic_nonessential_genes	68	17	44	18
YDL168W	monomorphic_nonessential_genes	monomorphic_nonessential_genes	147	16	126	15
YDL169C	monomorphic_nonessential_genes	monomorphic_nonessential_genes	33	3	29	3
YDL170W	monomorphic_nonessential_genes	monomorphic_nonessential_genes	75	7	57	10
YDL171C	monomorphic_nonessential_genes	monomorphic_nonessential_genes	127	45	109	17
YDL173W	monomorphic_nonessential_genes	monomorphic_nonessential_genes	94	19	81	5
YDL174C	monomorphic_nonessential_genes	monomorphic_nonessential_genes	64	14	52	10
YDL175C	monomorphic_nonessential_genes	monomorphic_nonessential_genes	128	28	79	44
YDL176W	monomorphic_nonessential_genes	monomorphic_nonessential_genes	57	11	41	17
YDL177C	monomorphic_nonessential_genes	monomorphic_nonessential_genes	41	8	33	7
YDL178W	monomorphic_nonessential_genes	monomorphic_nonessential_genes	38	4	30	8
YDL179W	polymorphic_genes	polymorphic_nonessential_genes	50	16	41	5
YDL180W	monomorphic_nonessential_genes	monomorphic_nonessential_genes	178	8	157	19
YDL182W	monomorphic_nonessential_genes	monomorphic_nonessential_genes	100	44	90	5
YDL183C	monomorphic_nonessential_genes	monomorphic_nonessential_genes	84	15	68	13
YDL185W	monomorphic_nonessential_genes	monomorphic_nonessential_genes	401	108	318	42
YDL186W	monomorphic_nonessential_genes	monomorphic_nonessential_genes	48	5	39	6
YDL188C	monomorphic_nonessential_genes	monomorphic_nonessential_genes	106	62	57	30
YDL189W	monomorphic_nonessential_genes	monomorphic_nonessential_genes	47	27	39	4
YDL190C	monomorphic_nonessential_genes	monomorphic_nonessential_genes	199	28	143	36
YDL192W	monomorphic_nonessential_genes	monomorphic_nonessential_genes	301	109	202	48
YDL193W	monomorphic_essential_genes	monomorphic_essential_genes	273	11	222	52
YDL194W	monomorphic_nonessential_genes	monomorphic_nonessential_genes	70	6	52	9
YDL195W	monomorphic_essential_genes	monomorphic_essential_genes	179	65	148	33
YDL197C	monomorphic_nonessential_genes	monomorphic_nonessential_genes	41	16	35	2
YDL198C	monomorphic_nonessential_genes	monomorphic_nonessential_genes	11	23	3	0
YDL199C	monomorphic_nonessential_genes	monomorphic_nonessential_genes	38	16	31	5
YDL200C	monomorphic_nonessential_genes	monomorphic_nonessential_genes	148	21	129	18
YDL201W	monomorphic_nonessential_genes	monomorphic_nonessential_genes	62	15	38	13
YDL202W	polymorphic_genes	polymorphic_nonessential_genes	61	18	50	5
YDL203C	monomorphic_nonessential_genes	monomorphic_nonessential_genes	182	23	156	24
YDL204W	monomorphic_nonessential_genes	monomorphic_nonessential_genes	47	21	40	4
YDL205C	monomorphic_essential_genes	monomorphic_essential_genes	13	6	5	5
YDL206W	monomorphic_nonessential_genes	monomorphic_nonessential_genes	45	13	41	3
YDL207W	monomorphic_essential_genes	monomorphic_essential_genes	434	46	386	45
YDL208W	monomorphic_essential_genes	monomorphic_essential_genes	183	91	156	24
YDL209C	monomorphic_essential_genes	monomorphic_essential_genes	70	55	60	7
YDL210W	monomorphic_nonessential_genes	monomorphic_nonessential_genes	65	16	54	8
YDL211C	monomorphic_nonessential_genes	monomorphic_nonessential_genes	51	10	41	7
YDL212W	polymorphic_genes	polymorphic_essential_genes	185	83	132	37
YDL213C	monomorphic_nonessential_genes	monomorphic_nonessential_genes	154	103	121	31
YDL214C	monomorphic_nonessential_genes	monomorphic_nonessential_genes	44	43	28	9
YDL215C	monomorphic_nonessential_genes	monomorphic_nonessential_genes	121	26	96	21
YDL216C	monomorphic_nonessential_genes	monomorphic_nonessential_genes	158	19	123	29
YDL217C	monomorphic_essential_genes	monomorphic_essential_genes	567	19	480	81
YDL218W	monomorphic_nonessential_genes	monomorphic_nonessential_genes	91	2	61	28
YDL219W	polymorphic_genes	polymorphic_nonessential_genes	87	8	71	14
YDL220C	monomorphic_essential_genes	monomorphic_essential_genes	769	53	320	357
YDL222C	monomorphic_nonessential_genes	monomorphic_nonessential_genes	66	51	58	6
YDL223C	monomorphic_nonessential_genes	monomorphic_nonessential_genes	92	28	83	4
YDL224C	monomorphic_nonessential_genes	monomorphic_nonessential_genes	76	18	52	16
YDL225W	monomorphic_nonessential_genes	monomorphic_nonessential_genes	240	48	180	38
YDL226C	monomorphic_nonessential_genes	monomorphic_nonessential_genes	238	31	174	32
YDL227C	monomorphic_nonessential_genes	monomorphic_nonessential_genes	11	18	10	1
YDL229W	monomorphic_nonessential_genes	monomorphic_nonessential_genes	116	733	69	8
YDL230W	monomorphic_nonessential_genes	monomorphic_nonessential_genes	98	25	78	17
YDL231C	monomorphic_nonessential_genes	monomorphic_nonessential_genes	32	3	23	7
YDL233W	monomorphic_nonessential_genes	monomorphic_nonessential_genes	78	12	61	13
YDL234C	monomorphic_nonessential_genes	monomorphic_nonessential_genes	61	5	43	12
YDL235C	monomorphic_essential_genes	monomorphic_essential_genes	80	15	27	52
YDL236W	monomorphic_nonessential_genes	monomorphic_nonessential_genes	78	14	59	16
YDL237W	polymorphic_genes	polymorphic_nonessential_genes	25	5	22	3
YDL238C	monomorphic_nonessential_genes	monomorphic_nonessential_genes	32	9	23	8
YDL239C	monomorphic_nonessential_genes	monomorphic_nonessential_genes	24	52	16	2
YDL240W	monomorphic_nonessential_genes	monomorphic_nonessential_genes	124	12	91	26
YDL241W	polymorphic_genes	polymorphic_nonessential_genes	37	6	33	3
YDL243C	monomorphic_nonessential_genes	monomorphic_nonessential_genes	128	4	122	6
YDR001C	monomorphic_nonessential_genes	monomorphic_nonessential_genes	73	27	54	11
YDR002W	monomorphic_essential_genes	monomorphic_essential_genes	248	22	230	17
YDR003W	monomorphic_nonessential_genes	monomorphic_nonessential_genes	26	6	16	2
YDR004W	monomorphic_nonessential_genes	monomorphic_nonessential_genes	260	16	172	40
YDR005C	polymorphic_genes	polymorphic_nonessential_genes	263	26	189	36
YDR006C	monomorphic_nonessential_genes	monomorphic_nonessential_genes	174	16	152	13
YDR007W	monomorphic_nonessential_genes	monomorphic_nonessential_genes	102	10	73	11
YDR009W	monomorphic_nonessential_genes	monomorphic_nonessential_genes	59	8	46	7
YDR011W	monomorphic_nonessential_genes	monomorphic_nonessential_genes	65	49	50	7
YDR013W	monomorphic_essential_genes	monomorphic_essential_genes	283	28	234	45
YDR014W	monomorphic_nonessential_genes	monomorphic_nonessential_genes	177	9	138	28
YDR014W-A	monomorphic_nonessential_genes	monomorphic_nonessential_genes	9	5	1	2
YDR017C	monomorphic_nonessential_genes	monomorphic_nonessential_genes	268	21	218	45
YDR018C	monomorphic_nonessential_genes	monomorphic_nonessential_genes	36	3	30	6
YDR019C	monomorphic_nonessential_genes	monomorphic_nonessential_genes	188	7	132	59
YDR020C	monomorphic_nonessential_genes	monomorphic_nonessential_genes	70	12	55	13
YDR021W	monomorphic_essential_genes	monomorphic_essential_genes	307	17	293	16
YDR022C	monomorphic_nonessential_genes	monomorphic_nonessential_genes	40	24	30	8
YDR023W	monomorphic_essential_genes	monomorphic_essential_genes	6	53	6	0
YDR025W	monomorphic_nonessential_genes	monomorphic_nonessential_genes	155	64	89	59
YDR026C	monomorphic_nonessential_genes	monomorphic_nonessential_genes	96	21	78	13
YDR027C	polymorphic_genes	polymorphic_nonessential_genes	208	34	137	46
YDR028C	polymorphic_genes	polymorphic_nonessential_genes	95	58	20	54
YDR030C	monomorphic_nonessential_genes	monomorphic_nonessential_genes	28	7	23	4
YDR031W	monomorphic_nonessential_genes	monomorphic_nonessential_genes	21	7	16	3
YDR032C	monomorphic_nonessential_genes	monomorphic_nonessential_genes	75	64	67	7
YDR033W	monomorphic_nonessential_genes	monomorphic_nonessential_genes	88	31	79	6
YDR034C	monomorphic_nonessential_genes	monomorphic_nonessential_genes	16	10	11	0
YDR035W	monomorphic_nonessential_genes	monomorphic_nonessential_genes	34	11	25	7
YDR036C	monomorphic_nonessential_genes	monomorphic_nonessential_genes	32	34	25	3
YDR037W	monomorphic_essential_genes	monomorphic_essential_genes	132	35	119	13
YDR040C	monomorphic_nonessential_genes	monomorphic_nonessential_genes	78	9	32	17
YDR041W	polymorphic_genes	polymorphic_essential_genes	3	38	3	0
YDR042C	monomorphic_nonessential_genes	monomorphic_nonessential_genes	64	4	49	13
YDR043C	monomorphic_nonessential_genes	monomorphic_nonessential_genes	234	8	162	67
YDR044W	monomorphic_essential_genes	monomorphic_essential_genes	203	29	169	37
YDR045C	monomorphic_essential_genes	monomorphic_essential_genes	267	26	242	22
YDR046C	monomorphic_nonessential_genes	monomorphic_nonessential_genes	152	15	115	36
YDR047W	monomorphic_essential_genes	monomorphic_essential_genes	142	9	110	30
YDR049W	polymorphic_genes	polymorphic_nonessential_genes	419	19	341	66
YDR050C	monomorphic_essential_genes	monomorphic_essential_genes	80	61	72	6
YDR051C	monomorphic_nonessential_genes	monomorphic_nonessential_genes	38	15	29	8
YDR052C	monomorphic_essential_genes	monomorphic_essential_genes	804	53	659	149
YDR054C	monomorphic_essential_genes	monomorphic_essential_genes	415	50	283	81
YDR055W	monomorphic_nonessential_genes	monomorphic_nonessential_genes	55	11	46	6
YDR056C	monomorphic_nonessential_genes	monomorphic_nonessential_genes	75	8	65	7
YDR057W	monomorphic_nonessential_genes	monomorphic_nonessential_genes	118	18	71	26
YDR058C	monomorphic_nonessential_genes	monomorphic_nonessential_genes	160	4	148	12
YDR059C	monomorphic_nonessential_genes	monomorphic_nonessential_genes	46	24	32	6
YDR060W	monomorphic_essential_genes	monomorphic_essential_genes	314	163	281	32
YDR061W	monomorphic_nonessential_genes	monomorphic_nonessential_genes	124	14	113	8
YDR062W	monomorphic_essential_genes	monomorphic_essential_genes	609	27	519	97
YDR063W	monomorphic_nonessential_genes	monomorphic_nonessential_genes	91	17	83	5
YDR064W	monomorphic_essential_genes	monomorphic_essential_genes	98	88	85	12
YDR065W	polymorphic_genes	polymorphic_nonessential_genes	64	8	46	7
YDR066C	monomorphic_nonessential_genes	monomorphic_nonessential_genes	50	2	42	4
YDR067C	monomorphic_nonessential_genes	monomorphic_nonessential_genes	226	4	178	45
YDR068W	monomorphic_nonessential_genes	monomorphic_nonessential_genes	36	20	32	3
YDR069C	monomorphic_nonessential_genes	monomorphic_nonessential_genes	257	25	173	47
YDR071C	monomorphic_nonessential_genes	monomorphic_nonessential_genes	263	40	228	32
YDR072C	monomorphic_nonessential_genes	monomorphic_nonessential_genes	217	12	126	87
YDR073W	monomorphic_nonessential_genes	monomorphic_nonessential_genes	135	26	107	22
YDR074W	monomorphic_nonessential_genes	monomorphic_nonessential_genes	572	30	446	103
YDR075W	monomorphic_nonessential_genes	monomorphic_nonessential_genes	345	31	264	62
YDR076W	monomorphic_nonessential_genes	monomorphic_nonessential_genes	266	14	172	39
YDR077W	monomorphic_nonessential_genes	monomorphic_nonessential_genes	91	16	74	9
YDR078C	monomorphic_nonessential_genes	monomorphic_nonessential_genes	40	10	22	15
YDR079W	monomorphic_nonessential_genes	monomorphic_nonessential_genes	50	11	45	3
YDR080W	polymorphic_genes	polymorphic_nonessential_genes	551	39	449	88
YDR081C	monomorphic_essential_genes	monomorphic_essential_genes	377	13	277	104
YDR082W	monomorphic_essential_genes	monomorphic_essential_genes	252	13	203	41
YDR083W	monomorphic_nonessential_genes	monomorphic_nonessential_genes	308	24	223	83
YDR084C	monomorphic_nonessential_genes	monomorphic_nonessential_genes	42	15	32	6
YDR085C	monomorphic_nonessential_genes	monomorphic_nonessential_genes	30	17	23	4
YDR087C	monomorphic_essential_genes	monomorphic_essential_genes	379	99	304	74
YDR088C	monomorphic_essential_genes	monomorphic_essential_genes	464	25	424	47
YDR089W	monomorphic_nonessential_genes	monomorphic_nonessential_genes	64	10	58	5
YDR090C	monomorphic_nonessential_genes	monomorphic_nonessential_genes	42	5	35	5
YDR091C	monomorphic_essential_genes	monomorphic_essential_genes	115	80	79	35
YDR092W	monomorphic_nonessential_genes	monomorphic_nonessential_genes	249	24	203	30
YDR093W	monomorphic_nonessential_genes	monomorphic_nonessential_genes	98	22	73	20
YDR096W	monomorphic_nonessential_genes	monomorphic_nonessential_genes	125	29	102	7
YDR097C	monomorphic_nonessential_genes	monomorphic_nonessential_genes	79	48	45	7
YDR098C	monomorphic_nonessential_genes	monomorphic_nonessential_genes	75	31	63	5
YDR099W	monomorphic_nonessential_genes	monomorphic_nonessential_genes	125	144	90	11
YDR100W	monomorphic_nonessential_genes	monomorphic_nonessential_genes	48	67	43	5
YDR101C	monomorphic_nonessential_genes	monomorphic_nonessential_genes	213	126	143	58
YDR103W	monomorphic_nonessential_genes	monomorphic_nonessential_genes	28	39	2	9
YDR104C	monomorphic_nonessential_genes	monomorphic_nonessential_genes	47	11	41	3
YDR105C	monomorphic_nonessential_genes	monomorphic_nonessential_genes	141	9	128	13
YDR106W	monomorphic_nonessential_genes	monomorphic_nonessential_genes	71	7	55	15
YDR107C	monomorphic_nonessential_genes	monomorphic_nonessential_genes	49	6	42	4
YDR108W	monomorphic_nonessential_genes	monomorphic_nonessential_genes	477	27	368	82
YDR109C	monomorphic_nonessential_genes	monomorphic_nonessential_genes	15	4	10	4
YDR110W	monomorphic_nonessential_genes	monomorphic_nonessential_genes	81	38	35	13
YDR111C	monomorphic_nonessential_genes	monomorphic_nonessential_genes	60	9	53	5
YDR113C	monomorphic_essential_genes	monomorphic_essential_genes	186	40	148	23
YDR115W	monomorphic_nonessential_genes	monomorphic_nonessential_genes	130	14	99	27
YDR116C	monomorphic_nonessential_genes	monomorphic_nonessential_genes	327	35	293	31
YDR117C	monomorphic_nonessential_genes	monomorphic_nonessential_genes	227	15	189	37
YDR118W	monomorphic_essential_genes	monomorphic_essential_genes	23	27	18	6
YDR119W	monomorphic_nonessential_genes	monomorphic_nonessential_genes	59	17	51	8
YDR120C	monomorphic_nonessential_genes	monomorphic_nonessential_genes	151	35	116	22
YDR121W	monomorphic_nonessential_genes	monomorphic_nonessential_genes	132	32	93	18
YDR122W	monomorphic_nonessential_genes	monomorphic_nonessential_genes	78	48	48	7
YDR123C	monomorphic_nonessential_genes	monomorphic_nonessential_genes	493	23	370	117
YDR124W	monomorphic_nonessential_genes	monomorphic_nonessential_genes	123	15	111	9
YDR125C	monomorphic_nonessential_genes	monomorphic_nonessential_genes	26	5	25	1
YDR126W	monomorphic_nonessential_genes	monomorphic_nonessential_genes	480	6	402	66
YDR127W	monomorphic_nonessential_genes	monomorphic_nonessential_genes	582	66	474	100
YDR128W	monomorphic_nonessential_genes	monomorphic_nonessential_genes	290	35	230	55
YDR129C	polymorphic_genes	polymorphic_nonessential_genes	240	74	192	26
YDR130C	monomorphic_nonessential_genes	monomorphic_nonessential_genes	102	104	93	7
YDR131C	monomorphic_nonessential_genes	monomorphic_nonessential_genes	43	12	37	6
YDR132C	monomorphic_nonessential_genes	monomorphic_nonessential_genes	50	22	42	4
YDR135C	polymorphic_genes	polymorphic_nonessential_genes	63	59	40	5
YDR137W	monomorphic_nonessential_genes	monomorphic_nonessential_genes	514	15	382	119
YDR138W	polymorphic_genes	polymorphic_nonessential_genes	106	55	42	34
YDR140W	monomorphic_nonessential_genes	monomorphic_nonessential_genes	9	9	1	0
YDR141C	monomorphic_essential_genes	monomorphic_essential_genes	214	28	188	23
YDR142C	monomorphic_nonessential_genes	monomorphic_nonessential_genes	51	31	36	15
YDR143C	monomorphic_nonessential_genes	monomorphic_nonessential_genes	128	77	76	43
YDR144C	monomorphic_nonessential_genes	monomorphic_nonessential_genes	102	5	85	12
YDR145W	monomorphic_essential_genes	monomorphic_essential_genes	664	127	512	166
YDR146C	monomorphic_nonessential_genes	monomorphic_nonessential_genes	391	46	272	97
YDR147W	monomorphic_nonessential_genes	monomorphic_nonessential_genes	100	8	80	19
YDR148C	polymorphic_genes	polymorphic_nonessential_genes	323	42	262	59
YDR150W	monomorphic_nonessential_genes	monomorphic_nonessential_genes	381	77	281	87
YDR151C	monomorphic_nonessential_genes	monomorphic_nonessential_genes	47	14	36	9
YDR152W	monomorphic_nonessential_genes	monomorphic_nonessential_genes	34	24	17	15
YDR153C	monomorphic_nonessential_genes	monomorphic_nonessential_genes	134	57	114	19
YDR155C	monomorphic_nonessential_genes	monomorphic_nonessential_genes	100	79	81	13
YDR156W	monomorphic_nonessential_genes	monomorphic_nonessential_genes	406	25	331	70
YDR158W	monomorphic_nonessential_genes	monomorphic_nonessential_genes	314	34	259	38
YDR159W	monomorphic_nonessential_genes	monomorphic_nonessential_genes	863	85	669	192
YDR160W	polymorphic_genes	polymorphic_essential_genes	96	6	71	19
YDR161W	polymorphic_genes	polymorphic_nonessential_genes	241	16	216	27
YDR162C	polymorphic_genes	polymorphic_nonessential_genes	684	38	510	158
YDR163W	monomorphic_nonessential_genes	monomorphic_nonessential_genes	122	15	104	16
YDR164C	monomorphic_essential_genes	monomorphic_essential_genes	288	42	236	35
YDR165W	monomorphic_nonessential_genes	monomorphic_nonessential_genes	52	11	44	2
YDR166C	monomorphic_essential_genes	monomorphic_essential_genes	98	39	79	1
YDR167W	monomorphic_essential_genes	monomorphic_essential_genes	238	69	177	56
YDR168W	monomorphic_essential_genes	monomorphic_essential_genes	706	47	567	130
YDR169C	monomorphic_nonessential_genes	monomorphic_nonessential_genes	64	25	46	11
YDR170C	monomorphic_essential_genes	monomorphic_essential_genes	224	65	139	67
YDR171W	monomorphic_nonessential_genes	monomorphic_nonessential_genes	36	80	22	3
YDR172W	monomorphic_essential_genes	monomorphic_essential_genes	738	193	501	222
YDR173C	monomorphic_nonessential_genes	monomorphic_nonessential_genes	37	10	21	5
YDR174W	monomorphic_nonessential_genes	monomorphic_nonessential_genes	207	122	147	22
YDR175C	polymorphic_genes	polymorphic_nonessential_genes	144	36	100	43
YDR176W	monomorphic_nonessential_genes	monomorphic_nonessential_genes	123	52	76	7
YDR177W	monomorphic_essential_genes	monomorphic_essential_genes	131	30	119	4
YDR178W	polymorphic_genes	polymorphic_nonessential_genes	81	16	65	14
YDR179C	monomorphic_nonessential_genes	monomorphic_nonessential_genes	114	22	99	16
YDR179W-A	monomorphic_nonessential_genes	monomorphic_nonessential_genes	78	6	68	6
YDR180W	monomorphic_essential_genes	monomorphic_essential_genes	259	31	215	37
YDR181C	monomorphic_nonessential_genes	monomorphic_nonessential_genes	152	14	124	24
YDR182W	monomorphic_essential_genes	monomorphic_essential_genes	968	10	777	204
YDR183W	monomorphic_nonessential_genes	monomorphic_nonessential_genes	102	9	90	9
YDR184C	monomorphic_nonessential_genes	monomorphic_nonessential_genes	118	20	95	12
YDR185C	monomorphic_nonessential_genes	monomorphic_nonessential_genes	16	4	9	4
YDR186C	monomorphic_nonessential_genes	monomorphic_nonessential_genes	227	16	208	18
YDR188W	monomorphic_essential_genes	monomorphic_essential_genes	629	117	448	179
YDR189W	monomorphic_essential_genes	monomorphic_essential_genes	311	39	256	49
YDR190C	monomorphic_essential_genes	monomorphic_essential_genes	148	489	97	44
YDR191W	polymorphic_genes	polymorphic_nonessential_genes	94	6	57	28
YDR192C	monomorphic_nonessential_genes	monomorphic_nonessential_genes	90	64	75	10
YDR194C	polymorphic_genes	polymorphic_nonessential_genes	59	48	34	15
YDR195W	monomorphic_nonessential_genes	monomorphic_nonessential_genes	259	43	217	37
YDR196C	monomorphic_essential_genes	monomorphic_essential_genes	298	10	239	60
YDR197W	polymorphic_genes	polymorphic_nonessential_genes	136	9	121	13
YDR198C	monomorphic_nonessential_genes	monomorphic_nonessential_genes	50	4	42	6
YDR200C	monomorphic_nonessential_genes	monomorphic_nonessential_genes	183	34	147	28
YDR201W	monomorphic_essential_genes	monomorphic_essential_genes	186	52	160	27
YDR202C	polymorphic_genes	polymorphic_nonessential_genes	171	13	150	17
YDR204W	polymorphic_genes	polymorphic_nonessential_genes	107	13	77	28
YDR205W	monomorphic_nonessential_genes	monomorphic_nonessential_genes	82	9	73	7
YDR206W	monomorphic_nonessential_genes	monomorphic_nonessential_genes	57	36	28	18
YDR207C	monomorphic_nonessential_genes	monomorphic_nonessential_genes	769	45	605	163
YDR208W	monomorphic_essential_genes	monomorphic_essential_genes	295	24	238	41
YDR211W	monomorphic_essential_genes	monomorphic_essential_genes	49	49	43	5
YDR212W	monomorphic_essential_genes	monomorphic_essential_genes	452	76	360	83
YDR213W	monomorphic_nonessential_genes	monomorphic_nonessential_genes	114	19	78	17
YDR214W	monomorphic_nonessential_genes	monomorphic_nonessential_genes	58	64	50	3
YDR216W	monomorphic_nonessential_genes	monomorphic_nonessential_genes	108	47	63	24
YDR217C	monomorphic_nonessential_genes	monomorphic_nonessential_genes	473	23	162	86
YDR218C	monomorphic_nonessential_genes	monomorphic_nonessential_genes	47	7	45	2
YDR219C	polymorphic_genes	polymorphic_nonessential_genes	74	11	56	17
YDR221W	monomorphic_nonessential_genes	monomorphic_nonessential_genes	62	28	55	4
YDR222W	monomorphic_nonessential_genes	monomorphic_nonessential_genes	28	10	23	5
YDR223W	monomorphic_nonessential_genes	monomorphic_nonessential_genes	19	7	13	2
YDR224C	monomorphic_essential_genes	monomorphic_essential_genes	214	242	106	75
YDR225W	monomorphic_nonessential_genes	monomorphic_nonessential_genes	493	192	377	93
YDR226W	monomorphic_nonessential_genes	monomorphic_nonessential_genes	51	45	37	10
YDR227W	monomorphic_nonessential_genes	monomorphic_nonessential_genes	60	92	0	21
YDR228C	monomorphic_essential_genes	monomorphic_essential_genes	358	36	311	47
YDR229W	monomorphic_nonessential_genes	monomorphic_nonessential_genes	44	74	30	5
YDR231C	monomorphic_nonessential_genes	monomorphic_nonessential_genes	126	244	109	14
YDR232W	monomorphic_essential_genes	monomorphic_essential_genes	179	16	153	11
YDR233C	monomorphic_nonessential_genes	monomorphic_nonessential_genes	108	88	75	12
YDR234W	monomorphic_nonessential_genes	monomorphic_nonessential_genes	17	19	13	1
YDR235W	monomorphic_essential_genes	monomorphic_essential_genes	63	30	60	2
YDR236C	monomorphic_essential_genes	monomorphic_essential_genes	203	3	188	15
YDR237W	polymorphic_genes	polymorphic_nonessential_genes	6	34	3	1
YDR238C	monomorphic_essential_genes	monomorphic_essential_genes	598	84	477	119
YDR239C	monomorphic_nonessential_genes	monomorphic_nonessential_genes	31	15	20	12
YDR240C	monomorphic_essential_genes	monomorphic_essential_genes	262	44	236	27
YDR242W	monomorphic_nonessential_genes	monomorphic_nonessential_genes	68	7	57	10
YDR243C	monomorphic_essential_genes	monomorphic_essential_genes	234	16	197	37
YDR244W	monomorphic_nonessential_genes	monomorphic_nonessential_genes	204	33	170	21
YDR245W	polymorphic_genes	polymorphic_nonessential_genes	759	24	592	145
YDR246W	monomorphic_essential_genes	monomorphic_essential_genes	541	17	461	85
YDR247W	monomorphic_nonessential_genes	monomorphic_nonessential_genes	139	73	103	12
YDR248C	monomorphic_nonessential_genes	monomorphic_nonessential_genes	162	5	143	17
YDR249C	monomorphic_nonessential_genes	monomorphic_nonessential_genes	53	5	42	6
YDR251W	monomorphic_nonessential_genes	monomorphic_nonessential_genes	46	30	36	3
YDR252W	monomorphic_nonessential_genes	monomorphic_nonessential_genes	66	24	54	2
YDR253C	monomorphic_nonessential_genes	monomorphic_nonessential_genes	86	6	72	11
YDR254W	polymorphic_genes	polymorphic_nonessential_genes	197	36	155	22
YDR255C	polymorphic_genes	polymorphic_nonessential_genes	67	16	48	16
YDR256C	monomorphic_nonessential_genes	monomorphic_nonessential_genes	37	20	28	4
YDR257C	monomorphic_nonessential_genes	monomorphic_nonessential_genes	64	15	42	13
YDR258C	monomorphic_nonessential_genes	monomorphic_nonessential_genes	86	36	74	11
YDR259C	monomorphic_nonessential_genes	monomorphic_nonessential_genes	37	50	29	3
YDR260C	monomorphic_nonessential_genes	monomorphic_nonessential_genes	146	30	119	13
YDR261C	monomorphic_nonessential_genes	monomorphic_nonessential_genes	47	8	42	5
YDR262W	monomorphic_nonessential_genes	monomorphic_nonessential_genes	45	5	39	6
YDR263C	monomorphic_nonessential_genes	monomorphic_nonessential_genes	39	9	31	4
YDR264C	polymorphic_genes	polymorphic_nonessential_genes	141	57	115	20
YDR265W	polymorphic_genes	polymorphic_nonessential_genes	163	27	135	19
YDR266C	monomorphic_nonessential_genes	monomorphic_nonessential_genes	75	28	47	18
YDR267C	monomorphic_essential_genes	monomorphic_essential_genes	52	14	48	3
YDR268W	polymorphic_genes	polymorphic_nonessential_genes	10	12	4	0
YDR270W	monomorphic_nonessential_genes	monomorphic_nonessential_genes	62	10	48	9
YDR272W	polymorphic_genes	polymorphic_nonessential_genes	19	12	13	5
YDR273W	monomorphic_nonessential_genes	monomorphic_nonessential_genes	28	12	19	6
YDR275W	monomorphic_nonessential_genes	monomorphic_nonessential_genes	88	3	62	26
YDR277C	monomorphic_nonessential_genes	monomorphic_nonessential_genes	82	35	58	9
YDR279W	monomorphic_nonessential_genes	monomorphic_nonessential_genes	125	11	107	11
YDR280W	monomorphic_essential_genes	monomorphic_essential_genes	73	48	47	26
YDR281C	monomorphic_nonessential_genes	monomorphic_nonessential_genes	63	7	51	9
YDR282C	polymorphic_genes	polymorphic_nonessential_genes	49	3	46	2
YDR283C	monomorphic_nonessential_genes	monomorphic_nonessential_genes	177	70	104	46
YDR284C	monomorphic_nonessential_genes	monomorphic_nonessential_genes	30	33	21	6
YDR285W	monomorphic_nonessential_genes	monomorphic_nonessential_genes	56	44	21	8
YDR286C	monomorphic_nonessential_genes	monomorphic_nonessential_genes	31	5	22	5
YDR287W	monomorphic_nonessential_genes	monomorphic_nonessential_genes	53	5	47	6
YDR288W	monomorphic_essential_genes	monomorphic_essential_genes	408	21	352	54
YDR289C	polymorphic_genes	polymorphic_nonessential_genes	511	28	405	85
YDR291W	monomorphic_nonessential_genes	monomorphic_nonessential_genes	2067	85	1139	1198
YDR292C	monomorphic_essential_genes	monomorphic_essential_genes	327	14	260	70
YDR293C	polymorphic_genes	polymorphic_nonessential_genes	727	111	491	211
YDR294C	monomorphic_nonessential_genes	monomorphic_nonessential_genes	149	10	106	36
YDR295C	polymorphic_genes	polymorphic_nonessential_genes	265	119	140	103
YDR296W	polymorphic_genes	polymorphic_nonessential_genes	36	55	25	2
YDR297W	polymorphic_genes	polymorphic_nonessential_genes	187	40	109	72
YDR298C	monomorphic_nonessential_genes	monomorphic_nonessential_genes	140	21	110	29
YDR299W	monomorphic_essential_genes	monomorphic_essential_genes	71	51	63	2
YDR300C	monomorphic_nonessential_genes	monomorphic_nonessential_genes	16	22	7	0
YDR301W	monomorphic_essential_genes	monomorphic_essential_genes	68	42	60	8
YDR302W	monomorphic_essential_genes	monomorphic_essential_genes	711	4	567	149
YDR303C	monomorphic_essential_genes	monomorphic_essential_genes	83	64	65	13
YDR304C	monomorphic_nonessential_genes	monomorphic_nonessential_genes	71	19	61	6
YDR305C	monomorphic_nonessential_genes	monomorphic_nonessential_genes	77	5	56	15
YDR306C	monomorphic_nonessential_genes	monomorphic_nonessential_genes	47	16	43	3
YDR307W	monomorphic_nonessential_genes	monomorphic_nonessential_genes	97	24	83	11
YDR308C	monomorphic_essential_genes	monomorphic_essential_genes	125	49	114	5
YDR309C	monomorphic_nonessential_genes	monomorphic_nonessential_genes	100	33	63	14
YDR310C	monomorphic_nonessential_genes	monomorphic_nonessential_genes	495	39	344	115
YDR311W	monomorphic_essential_genes	monomorphic_essential_genes	677	42	555	125
YDR312W	monomorphic_nonessential_genes	monomorphic_nonessential_genes	72	29	58	10
YDR313C	monomorphic_nonessential_genes	monomorphic_nonessential_genes	78	13	68	8
YDR314C	monomorphic_nonessential_genes	monomorphic_nonessential_genes	43	16	31	5
YDR315C	polymorphic_genes	polymorphic_nonessential_genes	458	10	351	98
YDR316W	monomorphic_nonessential_genes	monomorphic_nonessential_genes	330	28	302	24
YDR317W	monomorphic_nonessential_genes	monomorphic_nonessential_genes	40	1	31	4
YDR318W	monomorphic_nonessential_genes	monomorphic_nonessential_genes	204	40	164	26
YDR319C	monomorphic_nonessential_genes	monomorphic_nonessential_genes	39	17	34	2
YDR320C	monomorphic_nonessential_genes	monomorphic_nonessential_genes	371	15	311	50
YDR321W	monomorphic_nonessential_genes	monomorphic_nonessential_genes	28	14	22	6
YDR322W	polymorphic_genes	polymorphic_nonessential_genes	175	44	159	13
YDR323C	monomorphic_nonessential_genes	monomorphic_nonessential_genes	142	16	101	15
YDR324C	monomorphic_essential_genes	monomorphic_essential_genes	137	88	125	11
YDR325W	monomorphic_essential_genes	monomorphic_essential_genes	207	21	150	55
YDR326C	monomorphic_nonessential_genes	monomorphic_nonessential_genes	66	22	48	7
YDR328C	monomorphic_essential_genes	monomorphic_essential_genes	37	129	9	3
YDR329C	monomorphic_nonessential_genes	monomorphic_nonessential_genes	99	26	81	9
YDR330W	monomorphic_nonessential_genes	monomorphic_nonessential_genes	53	26	42	5
YDR331W	monomorphic_essential_genes	monomorphic_essential_genes	613	67	498	116
YDR332W	monomorphic_nonessential_genes	monomorphic_nonessential_genes	65	15	48	4
YDR333C	monomorphic_nonessential_genes	monomorphic_nonessential_genes	43	69	35	4
YDR334W	monomorphic_nonessential_genes	monomorphic_nonessential_genes	634	45	500	143
YDR335W	polymorphic_genes	polymorphic_nonessential_genes	373	59	262	72
YDR336W	monomorphic_nonessential_genes	monomorphic_nonessential_genes	73	5	62	10
YDR337W	polymorphic_genes	polymorphic_nonessential_genes	87	37	64	23
YDR338C	monomorphic_nonessential_genes	monomorphic_nonessential_genes	25	7	20	3
YDR339C	monomorphic_essential_genes	monomorphic_essential_genes	248	22	207	42
YDR341C	monomorphic_essential_genes	monomorphic_essential_genes	68	58	62	6
YDR345C	monomorphic_nonessential_genes	monomorphic_nonessential_genes	57	28	38	7
YDR346C	monomorphic_nonessential_genes	monomorphic_nonessential_genes	65	30	54	10
YDR347W	polymorphic_genes	polymorphic_nonessential_genes	50	62	45	5
YDR348C	monomorphic_nonessential_genes	monomorphic_nonessential_genes	101	18	92	6
YDR349C	polymorphic_genes	polymorphic_nonessential_genes	77	3	60	12
YDR350C	monomorphic_nonessential_genes	monomorphic_nonessential_genes	72	7	64	5
YDR351W	monomorphic_nonessential_genes	monomorphic_nonessential_genes	46	9	38	3
YDR352W	monomorphic_nonessential_genes	monomorphic_nonessential_genes	73	11	61	13
YDR353W	polymorphic_genes	polymorphic_essential_genes	26	33	8	14
YDR354W	monomorphic_nonessential_genes	monomorphic_nonessential_genes	161	10	125	28
YDR356W	monomorphic_essential_genes	monomorphic_essential_genes	247	76	134	26
YDR357C	monomorphic_nonessential_genes	monomorphic_nonessential_genes	56	21	41	12
YDR358W	monomorphic_nonessential_genes	monomorphic_nonessential_genes	117	10	96	13
YDR359C	monomorphic_nonessential_genes	monomorphic_nonessential_genes	453	45	188	79
YDR361C	monomorphic_essential_genes	monomorphic_essential_genes	126	29	100	20
YDR362C	monomorphic_essential_genes	monomorphic_essential_genes	184	352	164	21
YDR363W	monomorphic_nonessential_genes	monomorphic_nonessential_genes	265	17	186	59
YDR364C	polymorphic_genes	polymorphic_nonessential_genes	142	32	112	24
YDR365C	monomorphic_essential_genes	monomorphic_essential_genes	119	90	111	14
YDR367W	monomorphic_essential_genes	monomorphic_essential_genes	7	11	5	1
YDR368W	monomorphic_nonessential_genes	monomorphic_nonessential_genes	39	11	34	1
YDR369C	monomorphic_nonessential_genes	monomorphic_nonessential_genes	349	31	264	13
YDR370C	monomorphic_nonessential_genes	monomorphic_nonessential_genes	7	5	6	1
YDR371W	monomorphic_nonessential_genes	monomorphic_nonessential_genes	64	8	55	9
YDR372C	polymorphic_genes	polymorphic_nonessential_genes	199	26	142	12
YDR373W	monomorphic_essential_genes	monomorphic_essential_genes	289	7	226	67
YDR374C	monomorphic_nonessential_genes	monomorphic_nonessential_genes	72	7	63	5
YDR375C	polymorphic_genes	polymorphic_nonessential_genes	208	15	189	15
YDR376W	monomorphic_essential_genes	monomorphic_essential_genes	43	9	41	1
YDR377W	monomorphic_nonessential_genes	monomorphic_nonessential_genes	38	21	21	10
YDR379W	monomorphic_nonessential_genes	monomorphic_nonessential_genes	38	35	23	5
YDR380W	monomorphic_nonessential_genes	monomorphic_nonessential_genes	26	11	17	4
YDR381C-A	monomorphic_nonessential_genes	monomorphic_nonessential_genes	49	7	46	3
YDR381W	monomorphic_essential_genes	monomorphic_essential_genes	232	294	216	18
YDR382W	monomorphic_nonessential_genes	monomorphic_nonessential_genes	310	84	271	29
YDR383C	monomorphic_nonessential_genes	monomorphic_nonessential_genes	59	22	49	7
YDR384C	monomorphic_nonessential_genes	monomorphic_nonessential_genes	14	10	11	3
YDR386W	monomorphic_nonessential_genes	monomorphic_nonessential_genes	178	83	132	26
YDR387C	monomorphic_nonessential_genes	monomorphic_nonessential_genes	50	5	47	2
YDR388W	monomorphic_nonessential_genes	monomorphic_nonessential_genes	832	216	685	124
YDR389W	polymorphic_genes	polymorphic_nonessential_genes	494	15	389	78
YDR390C	monomorphic_essential_genes	monomorphic_essential_genes	17	18	4	3
YDR391C	monomorphic_nonessential_genes	monomorphic_nonessential_genes	85	8	79	7
YDR392W	monomorphic_nonessential_genes	monomorphic_nonessential_genes	492	40	378	92
YDR393W	monomorphic_nonessential_genes	monomorphic_nonessential_genes	253	45	202	51
YDR394W	monomorphic_essential_genes	monomorphic_essential_genes	359	107	287	76
YDR395W	monomorphic_nonessential_genes	monomorphic_nonessential_genes	132	42	110	20
YDR397C	monomorphic_essential_genes	monomorphic_essential_genes	465	18	341	120
YDR398W	monomorphic_essential_genes	monomorphic_essential_genes	259	55	229	32
YDR399W	polymorphic_genes	polymorphic_nonessential_genes	229	13	198	28
YDR400W	monomorphic_nonessential_genes	monomorphic_nonessential_genes	58	6	46	8
YDR402C	monomorphic_nonessential_genes	monomorphic_nonessential_genes	169	1	151	16
YDR403W	monomorphic_nonessential_genes	monomorphic_nonessential_genes	65	16	55	11
YDR404C	monomorphic_essential_genes	monomorphic_essential_genes	309	66	253	53
YDR405W	polymorphic_genes	polymorphic_nonessential_genes	122	93	89	30
YDR406W	monomorphic_nonessential_genes	monomorphic_nonessential_genes	37	14	26	11
YDR407C	monomorphic_essential_genes	monomorphic_essential_genes	7	25	1	1
YDR408C	monomorphic_nonessential_genes	monomorphic_nonessential_genes	43	13	32	9
YDR409W	monomorphic_nonessential_genes	monomorphic_nonessential_genes	134	104	69	35
YDR410C	monomorphic_nonessential_genes	monomorphic_nonessential_genes	11	9	3	3
YDR411C	monomorphic_nonessential_genes	monomorphic_nonessential_genes	58	30	44	7
YDR412W	monomorphic_essential_genes	monomorphic_essential_genes	60	119	46	14
YDR414C	polymorphic_genes	polymorphic_nonessential_genes	359	48	276	50
YDR415C	monomorphic_nonessential_genes	monomorphic_nonessential_genes	48	5	37	5
YDR416W	monomorphic_essential_genes	monomorphic_essential_genes	219	47	199	18
YDR418W	monomorphic_nonessential_genes	monomorphic_nonessential_genes	64	57	54	5
YDR419W	monomorphic_nonessential_genes	monomorphic_nonessential_genes	121	20	78	13
YDR420W	monomorphic_nonessential_genes	monomorphic_nonessential_genes	114	14	93	12
YDR421W	monomorphic_nonessential_genes	monomorphic_nonessential_genes	53	7	45	8
YDR422C	monomorphic_nonessential_genes	monomorphic_nonessential_genes	91	20	77	5
YDR423C	monomorphic_nonessential_genes	monomorphic_nonessential_genes	61	17	44	5
YDR425W	monomorphic_nonessential_genes	monomorphic_nonessential_genes	86	38	68	10
YDR427W	monomorphic_essential_genes	monomorphic_essential_genes	5	76	0	2
YDR428C	monomorphic_nonessential_genes	monomorphic_nonessential_genes	22	10	18	3
YDR429C	monomorphic_essential_genes	monomorphic_essential_genes	42	72	26	10
YDR430C	monomorphic_nonessential_genes	monomorphic_nonessential_genes	74	17	67	2
YDR432W	monomorphic_nonessential_genes	monomorphic_nonessential_genes	1040	160	94	655
YDR434W	monomorphic_essential_genes	monomorphic_essential_genes	375	14	313	63
YDR435C	monomorphic_nonessential_genes	monomorphic_nonessential_genes	195	5	162	21
YDR436W	monomorphic_nonessential_genes	monomorphic_nonessential_genes	60	23	38	18
YDR437W	monomorphic_essential_genes	monomorphic_essential_genes	697	5	558	159
YDR438W	monomorphic_nonessential_genes	monomorphic_nonessential_genes	23	3	18	3
YDR439W	monomorphic_nonessential_genes	monomorphic_nonessential_genes	397	68	227	131
YDR440W	monomorphic_nonessential_genes	monomorphic_nonessential_genes	289	25	209	35
YDR441C	monomorphic_nonessential_genes	monomorphic_nonessential_genes	107	8	80	22
YDR443C	monomorphic_nonessential_genes	monomorphic_nonessential_genes	273	39	195	61
YDR444W	monomorphic_nonessential_genes	monomorphic_nonessential_genes	35	3	27	6
YDR446W	monomorphic_nonessential_genes	monomorphic_nonessential_genes	34	11	19	6
YDR448W	polymorphic_genes	polymorphic_nonessential_genes	203	116	128	13
YDR449C	monomorphic_essential_genes	monomorphic_essential_genes	187	77	172	14
YDR450W	monomorphic_nonessential_genes	monomorphic_nonessential_genes	93	76	70	20
YDR451C	monomorphic_nonessential_genes	monomorphic_nonessential_genes	68	13	46	16
YDR452W	monomorphic_nonessential_genes	monomorphic_nonessential_genes	49	19	36	11
YDR453C	monomorphic_nonessential_genes	monomorphic_nonessential_genes	43	22	25	5
YDR454C	monomorphic_essential_genes	monomorphic_essential_genes	179	15	152	24
YDR456W	monomorphic_nonessential_genes	monomorphic_nonessential_genes	261	30	213	11
YDR457W	monomorphic_nonessential_genes	monomorphic_nonessential_genes	217	564	162	33
YDR458C	monomorphic_nonessential_genes	monomorphic_nonessential_genes	49	14	37	6
YDR459C	monomorphic_nonessential_genes	monomorphic_nonessential_genes	40	9	29	7
YDR460W	monomorphic_essential_genes	monomorphic_essential_genes	14	26	9	3
YDR462W	monomorphic_nonessential_genes	monomorphic_nonessential_genes	51	59	46	1
YDR463W	polymorphic_genes	polymorphic_nonessential_genes	197	14	163	20
YDR464W	monomorphic_essential_genes	monomorphic_essential_genes	276	8	206	70
YDR465C	monomorphic_nonessential_genes	monomorphic_nonessential_genes	41	12	33	6
YDR466W	monomorphic_nonessential_genes	monomorphic_nonessential_genes	84	48	59	24
YDR468C	monomorphic_essential_genes	monomorphic_essential_genes	254	54	224	28
YDR469W	monomorphic_nonessential_genes	monomorphic_nonessential_genes	484	21	430	53
YDR470C	polymorphic_genes	polymorphic_nonessential_genes	75	14	49	18
YDR471W	monomorphic_nonessential_genes	monomorphic_nonessential_genes	141	43	99	43
YDR472W	monomorphic_essential_genes	monomorphic_essential_genes	131	21	122	9
YDR473C	monomorphic_essential_genes	monomorphic_essential_genes	152	46	139	12
YDR475C	monomorphic_nonessential_genes	monomorphic_nonessential_genes	62	18	49	10
YDR476C	monomorphic_nonessential_genes	monomorphic_nonessential_genes	28	11	26	2
YDR477W	polymorphic_genes	polymorphic_nonessential_genes	658	238	485	108
YDR478W	monomorphic_essential_genes	monomorphic_essential_genes	460	12	392	69
YDR479C	monomorphic_nonessential_genes	monomorphic_nonessential_genes	81	84	65	7
YDR480W	monomorphic_nonessential_genes	monomorphic_nonessential_genes	33	40	16	14
YDR481C	monomorphic_nonessential_genes	monomorphic_nonessential_genes	37	24	31	3
YDR482C	monomorphic_nonessential_genes	monomorphic_nonessential_genes	136	50	109	28
YDR483W	polymorphic_genes	polymorphic_nonessential_genes	35	19	31	4
YDR484W	monomorphic_nonessential_genes	monomorphic_nonessential_genes	405	24	311	72
YDR485C	polymorphic_genes	polymorphic_nonessential_genes	542	27	429	118
YDR486C	polymorphic_genes	polymorphic_nonessential_genes	219	27	184	23
YDR487C	monomorphic_essential_genes	monomorphic_essential_genes	7	11	2	4
YDR488C	monomorphic_nonessential_genes	monomorphic_nonessential_genes	264	14	224	34
YDR489W	monomorphic_essential_genes	monomorphic_essential_genes	145	50	130	15
YDR490C	monomorphic_nonessential_genes	monomorphic_nonessential_genes	117	28	67	22
YDR492W	monomorphic_nonessential_genes	monomorphic_nonessential_genes	71	4	60	11
YDR493W	monomorphic_nonessential_genes	monomorphic_nonessential_genes	90	9	52	34
YDR494W	monomorphic_nonessential_genes	monomorphic_nonessential_genes	180	26	159	17
YDR495C	monomorphic_nonessential_genes	monomorphic_nonessential_genes	115	17	63	4
YDR496C	polymorphic_genes	polymorphic_nonessential_genes	250	105	176	68
YDR497C	monomorphic_nonessential_genes	monomorphic_nonessential_genes	94	31	55	26
YDR498C	monomorphic_essential_genes	monomorphic_essential_genes	410	22	317	95
YDR499W	monomorphic_essential_genes	monomorphic_essential_genes	32	32	6	2
YDR501W	monomorphic_nonessential_genes	monomorphic_nonessential_genes	59	37	37	20
YDR502C	monomorphic_nonessential_genes	monomorphic_nonessential_genes	51	46	41	4
YDR503C	monomorphic_nonessential_genes	monomorphic_nonessential_genes	65	10	47	16
YDR504C	monomorphic_nonessential_genes	monomorphic_nonessential_genes	16	8	15	0
YDR505C	monomorphic_nonessential_genes	monomorphic_nonessential_genes	114	27	94	11
YDR506C	monomorphic_nonessential_genes	monomorphic_nonessential_genes	45	10	40	3
YDR507C	monomorphic_nonessential_genes	monomorphic_nonessential_genes	223	98	109	7
YDR508C	monomorphic_nonessential_genes	monomorphic_nonessential_genes	195	33	164	11
YDR511W	monomorphic_nonessential_genes	monomorphic_nonessential_genes	38	9	31	4
YDR512C	monomorphic_nonessential_genes	monomorphic_nonessential_genes	246	7	210	33
YDR513W	monomorphic_nonessential_genes	monomorphic_nonessential_genes	78	24	63	10
YDR514C	monomorphic_nonessential_genes	monomorphic_nonessential_genes	64	9	50	13
YDR515W	polymorphic_genes	polymorphic_nonessential_genes	32	539	20	7
YDR516C	monomorphic_nonessential_genes	monomorphic_nonessential_genes	88	21	73	6
YDR517W	monomorphic_nonessential_genes	monomorphic_nonessential_genes	71	21	63	7
YDR518W	monomorphic_nonessential_genes	monomorphic_nonessential_genes	148	6	109	30
YDR519W	monomorphic_nonessential_genes	monomorphic_nonessential_genes	27	16	21	5
YDR520C	monomorphic_nonessential_genes	monomorphic_nonessential_genes	94	19	85	8
YDR522C	monomorphic_nonessential_genes	monomorphic_nonessential_genes	111	2	102	9
YDR523C	monomorphic_nonessential_genes	monomorphic_nonessential_genes	47	64	26	4
YDR524C	monomorphic_nonessential_genes	monomorphic_nonessential_genes	76	8	62	7
YDR527W	monomorphic_essential_genes	monomorphic_essential_genes	183	15	164	18
YDR528W	monomorphic_nonessential_genes	monomorphic_nonessential_genes	34	13	22	6
YDR529C	monomorphic_nonessential_genes	monomorphic_nonessential_genes	119	26	104	13
YDR530C	monomorphic_nonessential_genes	monomorphic_nonessential_genes	119	7	97	21
YDR531W	monomorphic_essential_genes	monomorphic_essential_genes	258	6	227	33
YDR532C	polymorphic_genes	polymorphic_nonessential_genes	108	17	75	29
YDR533C	monomorphic_nonessential_genes	monomorphic_nonessential_genes	69	14	54	5
YDR534C	monomorphic_nonessential_genes	monomorphic_nonessential_genes	59	5	57	2
YDR536W	monomorphic_nonessential_genes	monomorphic_nonessential_genes	78	42	71	1
YDR538W	monomorphic_nonessential_genes	monomorphic_nonessential_genes	81	5	70	8
YDR539W	monomorphic_nonessential_genes	monomorphic_nonessential_genes	36	4	29	5
YDR540C	polymorphic_genes	polymorphic_nonessential_genes	76	3	69	7
YDR541C	monomorphic_nonessential_genes	monomorphic_nonessential_genes	75	8	68	7
YEL001C	monomorphic_nonessential_genes	monomorphic_nonessential_genes	31	19	27	3
YEL002C	monomorphic_essential_genes	monomorphic_essential_genes	428	68	344	83
YEL003W	monomorphic_nonessential_genes	monomorphic_nonessential_genes	571	26	363	170
YEL004W	monomorphic_nonessential_genes	monomorphic_nonessential_genes	37	8	30	7
YEL005C	monomorphic_nonessential_genes	monomorphic_nonessential_genes	22	39	19	2
YEL006W	monomorphic_nonessential_genes	monomorphic_nonessential_genes	31	1	22	8
YEL007W	monomorphic_nonessential_genes	monomorphic_nonessential_genes	136	16	102	23
YEL009C	monomorphic_nonessential_genes	monomorphic_nonessential_genes	231	69	102	86
YEL011W	monomorphic_nonessential_genes	monomorphic_nonessential_genes	11	8	7	1
YEL012W	monomorphic_nonessential_genes	monomorphic_nonessential_genes	89	20	80	7
YEL013W	monomorphic_nonessential_genes	monomorphic_nonessential_genes	290	52	221	52
YEL015W	monomorphic_nonessential_genes	monomorphic_nonessential_genes	43	56	22	4
YEL016C	monomorphic_nonessential_genes	monomorphic_nonessential_genes	42	6	37	4
YEL017W	monomorphic_nonessential_genes	monomorphic_nonessential_genes	23	13	14	6
YEL018W	monomorphic_nonessential_genes	monomorphic_nonessential_genes	335	22	233	40
YEL019C	monomorphic_essential_genes	monomorphic_essential_genes	374	22	245	107
YEL020C	monomorphic_nonessential_genes	monomorphic_nonessential_genes	133	5	127	4
YEL021W	monomorphic_nonessential_genes	monomorphic_nonessential_genes	6	15	2	0
YEL022W	monomorphic_nonessential_genes	monomorphic_nonessential_genes	28	31	18	2
YEL023C	monomorphic_nonessential_genes	monomorphic_nonessential_genes	3	19	1	1
YEL024W	polymorphic_genes	polymorphic_nonessential_genes	220	36	187	33
YEL025C	monomorphic_nonessential_genes	monomorphic_nonessential_genes	16	8	14	1
YEL026W	monomorphic_essential_genes	monomorphic_essential_genes	109	81	99	10
YEL027W	monomorphic_nonessential_genes	monomorphic_nonessential_genes	371	27	229	121
YEL029C	polymorphic_genes	polymorphic_nonessential_genes	69	12	51	11
YEL030W	monomorphic_nonessential_genes	monomorphic_nonessential_genes	72	33	63	7
YEL031W	monomorphic_nonessential_genes	monomorphic_nonessential_genes	446	41	358	67
YEL032W	monomorphic_essential_genes	monomorphic_essential_genes	350	73	212	134
YEL033W	monomorphic_nonessential_genes	monomorphic_nonessential_genes	2	3	0	1
YEL034W	monomorphic_essential_genes	monomorphic_essential_genes	968	102	612	375
YEL035C	monomorphic_essential_genes	monomorphic_essential_genes	75	-	70	4
YEL036C	monomorphic_nonessential_genes	monomorphic_nonessential_genes	643	30	472	165
YEL037C	monomorphic_nonessential_genes	monomorphic_nonessential_genes	163	79	88	32
YEL038W	monomorphic_nonessential_genes	monomorphic_nonessential_genes	28	4	24	2
YEL039C	monomorphic_nonessential_genes	monomorphic_nonessential_genes	7	17	2	1
YEL040W	monomorphic_nonessential_genes	monomorphic_nonessential_genes	80	13	68	3
YEL041W	monomorphic_nonessential_genes	monomorphic_nonessential_genes	73	13	65	3
YEL042W	monomorphic_nonessential_genes	monomorphic_nonessential_genes	177	12	144	25
YEL043W	monomorphic_nonessential_genes	monomorphic_nonessential_genes	183	47	159	22
YEL044W	monomorphic_nonessential_genes	monomorphic_nonessential_genes	21	25	8	1
YEL046C	polymorphic_genes	polymorphic_nonessential_genes	10	31	3	0
YEL047C	monomorphic_nonessential_genes	monomorphic_nonessential_genes	19	15	13	3
YEL048C	polymorphic_genes	polymorphic_nonessential_genes	60	22	51	2
YEL050C	polymorphic_genes	polymorphic_nonessential_genes	477	18	305	162
YEL051W	monomorphic_nonessential_genes	monomorphic_nonessential_genes	360	59	230	125
YEL052W	monomorphic_nonessential_genes	monomorphic_nonessential_genes	41	11	33	1
YEL053C	monomorphic_nonessential_genes	monomorphic_nonessential_genes	63	12	45	6
YEL054C	monomorphic_nonessential_genes	monomorphic_nonessential_genes	66	94	52	9
YEL055C	monomorphic_essential_genes	monomorphic_essential_genes	353	37	292	63
YEL056W	monomorphic_nonessential_genes	monomorphic_nonessential_genes	50	32	35	7
YEL057C	monomorphic_nonessential_genes	monomorphic_nonessential_genes	162	2	152	8
YEL058W	monomorphic_essential_genes	monomorphic_essential_genes	8	10	4	2
YEL060C	monomorphic_nonessential_genes	monomorphic_nonessential_genes	95	42	84	5
YEL061C	polymorphic_genes	polymorphic_nonessential_genes	284	35	224	24
YEL062W	monomorphic_nonessential_genes	monomorphic_nonessential_genes	134	21	106	16
YEL063C	monomorphic_nonessential_genes	monomorphic_nonessential_genes	16	59	9	2
YEL064C	monomorphic_nonessential_genes	monomorphic_nonessential_genes	8	6	4	0
YEL065W	monomorphic_nonessential_genes	monomorphic_nonessential_genes	38	13	27	2
YEL066W	monomorphic_nonessential_genes	monomorphic_nonessential_genes	40	10	33	2
YEL067C	monomorphic_nonessential_genes	monomorphic_nonessential_genes	7	1	7	0
YEL068C	monomorphic_nonessential_genes	monomorphic_nonessential_genes	1	-	1	0
YEL069C	monomorphic_nonessential_genes	monomorphic_nonessential_genes	60	1	57	3
YEL071W	monomorphic_nonessential_genes	monomorphic_nonessential_genes	19	24	18	0
YEL072W	monomorphic_nonessential_genes	monomorphic_nonessential_genes	22	5	19	1
YER001W	monomorphic_nonessential_genes	monomorphic_nonessential_genes	32	15	20	3
YER002W	monomorphic_nonessential_genes	monomorphic_nonessential_genes	99	41	64	31
YER003C	monomorphic_essential_genes	monomorphic_essential_genes	379	14	305	71
YER004W	monomorphic_nonessential_genes	monomorphic_nonessential_genes	49	21	39	8
YER005W	monomorphic_nonessential_genes	monomorphic_nonessential_genes	84	15	65	12
YER006W	monomorphic_essential_genes	monomorphic_essential_genes	113	133	101	9
YER007C-A	monomorphic_nonessential_genes	monomorphic_nonessential_genes	40	13	33	5
YER007W	monomorphic_nonessential_genes	monomorphic_nonessential_genes	94	17	77	9
YER008C	monomorphic_essential_genes	monomorphic_essential_genes	150	43	122	8
YER009W	monomorphic_essential_genes	monomorphic_essential_genes	387	22	310	78
YER010C	monomorphic_nonessential_genes	monomorphic_nonessential_genes	41	9	36	4
YER011W	monomorphic_nonessential_genes	monomorphic_nonessential_genes	14	7	5	2
YER012W	monomorphic_essential_genes	monomorphic_essential_genes	205	124	155	47
YER013W	monomorphic_essential_genes	monomorphic_essential_genes	303	68	233	68
YER014C-A	polymorphic_genes	polymorphic_nonessential_genes	79	1	61	14
YER014W	polymorphic_genes	polymorphic_nonessential_genes	25	11	6	0
YER015W	monomorphic_nonessential_genes	monomorphic_nonessential_genes	19	5	8	2
YER016W	monomorphic_nonessential_genes	monomorphic_nonessential_genes	528	50	354	52
YER017C	polymorphic_genes	polymorphic_nonessential_genes	171	17	117	35
YER018C	monomorphic_essential_genes	monomorphic_essential_genes	70	112	63	3
YER019W	monomorphic_nonessential_genes	monomorphic_nonessential_genes	245	8	133	77
YER020W	monomorphic_nonessential_genes	monomorphic_nonessential_genes	38	53	9	11
YER021W	monomorphic_essential_genes	monomorphic_essential_genes	44	104	31	5
YER022W	monomorphic_essential_genes	monomorphic_essential_genes	115	87	92	17
YER023W	monomorphic_essential_genes	monomorphic_essential_genes	12	30	5	2
YER024W	monomorphic_nonessential_genes	monomorphic_nonessential_genes	42	12	33	8
YER025W	monomorphic_essential_genes	monomorphic_essential_genes	353	98	195	159
YER026C	monomorphic_nonessential_genes	monomorphic_nonessential_genes	28	26	3	5
YER027C	monomorphic_nonessential_genes	monomorphic_nonessential_genes	56	29	38	10
YER028C	monomorphic_nonessential_genes	monomorphic_nonessential_genes	28	9	22	5
YER029C	monomorphic_essential_genes	monomorphic_essential_genes	11	118	7	1
YER030W	monomorphic_nonessential_genes	monomorphic_nonessential_genes	39	20	29	5
YER031C	monomorphic_nonessential_genes	monomorphic_nonessential_genes	259	54	218	24
YER032W	monomorphic_nonessential_genes	monomorphic_nonessential_genes	57	36	48	5
YER033C	monomorphic_nonessential_genes	monomorphic_nonessential_genes	35	11	18	2
YER034W	monomorphic_nonessential_genes	monomorphic_nonessential_genes	5	5	2	0
YER035W	monomorphic_nonessential_genes	monomorphic_nonessential_genes	51	11	43	4
YER036C	polymorphic_genes	polymorphic_essential_genes	5	93	3	1
YER037W	monomorphic_nonessential_genes	monomorphic_nonessential_genes	52	3	44	4
YER038C	monomorphic_essential_genes	monomorphic_essential_genes	156	12	134	21
YER039C	monomorphic_nonessential_genes	monomorphic_nonessential_genes	39	11	36	3
YER040W	monomorphic_nonessential_genes	monomorphic_nonessential_genes	402	32	288	83
YER041W	monomorphic_nonessential_genes	monomorphic_nonessential_genes	44	15	24	2
YER042W	monomorphic_nonessential_genes	monomorphic_nonessential_genes	114	17	107	5
YER043C	polymorphic_genes	polymorphic_essential_genes	18	43	14	2
YER044C	polymorphic_genes	polymorphic_nonessential_genes	10	23	6	3
YER044C-A	monomorphic_nonessential_genes	monomorphic_nonessential_genes	41	6	34	7
YER045C	monomorphic_nonessential_genes	monomorphic_nonessential_genes	58	20	49	7
YER046W	monomorphic_nonessential_genes	monomorphic_nonessential_genes	49	1	41	4
YER047C	monomorphic_nonessential_genes	monomorphic_nonessential_genes	60	25	51	6
YER048C	monomorphic_nonessential_genes	monomorphic_nonessential_genes	275	19	209	53
YER049W	monomorphic_nonessential_genes	monomorphic_nonessential_genes	84	22	71	10
YER050C	polymorphic_genes	polymorphic_nonessential_genes	4	43	2	0
YER051W	monomorphic_nonessential_genes	monomorphic_nonessential_genes	26	9	17	5
YER052C	polymorphic_genes	polymorphic_nonessential_genes	274	23	215	48
YER053C	monomorphic_nonessential_genes	monomorphic_nonessential_genes	49	16	38	4
YER054C	monomorphic_nonessential_genes	monomorphic_nonessential_genes	45	23	34	6
YER055C	monomorphic_nonessential_genes	monomorphic_nonessential_genes	7	20	0	1
YER056C	monomorphic_nonessential_genes	monomorphic_nonessential_genes	98	13	81	14
YER056C-A	monomorphic_nonessential_genes	monomorphic_nonessential_genes	76	39	48	23
YER057C	monomorphic_nonessential_genes	monomorphic_nonessential_genes	31	10	29	2
YER058W	polymorphic_genes	polymorphic_nonessential_genes	120	10	112	8
YER059W	monomorphic_nonessential_genes	monomorphic_nonessential_genes	62	17	46	8
YER060W	monomorphic_nonessential_genes	monomorphic_nonessential_genes	44	4	31	9
YER060W-A	monomorphic_nonessential_genes	monomorphic_nonessential_genes	100	4	86	4
YER061C	polymorphic_genes	polymorphic_nonessential_genes	496	6	428	65
YER062C	monomorphic_nonessential_genes	monomorphic_nonessential_genes	61	30	43	13
YER063W	monomorphic_nonessential_genes	monomorphic_nonessential_genes	39	21	26	3
YER064C	monomorphic_nonessential_genes	monomorphic_nonessential_genes	22	26	19	2
YER065C	monomorphic_nonessential_genes	monomorphic_nonessential_genes	64	16	44	19
YER066W	monomorphic_nonessential_genes	monomorphic_nonessential_genes	42	3	35	7
YER067W	monomorphic_nonessential_genes	monomorphic_nonessential_genes	35	14	27	5
YER068W	monomorphic_nonessential_genes	monomorphic_nonessential_genes	143	70	74	24
YER069W	monomorphic_nonessential_genes	monomorphic_nonessential_genes	6	16	4	0
YER070W	monomorphic_nonessential_genes	monomorphic_nonessential_genes	47	41	9	5
YER071C	monomorphic_nonessential_genes	monomorphic_nonessential_genes	67	12	57	7
YER072W	monomorphic_nonessential_genes	monomorphic_nonessential_genes	117	31	95	13
YER073W	monomorphic_nonessential_genes	monomorphic_nonessential_genes	76	22	58	11
YER075C	monomorphic_nonessential_genes	monomorphic_nonessential_genes	99	15	69	29
YER076C	monomorphic_nonessential_genes	monomorphic_nonessential_genes	47	5	43	4
YER077C	monomorphic_nonessential_genes	monomorphic_nonessential_genes	16	16	12	3
YER078C	monomorphic_nonessential_genes	monomorphic_nonessential_genes	107	14	89	16
YER079W	monomorphic_nonessential_genes	monomorphic_nonessential_genes	143	9	121	22
YER080W	monomorphic_nonessential_genes	monomorphic_nonessential_genes	23	9	19	3
YER081W	monomorphic_nonessential_genes	monomorphic_nonessential_genes	44	32	35	9
YER082C	monomorphic_essential_genes	monomorphic_essential_genes	185	90	167	19
YER083C	polymorphic_genes	polymorphic_nonessential_genes	967	11	698	175
YER084W	monomorphic_nonessential_genes	monomorphic_nonessential_genes	85	-	81	3
YER085C	monomorphic_nonessential_genes	monomorphic_nonessential_genes	55	1	41	8
YER086W	monomorphic_nonessential_genes	monomorphic_nonessential_genes	709	50	556	148
YER087W	polymorphic_genes	polymorphic_nonessential_genes	70	10	48	4
YER088C	monomorphic_nonessential_genes	monomorphic_nonessential_genes	86	24	64	11
YER089C	monomorphic_nonessential_genes	monomorphic_nonessential_genes	195	20	152	16
YER090W	monomorphic_nonessential_genes	monomorphic_nonessential_genes	123	34	107	12
YER091C	polymorphic_genes	polymorphic_nonessential_genes	113	39	85	21
YER092W	monomorphic_nonessential_genes	monomorphic_nonessential_genes	444	32	366	68
YER093C	monomorphic_essential_genes	monomorphic_essential_genes	547	107	381	171
YER093C-A	monomorphic_nonessential_genes	monomorphic_nonessential_genes	317	7	236	83
YER094C	monomorphic_essential_genes	monomorphic_essential_genes	410	34	355	53
YER095W	polymorphic_genes	polymorphic_nonessential_genes	488	65	295	96
YER096W	monomorphic_nonessential_genes	monomorphic_nonessential_genes	37	6	33	3
YER098W	monomorphic_nonessential_genes	monomorphic_nonessential_genes	86	26	62	21
YER099C	monomorphic_nonessential_genes	monomorphic_nonessential_genes	67	13	49	19
YER100W	monomorphic_nonessential_genes	monomorphic_nonessential_genes	136	34	103	25
YER101C	monomorphic_nonessential_genes	monomorphic_nonessential_genes	118	7	103	15
YER103W	monomorphic_nonessential_genes	monomorphic_nonessential_genes	22	66	19	2
YER104W	monomorphic_essential_genes	monomorphic_essential_genes	24	12	19	2
YER105C	monomorphic_nonessential_genes	monomorphic_nonessential_genes	44	49	36	9
YER106W	monomorphic_nonessential_genes	monomorphic_nonessential_genes	72	9	50	16
YER107C	monomorphic_nonessential_genes	monomorphic_nonessential_genes	289	45	172	21
YER109C	monomorphic_nonessential_genes	monomorphic_nonessential_genes	70	12	32	7
YER110C	polymorphic_genes	polymorphic_nonessential_genes	227	156	173	46
YER111C	polymorphic_genes	polymorphic_nonessential_genes	644	28	482	117
YER112W	monomorphic_essential_genes	monomorphic_essential_genes	101	107	71	16
YER113C	monomorphic_nonessential_genes	monomorphic_nonessential_genes	58	11	53	2
YER114C	monomorphic_nonessential_genes	monomorphic_nonessential_genes	69	69	54	6
YER115C	monomorphic_nonessential_genes	monomorphic_nonessential_genes	45	9	35	8
YER116C	monomorphic_nonessential_genes	monomorphic_nonessential_genes	489	31	356	95
YER118C	monomorphic_nonessential_genes	monomorphic_nonessential_genes	184	120	162	5
YER119C	monomorphic_nonessential_genes	monomorphic_nonessential_genes	49	6	44	5
YER120W	monomorphic_nonessential_genes	monomorphic_nonessential_genes	284	85	204	49
YER121W	monomorphic_nonessential_genes	monomorphic_nonessential_genes	19	4	15	4
YER122C	monomorphic_nonessential_genes	monomorphic_nonessential_genes	489	49	386	67
YER123W	monomorphic_nonessential_genes	monomorphic_nonessential_genes	136	39	99	22
YER124C	monomorphic_nonessential_genes	monomorphic_nonessential_genes	79	15	71	6
YER125W	monomorphic_essential_genes	monomorphic_essential_genes	979	354	812	127
YER126C	monomorphic_essential_genes	monomorphic_essential_genes	5	68	3	0
YER127W	monomorphic_essential_genes	monomorphic_essential_genes	151	48	107	46
YER128W	monomorphic_nonessential_genes	monomorphic_nonessential_genes	73	17	62	10
YER129W	monomorphic_nonessential_genes	monomorphic_nonessential_genes	137	30	106	22
YER130C	monomorphic_nonessential_genes	monomorphic_nonessential_genes	71	8	54	16
YER131W	monomorphic_nonessential_genes	monomorphic_nonessential_genes	107	60	88	18
YER132C	monomorphic_nonessential_genes	monomorphic_nonessential_genes	50	20	37	11
YER133W	monomorphic_essential_genes	monomorphic_essential_genes	539	177	363	60
YER134C	monomorphic_nonessential_genes	monomorphic_nonessential_genes	97	10	79	18
YER136W	monomorphic_essential_genes	monomorphic_essential_genes	251	23	214	33
YER137C	monomorphic_nonessential_genes	monomorphic_nonessential_genes	26	2	20	6
YER139C	monomorphic_nonessential_genes	monomorphic_nonessential_genes	208	45	171	25
YER140W	monomorphic_nonessential_genes	monomorphic_nonessential_genes	106	5	59	8
YER141W	polymorphic_genes	polymorphic_nonessential_genes	42	33	37	1
YER142C	monomorphic_nonessential_genes	monomorphic_nonessential_genes	103	19	73	15
YER143W	monomorphic_nonessential_genes	monomorphic_nonessential_genes	84	36	72	3
YER144C	monomorphic_nonessential_genes	monomorphic_nonessential_genes	66	15	57	6
YER145C	monomorphic_nonessential_genes	monomorphic_nonessential_genes	70	36	49	12
YER147C	monomorphic_essential_genes	monomorphic_essential_genes	322	20	273	55
YER148W	monomorphic_essential_genes	monomorphic_essential_genes	196	149	153	29
YER149C	monomorphic_nonessential_genes	monomorphic_nonessential_genes	120	28	101	8
YER150W	monomorphic_nonessential_genes	monomorphic_nonessential_genes	29	6	29	0
YER151C	monomorphic_nonessential_genes	monomorphic_nonessential_genes	799	458	628	117
YER152C	monomorphic_nonessential_genes	monomorphic_nonessential_genes	33	6	29	1
YER153C	polymorphic_genes	polymorphic_nonessential_genes	216	7	186	28
YER154W	polymorphic_genes	polymorphic_nonessential_genes	65	95	42	6
YER155C	monomorphic_nonessential_genes	monomorphic_nonessential_genes	512	79	399	103
YER156C	monomorphic_nonessential_genes	monomorphic_nonessential_genes	147	78	121	23
YER157W	monomorphic_essential_genes	monomorphic_essential_genes	1004	47	750	277
YER158C	monomorphic_nonessential_genes	monomorphic_nonessential_genes	28	14	21	7
YER159C	monomorphic_essential_genes	monomorphic_essential_genes	334	17	236	90
YER161C	monomorphic_nonessential_genes	monomorphic_nonessential_genes	257	48	204	38
YER162C	monomorphic_nonessential_genes	monomorphic_nonessential_genes	407	38	347	52
YER163C	monomorphic_nonessential_genes	monomorphic_nonessential_genes	87	8	82	5
YER164W	monomorphic_nonessential_genes	monomorphic_nonessential_genes	435	74	297	121
YER165W	monomorphic_essential_genes	monomorphic_essential_genes	460	237	373	88
YER166W	monomorphic_nonessential_genes	monomorphic_nonessential_genes	106	36	74	21
YER167W	monomorphic_nonessential_genes	monomorphic_nonessential_genes	225	29	173	24
YER168C	monomorphic_essential_genes	monomorphic_essential_genes	253	7	224	25
YER169W	monomorphic_nonessential_genes	monomorphic_nonessential_genes	132	14	103	21
YER170W	monomorphic_nonessential_genes	monomorphic_nonessential_genes	28	5	18	10
YER171W	monomorphic_essential_genes	monomorphic_essential_genes	145	54	100	24
YER172C	monomorphic_essential_genes	monomorphic_essential_genes	485	109	389	64
YER173W	polymorphic_genes	polymorphic_nonessential_genes	190	29	111	27
YER174C	monomorphic_nonessential_genes	monomorphic_nonessential_genes	91	27	73	12
YER175C	monomorphic_nonessential_genes	monomorphic_nonessential_genes	49	3	37	12
YER176W	monomorphic_nonessential_genes	monomorphic_nonessential_genes	71	10	57	12
YER177W	monomorphic_nonessential_genes	monomorphic_nonessential_genes	368	140	235	79
YER178W	monomorphic_nonessential_genes	monomorphic_nonessential_genes	450	49	380	63
YER179W	monomorphic_nonessential_genes	monomorphic_nonessential_genes	68	29	33	16
YER180C	polymorphic_genes	polymorphic_nonessential_genes	67	5	49	18
YER182W	polymorphic_genes	polymorphic_nonessential_genes	15	18	12	2
YER183C	monomorphic_nonessential_genes	monomorphic_nonessential_genes	32	8	21	9
YER184C	monomorphic_nonessential_genes	monomorphic_nonessential_genes	14	8	7	4
YER185W	monomorphic_nonessential_genes	monomorphic_nonessential_genes	42	1	36	5
YER186C	monomorphic_nonessential_genes	monomorphic_nonessential_genes	24	4	22	2
YER187W	monomorphic_nonessential_genes	monomorphic_nonessential_genes	109	2	68	40
YFL001W	monomorphic_nonessential_genes	monomorphic_nonessential_genes	406	14	282	104
YFL002C	monomorphic_essential_genes	monomorphic_essential_genes	323	379	233	89
YFL003C	monomorphic_nonessential_genes	monomorphic_nonessential_genes	269	16	229	29
YFL004W	monomorphic_nonessential_genes	monomorphic_nonessential_genes	34	27	25	4
YFL005W	monomorphic_essential_genes	monomorphic_essential_genes	212	84	171	17
YFL007W	monomorphic_nonessential_genes	monomorphic_nonessential_genes	277	46	216	54
YFL008W	monomorphic_essential_genes	monomorphic_essential_genes	397	59	335	66
YFL009W	monomorphic_essential_genes	monomorphic_essential_genes	577	48	493	76
YFL010C	monomorphic_nonessential_genes	monomorphic_nonessential_genes	150	75	129	17
YFL011W	monomorphic_nonessential_genes	monomorphic_nonessential_genes	62	3	51	7
YFL012W	monomorphic_nonessential_genes	monomorphic_nonessential_genes	46	-	38	6
YFL013C	monomorphic_nonessential_genes	monomorphic_nonessential_genes	467	50	414	46
YFL014W	monomorphic_nonessential_genes	monomorphic_nonessential_genes	41	23	37	2
YFL016C	polymorphic_genes	polymorphic_nonessential_genes	34	43	23	5
YFL017C	monomorphic_essential_genes	monomorphic_essential_genes	297	16	246	52
YFL018C	polymorphic_genes	polymorphic_nonessential_genes	421	38	354	57
YFL021W	monomorphic_nonessential_genes	monomorphic_nonessential_genes	63	18	41	12
YFL022C	monomorphic_essential_genes	monomorphic_essential_genes	80	28	51	29
YFL023W	monomorphic_nonessential_genes	monomorphic_nonessential_genes	298	115	234	48
YFL024C	monomorphic_essential_genes	monomorphic_essential_genes	173	45	60	9
YFL025C	monomorphic_nonessential_genes	monomorphic_nonessential_genes	382	9	274	102
YFL026W	monomorphic_nonessential_genes	monomorphic_nonessential_genes	23	26	0	8
YFL027C	monomorphic_nonessential_genes	monomorphic_nonessential_genes	81	10	67	6
YFL028C	monomorphic_nonessential_genes	monomorphic_nonessential_genes	44	12	34	9
YFL029C	monomorphic_essential_genes	monomorphic_essential_genes	240	12	158	80
YFL030W	monomorphic_nonessential_genes	monomorphic_nonessential_genes	33	5	27	5
YFL031W	monomorphic_nonessential_genes	monomorphic_nonessential_genes	399	24	259	62
YFL033C	monomorphic_nonessential_genes	monomorphic_nonessential_genes	356	41	281	58
YFL034C-A	monomorphic_nonessential_genes	monomorphic_nonessential_genes	18	20	11	3
YFL034C-B	monomorphic_nonessential_genes	monomorphic_nonessential_genes	1736	17	1522	402
YFL034W	monomorphic_nonessential_genes	monomorphic_nonessential_genes	60	19	54	5
YFL036W	polymorphic_genes	polymorphic_nonessential_genes	259	21	196	45
YFL037W	monomorphic_essential_genes	monomorphic_essential_genes	367	113	291	75
YFL038C	monomorphic_essential_genes	monomorphic_essential_genes	380	76	335	34
YFL039C	monomorphic_essential_genes	monomorphic_essential_genes	2245	181	1846	527
YFL040W	monomorphic_nonessential_genes	monomorphic_nonessential_genes	25	6	20	0
YFL041W	monomorphic_nonessential_genes	monomorphic_nonessential_genes	48	29	38	4
YFL042C	monomorphic_nonessential_genes	monomorphic_nonessential_genes	32	11	25	3
YFL044C	monomorphic_nonessential_genes	monomorphic_nonessential_genes	43	66	35	6
YFL045C	monomorphic_essential_genes	monomorphic_essential_genes	229	49	186	39
YFL046W	monomorphic_nonessential_genes	monomorphic_nonessential_genes	31	37	30	1
YFL047W	monomorphic_nonessential_genes	monomorphic_nonessential_genes	49	21	39	5
YFL048C	monomorphic_nonessential_genes	monomorphic_nonessential_genes	27	57	18	4
YFL049W	monomorphic_nonessential_genes	monomorphic_nonessential_genes	136	27	113	18
YFL050C	monomorphic_nonessential_genes	monomorphic_nonessential_genes	32	9	23	3
YFL051C	monomorphic_nonessential_genes	monomorphic_nonessential_genes	76	-	67	6
YFL052W	monomorphic_nonessential_genes	monomorphic_nonessential_genes	137	2	113	24
YFL053W	monomorphic_nonessential_genes	monomorphic_nonessential_genes	38	2	24	13
YFL054C	monomorphic_nonessential_genes	monomorphic_nonessential_genes	124	16	67	56
YFL055W	monomorphic_nonessential_genes	monomorphic_nonessential_genes	50	2	44	6
YFL056C	monomorphic_nonessential_genes	monomorphic_nonessential_genes	24	2	19	2
YFR001W	monomorphic_nonessential_genes	monomorphic_nonessential_genes	27	113	18	2
YFR002W	monomorphic_essential_genes	monomorphic_essential_genes	40	56	35	0
YFR003C	monomorphic_essential_genes	monomorphic_essential_genes	151	13	128	13
YFR004W	monomorphic_essential_genes	monomorphic_essential_genes	560	798	462	97
YFR005C	monomorphic_essential_genes	monomorphic_essential_genes	442	10	384	55
YFR006W	monomorphic_nonessential_genes	monomorphic_nonessential_genes	103	7	91	10
YFR007W	monomorphic_nonessential_genes	monomorphic_nonessential_genes	55	7	48	5
YFR008W	monomorphic_nonessential_genes	monomorphic_nonessential_genes	174	17	153	20
YFR009W	monomorphic_nonessential_genes	monomorphic_nonessential_genes	291	60	244	39
YFR010W	monomorphic_nonessential_genes	monomorphic_nonessential_genes	592	65	474	114
YFR011C	monomorphic_nonessential_genes	monomorphic_nonessential_genes	171	15	141	27
YFR012W	monomorphic_nonessential_genes	monomorphic_nonessential_genes	80	1	60	15
YFR013W	monomorphic_nonessential_genes	monomorphic_nonessential_genes	99	32	72	22
YFR014C	monomorphic_nonessential_genes	monomorphic_nonessential_genes	106	190	57	31
YFR015C	monomorphic_nonessential_genes	monomorphic_nonessential_genes	57	27	42	8
YFR016C	monomorphic_nonessential_genes	monomorphic_nonessential_genes	28	23	22	3
YFR017C	monomorphic_nonessential_genes	monomorphic_nonessential_genes	32	17	23	6
YFR018C	monomorphic_nonessential_genes	monomorphic_nonessential_genes	47	1	35	9
YFR019W	monomorphic_nonessential_genes	monomorphic_nonessential_genes	362	34	271	78
YFR020W	monomorphic_nonessential_genes	monomorphic_nonessential_genes	7	-	6	1
YFR021W	monomorphic_nonessential_genes	monomorphic_nonessential_genes	154	50	112	37
YFR022W	monomorphic_nonessential_genes	monomorphic_nonessential_genes	33	18	22	4
YFR023W	monomorphic_nonessential_genes	monomorphic_nonessential_genes	80	1	65	10
YFR024C-A	monomorphic_nonessential_genes	monomorphic_nonessential_genes	111	119	92	15
YFR025C	monomorphic_nonessential_genes	monomorphic_nonessential_genes	3	5	1	0
YFR026C	monomorphic_nonessential_genes	monomorphic_nonessential_genes	20	1	18	2
YFR027W	monomorphic_essential_genes	monomorphic_essential_genes	128	29	105	12
YFR028C	monomorphic_essential_genes	monomorphic_essential_genes	357	230	276	41
YFR029W	polymorphic_genes	polymorphic_essential_genes	64	18	46	13
YFR030W	monomorphic_nonessential_genes	monomorphic_nonessential_genes	66	21	59	6
YFR031C	monomorphic_essential_genes	monomorphic_essential_genes	74	39	54	7
YFR031C-A	monomorphic_nonessential_genes	monomorphic_nonessential_genes	247	124	182	63
YFR032C	monomorphic_nonessential_genes	monomorphic_nonessential_genes	25	4	23	1
YFR033C	monomorphic_nonessential_genes	monomorphic_nonessential_genes	85	25	75	6
YFR034C	monomorphic_nonessential_genes	monomorphic_nonessential_genes	94	169	58	21
YFR035C	monomorphic_nonessential_genes	monomorphic_nonessential_genes	51	2	45	6
YFR036W	monomorphic_nonessential_genes	monomorphic_nonessential_genes	116	18	90	17
YFR037C	monomorphic_essential_genes	monomorphic_essential_genes	421	89	359	55
YFR038W	monomorphic_nonessential_genes	monomorphic_nonessential_genes	53	18	35	10
YFR039C	monomorphic_nonessential_genes	monomorphic_nonessential_genes	69	7	64	4
YFR040W	monomorphic_nonessential_genes	monomorphic_nonessential_genes	316	32	265	33
YFR041C	monomorphic_nonessential_genes	monomorphic_nonessential_genes	35	8	17	10
YFR042W	monomorphic_essential_genes	monomorphic_essential_genes	225	13	176	47
YFR043C	monomorphic_nonessential_genes	monomorphic_nonessential_genes	64	14	52	2
YFR044C	monomorphic_nonessential_genes	monomorphic_nonessential_genes	35	17	26	4
YFR045W	monomorphic_nonessential_genes	monomorphic_nonessential_genes	86	12	74	9
YFR046C	monomorphic_nonessential_genes	monomorphic_nonessential_genes	102	41	68	27
YFR047C	monomorphic_nonessential_genes	monomorphic_nonessential_genes	38	8	26	9
YFR048W	monomorphic_nonessential_genes	monomorphic_nonessential_genes	99	13	78	16
YFR049W	monomorphic_nonessential_genes	monomorphic_nonessential_genes	37	16	34	3
YFR050C	monomorphic_essential_genes	monomorphic_essential_genes	404	42	333	76
YFR051C	monomorphic_essential_genes	monomorphic_essential_genes	456	63	382	90
YFR052W	monomorphic_essential_genes	monomorphic_essential_genes	445	71	387	56
YFR053C	monomorphic_nonessential_genes	monomorphic_nonessential_genes	65	33	56	8
YFR055W	monomorphic_nonessential_genes	monomorphic_nonessential_genes	78	7	69	9
YFR057W	monomorphic_nonessential_genes	monomorphic_nonessential_genes	32	1	28	4
YGL001C	monomorphic_essential_genes	monomorphic_essential_genes	254	32	197	57
YGL002W	monomorphic_nonessential_genes	monomorphic_nonessential_genes	32	20	28	3
YGL003C	monomorphic_nonessential_genes	monomorphic_nonessential_genes	281	85	175	56
YGL004C	monomorphic_nonessential_genes	monomorphic_nonessential_genes	27	27	18	7
YGL005C	monomorphic_nonessential_genes	monomorphic_nonessential_genes	354	18	299	49
YGL006W	monomorphic_nonessential_genes	monomorphic_nonessential_genes	50	42	28	5
YGL008C	monomorphic_essential_genes	monomorphic_essential_genes	696	112	621	78
YGL009C	monomorphic_nonessential_genes	monomorphic_nonessential_genes	50	45	37	11
YGL010W	monomorphic_nonessential_genes	monomorphic_nonessential_genes	41	3	29	12
YGL011C	monomorphic_essential_genes	monomorphic_essential_genes	345	61	270	84
YGL012W	monomorphic_nonessential_genes	monomorphic_nonessential_genes	245	32	208	30
YGL013C	monomorphic_nonessential_genes	monomorphic_nonessential_genes	178	37	121	13
YGL014W	monomorphic_nonessential_genes	monomorphic_nonessential_genes	182	537	149	23
YGL015C	monomorphic_nonessential_genes	monomorphic_nonessential_genes	19	3	18	0
YGL016W	monomorphic_nonessential_genes	monomorphic_nonessential_genes	244	30	184	59
YGL017W	monomorphic_nonessential_genes	monomorphic_nonessential_genes	12	14	9	3
YGL018C	monomorphic_essential_genes	monomorphic_essential_genes	28	7	23	3
YGL019W	monomorphic_nonessential_genes	monomorphic_nonessential_genes	448	103	354	74
YGL020C	polymorphic_genes	polymorphic_nonessential_genes	772	6	518	146
YGL021W	monomorphic_nonessential_genes	monomorphic_nonessential_genes	44	11	36	3
YGL022W	monomorphic_essential_genes	monomorphic_essential_genes	627	30	558	81
YGL023C	monomorphic_nonessential_genes	monomorphic_nonessential_genes	296	28	236	33
YGL025C	monomorphic_nonessential_genes	monomorphic_nonessential_genes	125	73	92	12
YGL026C	monomorphic_nonessential_genes	monomorphic_nonessential_genes	2	34	0	1
YGL027C	monomorphic_nonessential_genes	monomorphic_nonessential_genes	186	18	133	33
YGL028C	monomorphic_nonessential_genes	monomorphic_nonessential_genes	15	13	5	5
YGL029W	polymorphic_genes	polymorphic_nonessential_genes	290	33	207	81
YGL030W	monomorphic_essential_genes	monomorphic_essential_genes	2	104	0	0
YGL031C	monomorphic_nonessential_genes	monomorphic_nonessential_genes	200	78	182	15
YGL033W	monomorphic_nonessential_genes	monomorphic_nonessential_genes	50	3	34	5
YGL035C	monomorphic_nonessential_genes	monomorphic_nonessential_genes	226	45	159	32
YGL036W	monomorphic_nonessential_genes	monomorphic_nonessential_genes	179	11	161	18
YGL037C	monomorphic_nonessential_genes	monomorphic_nonessential_genes	62	29	47	7
YGL038C	polymorphic_genes	polymorphic_nonessential_genes	22	11	11	1
YGL039W	monomorphic_nonessential_genes	monomorphic_nonessential_genes	20	17	15	4
YGL040C	monomorphic_essential_genes	monomorphic_essential_genes	58	16	44	9
YGL041W-A	monomorphic_nonessential_genes	monomorphic_nonessential_genes	-	4	-	-
YGL043W	monomorphic_nonessential_genes	monomorphic_nonessential_genes	572	39	411	147
YGL044C	monomorphic_essential_genes	monomorphic_essential_genes	293	33	248	43
YGL045W	monomorphic_nonessential_genes	monomorphic_nonessential_genes	463	15	393	59
YGL047W	monomorphic_essential_genes	monomorphic_essential_genes	92	6	76	14
YGL048C	monomorphic_essential_genes	monomorphic_essential_genes	649	125	537	129
YGL049C	monomorphic_nonessential_genes	monomorphic_nonessential_genes	56	68	27	13
YGL050W	monomorphic_nonessential_genes	monomorphic_nonessential_genes	89	9	76	11
YGL053W	monomorphic_nonessential_genes	monomorphic_nonessential_genes	53	18	47	4
YGL054C	monomorphic_nonessential_genes	monomorphic_nonessential_genes	430	44	320	90
YGL055W	monomorphic_essential_genes	monomorphic_essential_genes	165	45	134	16
YGL056C	monomorphic_nonessential_genes	monomorphic_nonessential_genes	81	29	64	12
YGL057C	monomorphic_nonessential_genes	monomorphic_nonessential_genes	159	9	137	24
YGL058W	monomorphic_nonessential_genes	monomorphic_nonessential_genes	368	37	164	35
YGL059W	monomorphic_nonessential_genes	monomorphic_nonessential_genes	45	102	26	13
YGL060W	monomorphic_nonessential_genes	monomorphic_nonessential_genes	126	27	105	18
YGL061C	monomorphic_essential_genes	monomorphic_essential_genes	415	29	320	94
YGL062W	monomorphic_nonessential_genes	monomorphic_nonessential_genes	100	28	86	12
YGL063W	monomorphic_nonessential_genes	monomorphic_nonessential_genes	67	7	60	7
YGL064C	polymorphic_genes	polymorphic_nonessential_genes	54	46	39	13
YGL065C	monomorphic_essential_genes	monomorphic_essential_genes	226	8	193	32
YGL066W	monomorphic_nonessential_genes	monomorphic_nonessential_genes	610	119	470	119
YGL067W	monomorphic_nonessential_genes	monomorphic_nonessential_genes	86	10	74	12
YGL068W	polymorphic_genes	polymorphic_essential_genes	4	40	2	0
YGL070C	polymorphic_genes	polymorphic_nonessential_genes	57	45	28	8
YGL071W	monomorphic_nonessential_genes	monomorphic_nonessential_genes	296	29	180	46
YGL073W	monomorphic_essential_genes	monomorphic_essential_genes	384	41	302	70
YGL075C	monomorphic_essential_genes	monomorphic_essential_genes	41	67	20	10
YGL077C	monomorphic_nonessential_genes	monomorphic_nonessential_genes	61	61	43	11
YGL078C	monomorphic_nonessential_genes	monomorphic_nonessential_genes	199	58	135	60
YGL079W	monomorphic_nonessential_genes	monomorphic_nonessential_genes	63	30	56	6
YGL080W	monomorphic_nonessential_genes	monomorphic_nonessential_genes	121	16	103	11
YGL081W	monomorphic_nonessential_genes	monomorphic_nonessential_genes	140	14	129	5
YGL082W	monomorphic_nonessential_genes	monomorphic_nonessential_genes	15	9	10	5
YGL083W	monomorphic_nonessential_genes	monomorphic_nonessential_genes	37	13	26	7
YGL084C	polymorphic_genes	polymorphic_nonessential_genes	490	17	375	111
YGL085W	monomorphic_nonessential_genes	monomorphic_nonessential_genes	29	5	24	3
YGL086W	monomorphic_nonessential_genes	monomorphic_nonessential_genes	393	58	322	47
YGL087C	monomorphic_nonessential_genes	monomorphic_nonessential_genes	252	12	175	44
YGL089C	monomorphic_nonessential_genes	monomorphic_nonessential_genes	10	4	9	0
YGL090W	monomorphic_nonessential_genes	monomorphic_nonessential_genes	60	20	34	18
YGL091C	monomorphic_essential_genes	monomorphic_essential_genes	202	18	192	10
YGL092W	monomorphic_essential_genes	monomorphic_essential_genes	254	45	217	34
YGL093W	monomorphic_essential_genes	monomorphic_essential_genes	379	69	306	77
YGL094C	monomorphic_nonessential_genes	monomorphic_nonessential_genes	122	11	99	14
YGL095C	polymorphic_genes	polymorphic_nonessential_genes	148	20	115	4
YGL096W	monomorphic_nonessential_genes	monomorphic_nonessential_genes	51	8	41	4
YGL097W	monomorphic_essential_genes	monomorphic_essential_genes	324	45	257	63
YGL098W	monomorphic_essential_genes	monomorphic_essential_genes	276	18	224	48
YGL099W	polymorphic_genes	polymorphic_essential_genes	41	91	31	8
YGL100W	polymorphic_genes	polymorphic_nonessential_genes	328	62	227	101
YGL101W	monomorphic_nonessential_genes	monomorphic_nonessential_genes	40	10	37	3
YGL103W	monomorphic_essential_genes	monomorphic_essential_genes	219	80	165	52
YGL104C	monomorphic_nonessential_genes	monomorphic_nonessential_genes	51	30	38	5
YGL105W	monomorphic_nonessential_genes	monomorphic_nonessential_genes	135	80	74	55
YGL106W	monomorphic_nonessential_genes	monomorphic_nonessential_genes	13	82	1	1
YGL107C	polymorphic_genes	polymorphic_nonessential_genes	220	20	162	49
YGL108C	monomorphic_nonessential_genes	monomorphic_nonessential_genes	17	17	15	2
YGL110C	monomorphic_nonessential_genes	monomorphic_nonessential_genes	103	14	92	8
YGL111W	monomorphic_essential_genes	monomorphic_essential_genes	104	94	92	14
YGL112C	monomorphic_essential_genes	monomorphic_essential_genes	314	130	261	51
YGL113W	monomorphic_essential_genes	monomorphic_essential_genes	239	24	205	25
YGL114W	monomorphic_nonessential_genes	monomorphic_nonessential_genes	168	5	131	38
YGL115W	monomorphic_nonessential_genes	monomorphic_nonessential_genes	622	58	466	149
YGL116W	monomorphic_essential_genes	monomorphic_essential_genes	981	49	749	198
YGL117W	monomorphic_nonessential_genes	monomorphic_nonessential_genes	10	6	6	4
YGL119W	polymorphic_genes	polymorphic_nonessential_genes	93	37	66	19
YGL120C	monomorphic_essential_genes	monomorphic_essential_genes	310	199	264	48
YGL121C	monomorphic_nonessential_genes	monomorphic_nonessential_genes	56	14	42	9
YGL122C	monomorphic_essential_genes	monomorphic_essential_genes	238	2636	174	52
YGL123W	monomorphic_essential_genes	monomorphic_essential_genes	295	113	236	62
YGL124C	monomorphic_nonessential_genes	monomorphic_nonessential_genes	417	20	336	63
YGL125W	monomorphic_nonessential_genes	monomorphic_nonessential_genes	85	6	78	7
YGL126W	monomorphic_nonessential_genes	monomorphic_nonessential_genes	137	73	115	17
YGL127C	monomorphic_nonessential_genes	monomorphic_nonessential_genes	335	40	259	55
YGL128C	monomorphic_essential_genes	monomorphic_essential_genes	12	22	10	0
YGL129C	polymorphic_genes	polymorphic_nonessential_genes	4	43	1	1
YGL130W	monomorphic_essential_genes	monomorphic_essential_genes	572	28	503	70
YGL131C	monomorphic_nonessential_genes	monomorphic_nonessential_genes	33	21	23	8
YGL133W	monomorphic_nonessential_genes	monomorphic_nonessential_genes	236	40	191	37
YGL134W	monomorphic_nonessential_genes	monomorphic_nonessential_genes	28	27	19	3
YGL136C	monomorphic_nonessential_genes	monomorphic_nonessential_genes	555	6	317	241
YGL137W	monomorphic_essential_genes	monomorphic_essential_genes	542	156	430	118
YGL138C	polymorphic_genes	polymorphic_nonessential_genes	14	1	10	2
YGL139W	monomorphic_nonessential_genes	monomorphic_nonessential_genes	37	5	31	4
YGL140C	monomorphic_nonessential_genes	monomorphic_nonessential_genes	20	3	18	2
YGL141W	polymorphic_genes	polymorphic_nonessential_genes	61	20	51	7
YGL142C	monomorphic_essential_genes	monomorphic_essential_genes	448	2	371	78
YGL143C	polymorphic_genes	polymorphic_nonessential_genes	88	9	68	15
YGL144C	monomorphic_nonessential_genes	monomorphic_nonessential_genes	69	5	53	11
YGL145W	monomorphic_essential_genes	monomorphic_essential_genes	189	27	139	48
YGL146C	monomorphic_nonessential_genes	monomorphic_nonessential_genes	37	13	32	4
YGL147C	monomorphic_nonessential_genes	monomorphic_nonessential_genes	166	64	118	42
YGL148W	monomorphic_nonessential_genes	monomorphic_nonessential_genes	271	19	224	36
YGL150C	monomorphic_essential_genes	monomorphic_essential_genes	210	82	175	21
YGL151W	monomorphic_nonessential_genes	monomorphic_nonessential_genes	591	40	509	71
YGL153W	monomorphic_nonessential_genes	monomorphic_nonessential_genes	147	67	128	8
YGL154C	monomorphic_nonessential_genes	monomorphic_nonessential_genes	1	9	0	0
YGL155W	monomorphic_essential_genes	monomorphic_essential_genes	210	21	178	32
YGL156W	monomorphic_nonessential_genes	monomorphic_nonessential_genes	34	16	31	2
YGL157W	monomorphic_nonessential_genes	monomorphic_nonessential_genes	44	13	35	9
YGL158W	monomorphic_nonessential_genes	monomorphic_nonessential_genes	52	145	33	10
YGL159W	monomorphic_nonessential_genes	monomorphic_nonessential_genes	22	4	17	5
YGL160W	monomorphic_nonessential_genes	monomorphic_nonessential_genes	54	5	40	11
YGL161C	monomorphic_nonessential_genes	monomorphic_nonessential_genes	54	18	44	7
YGL162W	monomorphic_nonessential_genes	monomorphic_nonessential_genes	87	11	71	13
YGL163C	monomorphic_nonessential_genes	monomorphic_nonessential_genes	297	18	184	53
YGL164C	monomorphic_nonessential_genes	monomorphic_nonessential_genes	55	6	50	5
YGL166W	monomorphic_nonessential_genes	monomorphic_nonessential_genes	73	17	58	11
YGL167C	polymorphic_genes	polymorphic_nonessential_genes	798	50	649	105
YGL168W	monomorphic_nonessential_genes	monomorphic_nonessential_genes	568	1	496	64
YGL169W	monomorphic_essential_genes	monomorphic_essential_genes	73	3	54	5
YGL170C	monomorphic_nonessential_genes	monomorphic_nonessential_genes	129	6	110	16
YGL171W	monomorphic_essential_genes	monomorphic_essential_genes	6	42	3	0
YGL172W	monomorphic_essential_genes	monomorphic_essential_genes	16	55	6	4
YGL173C	monomorphic_nonessential_genes	monomorphic_nonessential_genes	746	145	510	180
YGL174W	monomorphic_nonessential_genes	monomorphic_nonessential_genes	382	17	293	85
YGL175C	polymorphic_genes	polymorphic_nonessential_genes	162	26	120	21
YGL176C	monomorphic_nonessential_genes	monomorphic_nonessential_genes	53	5	44	9
YGL178W	monomorphic_nonessential_genes	monomorphic_nonessential_genes	107	1786	74	17
YGL179C	monomorphic_nonessential_genes	monomorphic_nonessential_genes	53	92	29	19
YGL180W	monomorphic_nonessential_genes	monomorphic_nonessential_genes	378	268	277	55
YGL181W	monomorphic_nonessential_genes	monomorphic_nonessential_genes	53	42	39	2
YGL183C	monomorphic_nonessential_genes	monomorphic_nonessential_genes	29	2	22	1
YGL184C	monomorphic_nonessential_genes	monomorphic_nonessential_genes	49	9	46	3
YGL185C	monomorphic_nonessential_genes	monomorphic_nonessential_genes	70	8	66	4
YGL186C	monomorphic_nonessential_genes	monomorphic_nonessential_genes	56	4	50	2
YGL187C	polymorphic_genes	polymorphic_nonessential_genes	107	137	95	9
YGL189C	monomorphic_nonessential_genes	monomorphic_nonessential_genes	25	45	20	1
YGL190C	monomorphic_nonessential_genes	monomorphic_nonessential_genes	323	82	211	80
YGL191W	monomorphic_nonessential_genes	monomorphic_nonessential_genes	30	21	28	0
YGL192W	monomorphic_nonessential_genes	monomorphic_nonessential_genes	12	8	8	1
YGL193C	monomorphic_nonessential_genes	monomorphic_nonessential_genes	1	2	0	0
YGL194C	monomorphic_nonessential_genes	monomorphic_nonessential_genes	387	19	271	77
YGL195W	monomorphic_nonessential_genes	monomorphic_nonessential_genes	372	107	277	81
YGL196W	monomorphic_nonessential_genes	monomorphic_nonessential_genes	90	5	84	5
YGL197W	monomorphic_nonessential_genes	monomorphic_nonessential_genes	130	29	99	28
YGL198W	monomorphic_nonessential_genes	monomorphic_nonessential_genes	58	27	48	7
YGL200C	monomorphic_nonessential_genes	monomorphic_nonessential_genes	134	86	97	20
YGL201C	monomorphic_essential_genes	monomorphic_essential_genes	119	90	92	22
YGL202W	monomorphic_nonessential_genes	monomorphic_nonessential_genes	121	26	93	26
YGL203C	monomorphic_nonessential_genes	monomorphic_nonessential_genes	173	54	126	47
YGL205W	monomorphic_nonessential_genes	monomorphic_nonessential_genes	112	12	100	11
YGL206C	monomorphic_nonessential_genes	monomorphic_nonessential_genes	50	90	14	4
YGL207W	monomorphic_essential_genes	monomorphic_essential_genes	176	190	100	25
YGL208W	monomorphic_nonessential_genes	monomorphic_nonessential_genes	130	32	99	26
YGL209W	monomorphic_nonessential_genes	monomorphic_nonessential_genes	90	22	74	7
YGL210W	monomorphic_nonessential_genes	monomorphic_nonessential_genes	78	34	46	10
YGL211W	monomorphic_nonessential_genes	monomorphic_nonessential_genes	312	13	261	38
YGL212W	polymorphic_genes	polymorphic_nonessential_genes	659	68	501	158
YGL213C	monomorphic_nonessential_genes	monomorphic_nonessential_genes	213	39	140	69
YGL215W	monomorphic_nonessential_genes	monomorphic_nonessential_genes	216	19	182	30
YGL216W	monomorphic_nonessential_genes	monomorphic_nonessential_genes	195	26	156	24
YGL219C	monomorphic_nonessential_genes	monomorphic_nonessential_genes	481	33	363	99
YGL220W	monomorphic_nonessential_genes	monomorphic_nonessential_genes	36	17	33	3
YGL221C	monomorphic_nonessential_genes	monomorphic_nonessential_genes	22	16	19	2
YGL222C	monomorphic_nonessential_genes	monomorphic_nonessential_genes	234	10	172	59
YGL223C	monomorphic_nonessential_genes	monomorphic_nonessential_genes	33	22	20	0
YGL224C	monomorphic_nonessential_genes	monomorphic_nonessential_genes	36	2	27	8
YGL225W	polymorphic_genes	polymorphic_essential_genes	111	19	99	12
YGL226W	monomorphic_nonessential_genes	monomorphic_nonessential_genes	122	9	89	30
YGL227W	monomorphic_nonessential_genes	monomorphic_nonessential_genes	76	126	55	17
YGL228W	monomorphic_nonessential_genes	monomorphic_nonessential_genes	87	4	69	14
YGL229C	monomorphic_nonessential_genes	monomorphic_nonessential_genes	55	17	47	7
YGL230C	monomorphic_nonessential_genes	monomorphic_nonessential_genes	16	3	14	2
YGL231C	monomorphic_nonessential_genes	monomorphic_nonessential_genes	98	12	79	11
YGL232W	monomorphic_nonessential_genes	monomorphic_nonessential_genes	82	13	63	16
YGL233W	monomorphic_essential_genes	monomorphic_essential_genes	241	34	193	18
YGL234W	monomorphic_nonessential_genes	monomorphic_nonessential_genes	34	41	21	9
YGL235W	monomorphic_nonessential_genes	monomorphic_nonessential_genes	376	3	336	38
YGL236C	monomorphic_nonessential_genes	monomorphic_nonessential_genes	192	9	164	25
YGL237C	monomorphic_nonessential_genes	monomorphic_nonessential_genes	128	47	95	22
YGL238W	monomorphic_essential_genes	monomorphic_essential_genes	222	25	199	21
YGL240W	monomorphic_nonessential_genes	monomorphic_nonessential_genes	210	27	172	24
YGL241W	monomorphic_nonessential_genes	monomorphic_nonessential_genes	90	30	64	15
YGL242C	monomorphic_nonessential_genes	monomorphic_nonessential_genes	154	10	140	11
YGL243W	polymorphic_genes	polymorphic_nonessential_genes	55	5	50	4
YGL244W	monomorphic_nonessential_genes	monomorphic_nonessential_genes	693	51	553	122
YGL245W	monomorphic_essential_genes	monomorphic_essential_genes	261	118	179	81
YGL246C	monomorphic_nonessential_genes	monomorphic_nonessential_genes	20	58	12	2
YGL247W	monomorphic_essential_genes	monomorphic_essential_genes	355	9	296	64
YGL248W	monomorphic_nonessential_genes	monomorphic_nonessential_genes	77	6	60	14
YGL249W	monomorphic_nonessential_genes	monomorphic_nonessential_genes	49	23	33	14
YGL250W	polymorphic_genes	polymorphic_nonessential_genes	160	11	113	38
YGL251C	monomorphic_nonessential_genes	monomorphic_nonessential_genes	20	11	11	3
YGL252C	monomorphic_nonessential_genes	monomorphic_nonessential_genes	420	39	303	108
YGL253W	monomorphic_nonessential_genes	monomorphic_nonessential_genes	255	45	194	46
YGL254W	monomorphic_nonessential_genes	monomorphic_nonessential_genes	91	14	78	6
YGL255W	monomorphic_nonessential_genes	monomorphic_nonessential_genes	177	11	148	16
YGL256W	monomorphic_nonessential_genes	monomorphic_nonessential_genes	187	20	151	30
YGL257C	monomorphic_nonessential_genes	monomorphic_nonessential_genes	82	4	70	11
YGL258W	polymorphic_genes	polymorphic_nonessential_genes	33	2	22	9
YGL262W	monomorphic_nonessential_genes	monomorphic_nonessential_genes	26	2	22	4
YGL263W	monomorphic_nonessential_genes	monomorphic_nonessential_genes	19	5	18	1
YGR002C	monomorphic_essential_genes	monomorphic_essential_genes	709	42	488	178
YGR003W	monomorphic_nonessential_genes	monomorphic_nonessential_genes	115	9	106	8
YGR004W	monomorphic_nonessential_genes	monomorphic_nonessential_genes	89	14	79	5
YGR005C	monomorphic_essential_genes	monomorphic_essential_genes	206	53	178	24
YGR006W	monomorphic_nonessential_genes	monomorphic_nonessential_genes	419	15	367	56
YGR007W	monomorphic_nonessential_genes	monomorphic_nonessential_genes	58	8	55	2
YGR009C	monomorphic_essential_genes	monomorphic_essential_genes	165	41	138	28
YGR010W	monomorphic_nonessential_genes	monomorphic_nonessential_genes	39	14	31	6
YGR012W	monomorphic_nonessential_genes	monomorphic_nonessential_genes	119	18	100	17
YGR013W	monomorphic_essential_genes	monomorphic_essential_genes	80	43	67	11
YGR014W	monomorphic_nonessential_genes	monomorphic_nonessential_genes	60	30	37	10
YGR015C	monomorphic_nonessential_genes	monomorphic_nonessential_genes	17	4	13	3
YGR016W	monomorphic_nonessential_genes	monomorphic_nonessential_genes	121	7	110	11
YGR017W	monomorphic_nonessential_genes	monomorphic_nonessential_genes	53	21	47	5
YGR018C	monomorphic_nonessential_genes	monomorphic_nonessential_genes	30	-	23	7
YGR019W	monomorphic_nonessential_genes	monomorphic_nonessential_genes	58	7	50	8
YGR020C	monomorphic_nonessential_genes	monomorphic_nonessential_genes	34	28	17	1
YGR021W	monomorphic_nonessential_genes	monomorphic_nonessential_genes	97	25	84	12
YGR023W	monomorphic_nonessential_genes	monomorphic_nonessential_genes	70	8	41	15
YGR024C	monomorphic_essential_genes	monomorphic_essential_genes	64	19	56	7
YGR026W	monomorphic_nonessential_genes	monomorphic_nonessential_genes	22	9	15	6
YGR027C	monomorphic_nonessential_genes	monomorphic_nonessential_genes	248	38	186	56
YGR028W	monomorphic_nonessential_genes	monomorphic_nonessential_genes	86	20	73	8
YGR029W	monomorphic_essential_genes	monomorphic_essential_genes	11	21	10	0
YGR030C	monomorphic_essential_genes	monomorphic_essential_genes	11	19	8	3
YGR031W	monomorphic_nonessential_genes	monomorphic_nonessential_genes	34	9	27	7
YGR032W	monomorphic_nonessential_genes	monomorphic_nonessential_genes	65	26	51	5
YGR033C	monomorphic_nonessential_genes	monomorphic_nonessential_genes	149	31	131	17
YGR034W	monomorphic_nonessential_genes	monomorphic_nonessential_genes	108	46	94	14
YGR035C	monomorphic_nonessential_genes	monomorphic_nonessential_genes	75	7	67	7
YGR036C	polymorphic_genes	polymorphic_nonessential_genes	63	5	36	26
YGR038W	monomorphic_nonessential_genes	monomorphic_nonessential_genes	118	22	88	17
YGR040W	monomorphic_nonessential_genes	monomorphic_nonessential_genes	89	138	54	10
YGR041W	monomorphic_nonessential_genes	monomorphic_nonessential_genes	93	15	76	14
YGR042W	monomorphic_nonessential_genes	monomorphic_nonessential_genes	14	8	5	6
YGR043C	monomorphic_nonessential_genes	monomorphic_nonessential_genes	46	10	35	9
YGR044C	monomorphic_nonessential_genes	monomorphic_nonessential_genes	157	5	134	14
YGR046W	polymorphic_genes	polymorphic_essential_genes	136	15	88	43
YGR047C	monomorphic_essential_genes	monomorphic_essential_genes	110	37	99	6
YGR048W	monomorphic_essential_genes	monomorphic_essential_genes	141	55	119	15
YGR049W	monomorphic_nonessential_genes	monomorphic_nonessential_genes	50	9	38	10
YGR050C	monomorphic_nonessential_genes	monomorphic_nonessential_genes	125	-	104	25
YGR052W	monomorphic_nonessential_genes	monomorphic_nonessential_genes	75	52	64	11
YGR053C	monomorphic_nonessential_genes	monomorphic_nonessential_genes	45	5	40	3
YGR054W	monomorphic_nonessential_genes	monomorphic_nonessential_genes	78	54	56	18
YGR055W	monomorphic_nonessential_genes	monomorphic_nonessential_genes	193	70	160	26
YGR056W	monomorphic_nonessential_genes	monomorphic_nonessential_genes	260	37	163	76
YGR057C	monomorphic_nonessential_genes	monomorphic_nonessential_genes	151	13	116	30
YGR058W	monomorphic_nonessential_genes	monomorphic_nonessential_genes	225	17	154	62
YGR059W	monomorphic_nonessential_genes	monomorphic_nonessential_genes	70	57	60	9
YGR060W	monomorphic_essential_genes	monomorphic_essential_genes	247	84	206	39
YGR061C	monomorphic_nonessential_genes	monomorphic_nonessential_genes	94	27	72	19
YGR062C	polymorphic_genes	polymorphic_nonessential_genes	92	13	83	4
YGR063C	monomorphic_nonessential_genes	monomorphic_nonessential_genes	207	46	100	28
YGR065C	polymorphic_genes	polymorphic_essential_genes	218	13	208	10
YGR066C	monomorphic_nonessential_genes	monomorphic_nonessential_genes	10	6	4	6
YGR067C	monomorphic_nonessential_genes	monomorphic_nonessential_genes	30	13	21	11
YGR068C	monomorphic_nonessential_genes	monomorphic_nonessential_genes	84	12	62	13
YGR070W	monomorphic_nonessential_genes	monomorphic_nonessential_genes	50	11	24	11
YGR071C	monomorphic_nonessential_genes	monomorphic_nonessential_genes	94	13	77	15
YGR072W	monomorphic_nonessential_genes	monomorphic_nonessential_genes	246	16	144	93
YGR074W	monomorphic_essential_genes	monomorphic_essential_genes	338	67	298	44
YGR075C	monomorphic_essential_genes	monomorphic_essential_genes	113	18	94	8
YGR076C	monomorphic_nonessential_genes	monomorphic_nonessential_genes	45	21	39	4
YGR077C	monomorphic_nonessential_genes	monomorphic_nonessential_genes	157	20	129	16
YGR078C	monomorphic_nonessential_genes	monomorphic_nonessential_genes	631	19	474	110
YGR079W	monomorphic_nonessential_genes	monomorphic_nonessential_genes	53	8	50	2
YGR080W	monomorphic_nonessential_genes	monomorphic_nonessential_genes	65	19	53	9
YGR081C	monomorphic_nonessential_genes	monomorphic_nonessential_genes	359	80	267	98
YGR082W	monomorphic_essential_genes	monomorphic_essential_genes	59	44	54	3
YGR083C	monomorphic_essential_genes	monomorphic_essential_genes	98	17	91	6
YGR084C	monomorphic_nonessential_genes	monomorphic_nonessential_genes	52	43	48	2
YGR086C	monomorphic_nonessential_genes	monomorphic_nonessential_genes	143	138	107	23
YGR087C	monomorphic_nonessential_genes	monomorphic_nonessential_genes	64	12	59	5
YGR088W	monomorphic_nonessential_genes	monomorphic_nonessential_genes	53	9	33	9
YGR089W	monomorphic_nonessential_genes	monomorphic_nonessential_genes	203	84	182	20
YGR090W	monomorphic_essential_genes	monomorphic_essential_genes	13	157	8	0
YGR091W	monomorphic_essential_genes	monomorphic_essential_genes	193	49	174	21
YGR092W	polymorphic_genes	polymorphic_nonessential_genes	820	132	631	198
YGR093W	monomorphic_nonessential_genes	monomorphic_nonessential_genes	62	12	40	22
YGR094W	monomorphic_essential_genes	monomorphic_essential_genes	43	46	28	12
YGR095C	monomorphic_essential_genes	monomorphic_essential_genes	7	35	3	1
YGR096W	monomorphic_nonessential_genes	monomorphic_nonessential_genes	31	4	21	8
YGR097W	monomorphic_nonessential_genes	monomorphic_nonessential_genes	584	54	384	198
YGR098C	monomorphic_essential_genes	monomorphic_essential_genes	440	168	207	50
YGR099W	monomorphic_essential_genes	monomorphic_essential_genes	538	23	372	165
YGR100W	monomorphic_nonessential_genes	monomorphic_nonessential_genes	81	15	68	11
YGR101W	polymorphic_genes	polymorphic_nonessential_genes	137	11	105	28
YGR102C	polymorphic_genes	polymorphic_nonessential_genes	19	10	14	1
YGR103W	monomorphic_essential_genes	monomorphic_essential_genes	104	155	69	32
YGR104C	polymorphic_genes	polymorphic_nonessential_genes	28	75	15	2
YGR106C	monomorphic_nonessential_genes	monomorphic_nonessential_genes	460	16	17	3
YGR108W	monomorphic_nonessential_genes	monomorphic_nonessential_genes	76	19	46	14
YGR109C	monomorphic_nonessential_genes	monomorphic_nonessential_genes	86	14	56	12
YGR110W	monomorphic_nonessential_genes	monomorphic_nonessential_genes	20	3	11	5
YGR111W	monomorphic_nonessential_genes	monomorphic_nonessential_genes	59	12	52	7
YGR112W	polymorphic_genes	polymorphic_nonessential_genes	90	60	57	24
YGR113W	monomorphic_essential_genes	monomorphic_essential_genes	692	48	613	100
YGR116W	monomorphic_essential_genes	monomorphic_essential_genes	135	50	92	23
YGR117C	monomorphic_nonessential_genes	monomorphic_nonessential_genes	28	6	25	3
YGR119C	monomorphic_essential_genes	monomorphic_essential_genes	458	63	358	102
YGR120C	monomorphic_essential_genes	monomorphic_essential_genes	205	48	181	18
YGR121C	monomorphic_nonessential_genes	monomorphic_nonessential_genes	116	17	92	7
YGR122W	monomorphic_nonessential_genes	monomorphic_nonessential_genes	244	9	199	33
YGR123C	monomorphic_nonessential_genes	monomorphic_nonessential_genes	83	16	67	12
YGR124W	monomorphic_nonessential_genes	monomorphic_nonessential_genes	14	24	7	7
YGR125W	monomorphic_nonessential_genes	monomorphic_nonessential_genes	117	5	85	28
YGR126W	monomorphic_nonessential_genes	monomorphic_nonessential_genes	14	17	5	7
YGR127W	monomorphic_nonessential_genes	monomorphic_nonessential_genes	41	7	32	7
YGR128C	monomorphic_essential_genes	monomorphic_essential_genes	301	74	250	47
YGR129W	monomorphic_nonessential_genes	monomorphic_nonessential_genes	100	26	87	11
YGR130C	monomorphic_nonessential_genes	monomorphic_nonessential_genes	73	112	56	14
YGR131W	monomorphic_nonessential_genes	monomorphic_nonessential_genes	47	3	25	20
YGR132C	monomorphic_nonessential_genes	monomorphic_nonessential_genes	178	37	125	38
YGR133W	monomorphic_nonessential_genes	monomorphic_nonessential_genes	190	16	156	27
YGR134W	monomorphic_nonessential_genes	monomorphic_nonessential_genes	133	26	109	21
YGR135W	polymorphic_genes	polymorphic_nonessential_genes	484	68	319	164
YGR136W	monomorphic_nonessential_genes	monomorphic_nonessential_genes	21	24	15	2
YGR138C	monomorphic_nonessential_genes	monomorphic_nonessential_genes	36	30	20	2
YGR140W	monomorphic_essential_genes	monomorphic_essential_genes	319	44	270	29
YGR141W	monomorphic_nonessential_genes	monomorphic_nonessential_genes	87	4	79	5
YGR142W	monomorphic_nonessential_genes	monomorphic_nonessential_genes	41	32	26	8
YGR143W	monomorphic_nonessential_genes	monomorphic_nonessential_genes	156	13	96	56
YGR144W	monomorphic_nonessential_genes	monomorphic_nonessential_genes	79	8	65	12
YGR145W	monomorphic_essential_genes	monomorphic_essential_genes	39	54	33	6
YGR146C	monomorphic_nonessential_genes	monomorphic_nonessential_genes	45	8	37	6
YGR147C	monomorphic_essential_genes	monomorphic_essential_genes	13	21	8	4
YGR148C	monomorphic_nonessential_genes	monomorphic_nonessential_genes	88	42	67	17
YGR149W	monomorphic_nonessential_genes	monomorphic_nonessential_genes	107	7	84	22
YGR150C	polymorphic_genes	polymorphic_nonessential_genes	12	33	8	0
YGR152C	monomorphic_nonessential_genes	monomorphic_nonessential_genes	54	17	23	17
YGR153W	monomorphic_nonessential_genes	monomorphic_nonessential_genes	90	5	82	7
YGR154C	monomorphic_nonessential_genes	monomorphic_nonessential_genes	69	7	59	10
YGR155W	monomorphic_nonessential_genes	monomorphic_nonessential_genes	131	64	94	32
YGR156W	monomorphic_essential_genes	monomorphic_essential_genes	523	27	420	106
YGR157W	monomorphic_nonessential_genes	monomorphic_nonessential_genes	694	18	524	163
YGR158C	monomorphic_essential_genes	monomorphic_essential_genes	88	32	80	6
YGR159C	monomorphic_nonessential_genes	monomorphic_nonessential_genes	17	94	2	1
YGR161C	monomorphic_nonessential_genes	monomorphic_nonessential_genes	94	19	79	9
YGR162W	polymorphic_genes	polymorphic_nonessential_genes	55	345	22	28
YGR163W	monomorphic_nonessential_genes	monomorphic_nonessential_genes	198	31	151	32
YGR165W	polymorphic_genes	polymorphic_nonessential_genes	2	42	2	0
YGR166W	monomorphic_nonessential_genes	monomorphic_nonessential_genes	327	22	236	76
YGR167W	monomorphic_nonessential_genes	monomorphic_nonessential_genes	369	51	310	58
YGR168C	monomorphic_nonessential_genes	monomorphic_nonessential_genes	64	17	30	3
YGR169C	monomorphic_nonessential_genes	monomorphic_nonessential_genes	31	5	19	12
YGR170W	monomorphic_nonessential_genes	monomorphic_nonessential_genes	175	12	134	12
YGR171C	polymorphic_genes	polymorphic_nonessential_genes	48	9	29	17
YGR172C	monomorphic_essential_genes	monomorphic_essential_genes	447	42	371	72
YGR173W	monomorphic_nonessential_genes	monomorphic_nonessential_genes	57	26	40	14
YGR174C	polymorphic_genes	polymorphic_nonessential_genes	259	27	226	34
YGR175C	monomorphic_essential_genes	monomorphic_essential_genes	27	37	17	6
YGR177C	monomorphic_nonessential_genes	monomorphic_nonessential_genes	47	8	32	13
YGR178C	monomorphic_nonessential_genes	monomorphic_nonessential_genes	188	77	129	39
YGR179C	monomorphic_essential_genes	monomorphic_essential_genes	413	51	318	105
YGR180C	monomorphic_nonessential_genes	monomorphic_nonessential_genes	151	61	120	11
YGR181W	monomorphic_nonessential_genes	monomorphic_nonessential_genes	164	12	144	18
YGR184C	monomorphic_nonessential_genes	monomorphic_nonessential_genes	203	46	139	36
YGR185C	monomorphic_essential_genes	monomorphic_essential_genes	191	35	170	19
YGR186W	monomorphic_essential_genes	monomorphic_essential_genes	105	55	95	9
YGR187C	monomorphic_nonessential_genes	monomorphic_nonessential_genes	129	63	109	16
YGR188C	monomorphic_nonessential_genes	monomorphic_nonessential_genes	705	27	546	155
YGR189C	monomorphic_nonessential_genes	monomorphic_nonessential_genes	36	6	31	1
YGR191W	monomorphic_essential_genes	monomorphic_essential_genes	10	16	5	0
[truncated: 3,273 more rows]

## Sheet: Fig.4a&Fig.S8
Gene	YAL012W	YBL022C	YBL030C	YBL038W	YBL045C	YBL080C	YBL090W	YBR002C	YBR003W	YBR020W	YBR026C	YBR035C	YBR036C	YBR037C	YBR038W	YBR068C	YBR078W	YBR095C	YBR126C	YBR129C	YBR146W	YBR151W	YBR163W	YBR168W	YBR179C	YBR221C	YBR249C	YBR251W	YBR282W	YCL016C	YCL018W	YCL064C	YCR024C	YCR028C	YCR034W	YCR044C	YCR053W	YCR095C	YDL004W	YDL006W	YDL044C	YDL047W	YDL058W	YDL069C	YDL074C	YDL120W	YDL179W	YDL202W	YDL212W
YAL012W	1	-0.00851061	0.203801	-0.0488685	-0.134768	-0.161761	-0.161588	0.392101	0.11067	0.395391	-0.307642	-0.0862109	0.475195	-0.0208258	0.277367	-0.0915573	0.474319	-0.143095	0.333086	0.0155872	0.194702	0.0430446	0.287764	0.529862	0.168518	-0.176365	-0.171118	0.259978	-0.00191409	0.0678217	0.064837	0.136438	0.024806	0.494203	-0.119753	0.348794	-0.0528968	0.553807	-0.0389108	0.0509352	0.394668	0.31658	-0.55907	0.350902	-0.121409	-0.010648	0.48222	-0.259732	-0.0109155
YBL022C	-0.00851061	1	-0.00576641	0.529687	0.66824	0.581673	0.548753	-0.459274	0.422416	-0.433885	0.442435	0.0283851	0.00443838	0.599553	-0.0807698	-0.347931	0.261806	0.233319	-0.128365	0.184903	0.6363	-0.123781	0.605648	0.109407	0.496342	-0.426637	-0.0528333	0.524335	0.602905	0.307127	-0.212754	0.303152	0.522401	0.314985	0.50272	-0.00522863	0.275251	0.0604761	0.685662	0.223625	0.648263	0.184922	-0.0238344	0.546558	0.567992	0.0928043	0.231883	0.241034	-0.468462
YBL030C	0.203801	-0.00576641	1	0.397498	0.0774659	0.383642	0.249188	0.240279	0.4446	0.450943	-0.0263694	0.2421	0.0259309	0.482936	-0.0569112	0.183289	0.210472	0.108107	-0.0281769	0.257695	-0.103716	-0.211194	0.201842	0.306343	-0.0791133	-0.152326	0.238191	0.0206875	0.215409	0.150935	0.320479	0.248227	0.503657	-0.0452968	-0.106769	0.475285	-0.297051	-0.0522981	0.0909948	0.0101361	0.141284	-0.0865337	-0.294844	0.26208	0.410692	-0.254253	0.384918	-0.0945293	0.229735
YBL038W	-0.0488685	0.529687	0.397498	1	0.541695	0.615583	0.392405	-0.131557	0.61967	-0.299803	0.388279	0.0340205	-0.156501	0.578434	0.262892	0.0323443	-0.181306	0.126623	-0.170757	0.306918	0.402569	-0.0359041	0.28117	-0.241372	0.21318	-0.123458	-0.0260969	0.483062	0.514632	0.380444	0.023246	0.414638	0.688657	-0.256595	0.28872	0.184808	0.163569	-0.102062	0.550343	0.227866	0.296994	0.343152	0.22957	0.565199	0.553663	0.140423	-0.0982138	0.326005	-0.235916
YBL045C	-0.134768	0.66824	0.0774659	0.541695	1	0.567139	0.387345	-0.27016	0.504952	-0.417016	0.575404	-0.170584	0.00490794	0.528434	0.02418	-0.191061	0.0724845	0.495564	0.0300109	0.208081	0.554025	-0.250927	0.385395	-0.218312	0.372934	-0.318842	0.0207927	0.326971	0.640294	0.315517	-0.175731	0.24868	0.525568	0.146948	0.304121	0.224586	0.252216	-0.198963	0.71281	0.333281	0.403917	0.345883	0.276507	0.465025	0.614437	0.0957019	0.0670287	0.155802	-0.382395
YBL080C	-0.161761	0.581673	0.383642	0.615583	0.567139	1	0.526863	-0.175954	0.645147	-0.298591	0.39949	-0.0492277	-0.266321	0.49633	0.226965	-0.138274	-0.24645	0.347503	0.015176	0.405087	0.507713	0.0268586	0.357044	-0.169158	0.289649	-0.0272832	0.370675	0.364324	0.510081	0.404281	-0.149269	0.305774	0.5848	-0.11433	0.368557	0.223676	0.226268	-0.0651369	0.473844	0.254977	0.265283	0.0570349	0.134423	0.590479	0.647559	0.158824	-0.0368883	0.336875	-0.322723
YBL090W	-0.161588	0.548753	0.249188	0.392405	0.387345	0.526863	1	-0.176118	0.578074	-0.441412	0.201464	-0.0895869	-0.286818	0.532998	0.300139	-0.0592357	-0.368071	0.274118	-0.0228534	0.314595	0.297949	-0.161949	0.373208	-0.262927	0.00701319	-0.0951997	0.284118	0.376658	0.549632	0.329618	-0.182543	0.335043	0.42018	-0.179716	0.146527	0.24397	0.212849	-0.276502	0.437308	-0.163589	0.628746	-0.224237	0.153611	0.37121	0.617978	0.0989245	-0.226685	0.054379	-0.214272
YBR002C	0.392101	-0.459274	0.240279	-0.131557	-0.27016	-0.175954	-0.176118	1	0.246392	0.359558	-0.0302909	0.0599678	0.0109503	-0.139657	0.539055	-0.120796	-0.0794707	0.352352	0.52982	0.235791	-0.242167	0.215991	-0.271129	0.201282	0.0723962	0.302936	-0.0298197	0.177458	-0.0843348	0.09432	0.205781	-0.0543599	-0.153907	-0.131122	-0.400519	0.484006	-0.155922	0.262576	-0.494321	0.0636856	-0.257206	0.211712	-0.169983	-0.0584738	-0.225422	0.0625085	-0.153994	0.204271	0.29641
YBR003W	0.11067	0.422416	0.4446	0.61967	0.504952	0.645147	0.578074	0.246392	1	-0.254543	0.450956	0.117945	-0.0907155	0.538947	0.348476	0.0826191	-0.121536	0.226996	-0.0275576	0.365089	0.382159	-0.0491359	0.414788	-0.142812	0.22469	-0.14851	-0.0138902	0.457694	0.524398	0.457115	-0.0106732	0.430755	0.641184	-0.274295	0.156579	0.401178	0.0962971	-0.194469	0.522812	0.196522	0.449931	0.223627	0.0360162	0.50408	0.658444	0.035779	-0.124091	0.197563	-0.226166
YBR020W	0.395391	-0.433885	0.450943	-0.299803	-0.417016	-0.298591	-0.441412	0.359558	-0.254543	1	-0.473712	-0.00446317	0.106841	-0.350466	0.151746	0.029029	0.206742	-0.392349	0.0812853	-0.171125	-0.403801	-0.164316	-0.112405	0.476941	-0.189852	-0.301033	-0.147106	-0.205553	-0.38326	-0.146587	0.362793	-0.124818	-0.155896	0.155541	-0.348153	0.488307	-0.344894	0.243903	-0.38375	-0.226456	-0.0596319	-0.00369744	-0.40609	-0.118551	-0.216454	0.161844	0.235458	-0.221228	0.537013
YBR026C	-0.307642	0.442435	-0.0263694	0.388279	0.575404	0.39949	0.201464	-0.0302909	0.450956	-0.473712	1	0.207717	-0.0020788	0.426663	0.0681307	0.000988696	-0.0259657	0.347509	0.0543981	0.307629	0.251052	-0.046827	0.125896	-0.233395	0.324534	0.435158	0.238457	0.067471	0.408627	0.270148	-0.270532	0.135567	0.36753	-0.0326019	0.335274	-0.144911	0.293631	-0.313044	0.484246	0.423122	0.0810796	0.381923	0.333536	0.133145	0.439679	-0.276586	-0.126033	0.398602	-0.502542
YBR035C	-0.0862109	0.0283851	0.2421	0.0340205	-0.170584	-0.0492277	-0.0895869	0.0599678	0.117945	-0.00446317	0.207717	1	-0.0128268	-0.0324077	-0.427982	0.232362	0.050953	-0.0903355	-0.371846	-0.0676745	-0.288148	-0.0341494	0.0599986	-0.0159346	-0.0820449	-0.20599	-0.319501	0.279821	-0.0977171	0.106842	-0.0179808	-0.103001	0.0337487	-0.139473	0.0420745	-0.263911	0.00685215	0.0191146	-0.0104603	0.0658281	-0.167101	0.103862	-0.0138973	-0.117192	0.000329582	-0.443177	0.0622238	0.13264	-0.242772
YBR036C	0.475195	0.00443838	0.0259309	-0.156501	0.00490794	-0.266321	-0.286818	0.0109503	-0.0907155	0.106841	-0.0020788	-0.0128268	1	0.197905	0.0254735	-0.0442458	0.582596	-0.250357	0.221933	-0.0439518	-0.0711841	-0.0987256	0.304476	0.318314	0.128876	0.103701	-0.00696591	-0.0499799	0.213727	0.0454719	0.0507321	0.013076	-0.0197436	0.370362	-0.243165	0.00672182	-0.0293504	0.295558	0.06752	0.136348	0.392133	0.404741	-0.405062	0.349435	0.196697	-0.182205	0.491954	-0.351237	-0.115257
YBR037C	-0.0208258	0.599553	0.482936	0.578434	0.528434	0.49633	0.532998	-0.139657	0.538947	-0.350466	0.426663	-0.0324077	0.197905	1	-0.15082	0.0692873	0.407016	0.134764	-0.156155	0.353254	0.227854	-0.265176	0.546754	0.0095234	0.205574	-0.195777	-0.0550789	0.208073	0.631227	0.465718	0.0414376	0.384772	0.657969	-0.168262	0.182794	0.340608	0.155858	-0.222633	0.673832	0.256014	0.464856	0.243849	0.0204533	0.563896	0.627739	-0.193547	0.230966	0.0721609	-0.260106
YBR038W	0.277367	-0.0807698	-0.0569112	0.262892	0.02418	0.226965	0.300139	0.539055	0.348476	0.151746	0.0681307	-0.427982	0.0254735	-0.15082	1	-0.401383	-0.0274793	0.289068	0.626495	0.248801	0.175558	0.10604	-0.225864	0.0877432	0.122352	0.104701	0.181542	0.168402	0.113527	0.0316316	-0.00181276	0.0494537	0.132381	0.0317466	0.193484	0.441423	-0.00151041	0.161184	-0.296071	-0.0489866	0.0460661	0.0207079	-0.116784	0.17225	-0.182485	0.46132	-0.131243	0.0476257	0.29345
YBR068C	-0.0915573	-0.347931	0.183289	0.0323443	-0.191061	-0.138274	-0.0592357	-0.120796	0.0826191	0.029029	0.000988696	0.232362	-0.0442458	0.0692873	-0.401383	1	0.0387237	-0.207879	-0.359929	-0.00573215	-0.28788	0.0176758	-0.150591	-0.143015	-0.356451	0.39383	-0.0554629	-0.269002	-0.123257	0.232387	0.0661258	0.0474399	-0.00946825	0.0584077	-0.0839031	0.105253	-0.0236413	-0.0683643	-0.110648	0.172962	-0.184284	0.36259	-0.0974029	-0.149655	-0.04228	-0.438902	0.0564359	-0.387907	-0.151988
YBR078W	0.474319	0.261806	0.210472	-0.181306	0.0724845	-0.24645	-0.368071	-0.0794707	-0.121536	0.206742	-0.0259657	0.050953	0.582596	0.407016	-0.0274793	0.0387237	1	-0.121158	0.0214152	-0.110604	0.171313	0.0341411	0.441482	0.537661	0.20848	-0.141372	-0.13565	0.0373851	0.37355	-0.0749823	0.166454	-0.05285	-0.0510771	0.355993	-0.116053	0.239147	-0.170677	0.569464	0.125602	-0.000290151	0.47023	0.329749	-0.405382	0.460898	0.162819	-0.336362	0.618578	-0.409179	-0.0230071
YBR095C	-0.143095	0.233319	0.108107	0.126623	0.495564	0.347503	0.274118	0.352352	0.226996	-0.392349	0.347509	-0.0903355	-0.250357	0.134764	0.289068	-0.207879	-0.121158	1	0.450981	0.357931	0.405079	-0.150012	0.07863	-0.0845695	0.422384	0.122739	0.279371	0.354648	0.539002	-0.250957	-0.0677665	-0.221261	0.221519	-0.301573	-0.271091	0.312865	0.204441	-0.163632	0.223725	0.184532	-0.0670347	0.00860841	0.119607	0.121288	0.173809	0.27289	-0.0676043	0.298103	-0.215671
YBR126C	0.333086	-0.128365	-0.0281769	-0.170757	0.0300109	0.015176	-0.0228534	0.52982	-0.0275576	0.0812853	0.0543981	-0.371846	0.221933	-0.156155	0.626495	-0.359929	0.0214152	0.450981	1	0.0898134	0.152384	-0.0596782	-0.0641086	0.211328	0.0967424	0.0283177	0.202873	0.218028	0.186576	-0.291979	-0.286511	-0.416081	-0.130184	0.156265	-0.351783	0.365483	0.283225	0.221553	-0.175835	0.231046	0.17076	-0.0137553	-0.269908	0.174095	-0.146301	0.340127	0.0430495	0.031728	-0.0495329
YBR129C	0.0155872	0.184903	0.257695	0.306918	0.208081	0.405087	0.314595	0.235791	0.365089	-0.171125	0.307629	-0.0676745	-0.0439518	0.353254	0.248801	-0.00573215	-0.110604	0.357931	0.0898134	1	0.147078	-0.108588	0.263476	-0.0846136	0.335827	-0.0877224	0.0197051	0.280153	0.352086	-0.139969	0.0230323	-0.199975	0.389121	-0.140065	-0.219925	0.308166	0.141279	-0.0171147	0.33005	0.13064	0.303181	0.148869	0.164136	0.205473	0.43503	0.0738606	-0.236389	0.196247	-0.279289
YBR146W	0.194702	0.6363	-0.103716	0.402569	0.554025	0.507713	0.297949	-0.242167	0.382159	-0.403801	0.251052	-0.288148	-0.0711841	0.227854	0.175558	-0.28788	0.171313	0.405079	0.152384	0.147078	1	0.267121	0.579772	0.191358	0.578922	-0.0918219	0.193133	0.326209	0.432355	0.219302	-0.22822	0.229393	0.322948	0.294062	0.401363	0.196904	0.196039	0.252944	0.559314	0.466412	0.298672	0.164348	-0.184642	0.574669	0.366805	0.402225	0.168932	0.358989	-0.396717
YBR151W	0.0430446	-0.123781	-0.211194	-0.0359041	-0.250927	0.0268586	-0.161949	0.215991	-0.0491359	-0.164316	-0.046827	-0.0341494	-0.0987256	-0.265176	0.10604	0.0176758	0.0341411	-0.150012	-0.0596782	-0.108588	0.267121	1	-0.13809	-0.08747	0.0953852	0.319833	-0.0679159	0.0371212	-0.173422	0.090677	0.00800878	-0.0210532	-0.175805	-0.0988868	0.281709	0.0186946	0.0881284	0.428084	-0.229696	0.211717	-0.357418	0.278456	0.00687729	0.309681	-0.159854	0.0280153	0.0571445	0.117417	-0.0117761
YBR163W	0.287764	0.605648	0.201842	0.28117	0.385395	0.357044	0.373208	-0.271129	0.414788	-0.112405	0.125896	0.0599986	0.304476	0.546754	-0.225864	-0.150591	0.441482	0.07863	-0.0641086	0.263476	0.579772	-0.13809	1	0.241191	0.414431	-0.463653	-0.0115783	0.0573337	0.422892	0.204373	-0.134012	0.31932	0.252295	0.528582	0.154064	0.29017	0.0907463	0.090186	0.585372	0.268288	0.641662	0.0956106	-0.246953	0.436628	0.502918	-0.149646	0.412422	0.0507623	-0.330246
YBR168W	0.529862	0.109407	0.306343	-0.241372	-0.218312	-0.169158	-0.262927	0.201282	-0.142812	0.476941	-0.233395	-0.0159346	0.318314	0.0095234	0.0877432	-0.143015	0.537661	-0.0845695	0.211328	-0.0846136	0.191358	-0.08747	0.241191	1	0.185048	-0.23345	-0.164355	0.305134	0.0235219	0.0484363	0.120997	-0.0102029	-0.0823852	0.492921	-0.127037	0.250053	-0.16806	0.462382	-0.140306	-0.0556895	0.360019	0.212693	-0.538572	0.303017	-0.0477318	0.12233	0.492711	-0.322796	0.0492803
YBR179C	0.168518	0.496342	-0.0791133	0.21318	0.372934	0.289649	0.00701319	0.0723962	0.22469	-0.189852	0.324534	-0.0820449	0.128876	0.205574	0.122352	-0.356451	0.20848	0.422384	0.0967424	0.335827	0.578922	0.0953852	0.414431	0.185048	1	-0.110608	0.300748	0.133373	0.316184	0.207462	0.156297	0.260615	0.223374	0.264692	0.451541	0.0545415	-0.115903	0.269966	0.424141	0.205466	0.0422251	0.380202	-0.194463	0.439933	0.307658	0.297898	0.144973	0.289164	-0.150502
YBR221C	-0.176365	-0.426637	-0.152326	-0.123458	-0.318842	-0.0272832	-0.0951997	0.302936	-0.14851	-0.301033	0.435158	-0.20599	0.103701	-0.195777	0.104701	0.39383	-0.141372	0.122739	0.0283177	-0.0877224	-0.0918219	0.319833	-0.463653	-0.23345	-0.110608	1	0.303914	-0.329137	-0.111248	-0.0129119	-0.175599	-0.0296732	-0.215141	-0.205856	0.17158	-0.219854	0.210099	0.17602	-0.359959	0.280888	-0.546194	0.123694	0.0967163	0.0300036	-0.093451	-0.18222	-0.249646	0.0102835	-0.401939
YBR249C	-0.171118	-0.0528333	0.238191	-0.0260969	0.0207927	0.370675	0.284118	-0.0298197	-0.0138902	-0.147106	0.238457	-0.319501	-0.00696591	-0.0550789	0.181542	-0.0554629	-0.13565	0.279371	0.202873	0.0197051	0.193133	-0.0679159	-0.0115783	-0.164355	0.300748	0.303914	1	-0.197405	-0.0688967	0.170775	-0.0561792	-0.23714	-0.111918	-0.136593	-0.108994	0.074888	0.166654	-0.171105	-0.123262	0.203914	-0.229411	-0.325883	0.0840711	-0.0240497	-0.0379116	0.051442	0.0625077	0.313358	-0.165748
YBR251W	0.259978	0.524335	0.0206875	0.483062	0.326971	0.364324	0.376658	0.177458	0.457694	-0.205553	0.067471	0.279821	-0.0499799	0.208073	0.168402	-0.269002	0.0373851	0.354648	0.218028	0.280153	0.326209	0.0371212	0.0573337	0.305134	0.133373	-0.329137	-0.197405	1	0.498154	0.290897	-0.139253	0.27926	0.460883	-0.0618575	0.0376257	0.062035	0.162246	0.142412	0.117192	-0.0566156	0.311172	0.12423	-0.180596	0.363812	0.105741	0.191182	0.0153238	0.0898376	-0.305714
YBR282W	-0.00191409	0.602905	0.215409	0.514632	0.640294	0.510081	0.549632	-0.0843348	0.524398	-0.38326	0.408627	-0.0977171	0.213727	0.631227	0.113527	-0.123257	0.37355	0.539002	0.186576	0.352086	0.432355	-0.173422	0.422892	0.0235219	0.316184	-0.111248	-0.0688967	0.498154	1	0.306534	-0.110205	0.271073	0.591711	-0.278739	0.0304194	0.373106	0.235148	-0.149963	0.602442	0.199044	0.508534	0.250217	0.0541187	0.520486	0.541015	0.0458636	0.263062	-0.0397135	-0.377842
YCL016C	0.0678217	0.307127	0.150935	0.380444	0.315517	0.404281	0.329618	0.09432	0.457115	-0.146587	0.270148	0.106842	0.0454719	0.465718	0.0316316	0.232387	-0.0749823	-0.250957	-0.291979	-0.139969	0.219302	0.090677	0.204373	0.0484363	0.207462	-0.0129119	0.170775	0.290897	0.306534	1	-0.00883584	0.488445	0.42609	-0.0602206	0.40381	0.15348	-0.0912104	0.0134769	0.316836	0.0325457	0.266518	-0.0720459	-0.0609245	0.41146	0.403542	-0.13032	0.0596616	0.218063	-0.0752756
YCL018W	0.064837	-0.212754	0.320479	0.023246	-0.175731	-0.149269	-0.182543	0.205781	-0.0106732	0.362793	-0.270532	-0.0179808	0.0507321	0.0414376	-0.00181276	0.0661258	0.166454	-0.0677665	-0.286511	0.0230323	-0.22822	0.00800878	-0.134012	0.120997	0.156297	-0.175599	-0.0561792	-0.139253	-0.110205	-0.00883584	1	-0.0113676	-0.034393	-0.00684039	-0.186969	0.343354	-0.544744	0.103338	-0.125572	-0.344919	-0.113051	0.276911	-0.114398	-0.00476797	0.00489616	-0.046302	0.113425	-0.330861	0.427132
YCL064C	0.136438	0.303152	0.248227	0.414638	0.24868	0.305774	0.335043	-0.0543599	0.430755	-0.124818	0.135567	-0.103001	0.013076	0.384772	0.0494537	0.0474399	-0.05285	-0.221261	-0.416081	-0.199975	0.229393	-0.0210532	0.31932	-0.0102029	0.260615	-0.0296732	-0.23714	0.27926	0.271073	0.488445	-0.0113676	1	0.27434	-0.117943	0.257892	0.201388	-0.0229898	-0.0956543	0.299446	0.0504456	0.361557	0.118495	-0.0146804	0.327307	0.431382	-0.0100582	0.130708	0.109025	-0.159646
YCR024C	0.024806	0.522401	0.503657	0.688657	0.525568	0.5848	0.42018	-0.153907	0.641184	-0.155896	0.36753	0.0337487	-0.0197436	0.657969	0.132381	-0.00946825	-0.0510771	0.221519	-0.130184	0.389121	0.322948	-0.175805	0.252295	-0.0823852	0.223374	-0.215141	-0.111918	0.460883	0.591711	0.42609	-0.034393	0.27434	1	-0.230088	0.278975	0.247058	0.0808571	0.00230603	0.585616	0.234086	0.417106	0.431315	0.13106	0.519939	0.66605	-0.0286624	-0.0481224	0.236899	-0.311262
YCR028C	0.494203	0.314985	-0.0452968	-0.256595	0.146948	-0.11433	-0.179716	-0.131122	-0.274295	0.155541	-0.0326019	-0.139473	0.370362	-0.168262	0.0317466	0.0584077	0.355993	-0.301573	0.156265	-0.140065	0.294062	-0.0988868	0.528582	0.492921	0.264692	-0.205856	-0.136593	-0.0618575	-0.278739	-0.0602206	-0.00684039	-0.117943	-0.230088	1	0.175037	0.384015	-0.0343613	0.294186	0.136583	0.0323447	0.487814	0.295744	-0.373489	0.19576	-0.159867	0.0968617	0.459135	-0.195552	-0.148223
YCR034W	-0.119753	0.50272	-0.106769	0.28872	0.304121	0.368557	0.146527	-0.400519	0.156579	-0.348153	0.335274	0.0420745	-0.243165	0.182794	0.193484	-0.0839031	-0.116053	-0.271091	-0.351783	-0.219925	0.401363	0.281709	0.154064	-0.127037	0.451541	0.17158	-0.108994	0.0376257	0.0304194	0.40381	-0.186969	0.257892	0.278975	0.175037	1	-0.079044	0.0850018	0.126973	0.437262	0.309258	0.126698	0.380094	0.15605	0.3119	0.274898	0.022578	-0.0959076	0.300187	-0.302239
YCR044C	0.348794	-0.00522863	0.475285	0.184808	0.224586	0.223676	0.24397	0.484006	0.401178	0.488307	-0.144911	-0.263911	0.00672182	0.340608	0.441423	0.105253	0.239147	0.312865	0.365483	0.308166	0.196904	0.0186946	0.29017	0.250053	0.0545415	-0.219854	0.074888	0.062035	0.373106	0.15348	0.343354	0.201388	0.247058	0.384015	-0.079044	1	-0.262064	0.223811	0.151171	0.0344693	0.329237	0.153457	-0.280534	0.340307	0.370284	0.276764	0.30369	-0.128538	0.41322
YCR053W	-0.0528968	0.275251	-0.297051	0.163569	0.252216	0.226268	0.212849	-0.155922	0.0962971	-0.344894	0.293631	0.00685215	-0.0293504	0.155858	-0.00151041	-0.0236413	-0.170677	0.204441	0.283225	0.141279	0.196039	0.0881284	0.0907463	-0.16806	-0.115903	0.210099	0.166654	0.162246	0.235148	-0.0912104	-0.544744	-0.0229898	0.0808571	-0.0343613	0.0850018	-0.262064	1	-0.00798157	0.111263	0.40521	0.140591	-0.249281	0.0817479	0.0689237	0.0839361	0.0893064	-0.195649	0.440912	-0.417349
YCR095C	0.553807	0.0604761	-0.0522981	-0.102062	-0.198963	-0.0651369	-0.276502	0.262576	-0.194469	0.243903	-0.313044	0.0191146	0.295558	-0.222633	0.161184	-0.0683643	0.569464	-0.163632	0.221553	-0.0171147	0.252944	0.428084	0.090186	0.462382	0.269966	0.17602	-0.171105	0.142412	-0.149963	0.0134769	0.103338	-0.0956543	0.00230603	0.294186	0.126973	0.223811	-0.00798157	1	-0.288777	0.0708988	0.115994	0.423713	-0.400498	0.489642	-0.115324	-0.0949384	0.407557	-0.248836	0.0289139
YDL004W	-0.0389108	0.685662	0.0909948	0.550343	0.71281	0.473844	0.437308	-0.494321	0.522812	-0.38375	0.484246	-0.0104603	0.06752	0.673832	-0.296071	-0.110648	0.125602	0.223725	-0.175835	0.33005	0.559314	-0.229696	0.585372	-0.140306	0.424141	-0.359959	-0.123262	0.117192	0.602442	0.316836	-0.125572	0.299446	0.585616	0.136583	0.437262	0.151171	0.111263	-0.288777	1	0.192016	0.486882	0.343453	0.142766	0.45537	0.675919	0.111696	0.119956	0.184423	-0.270815
YDL006W	0.0509352	0.223625	0.0101361	0.227866	0.333281	0.254977	-0.163589	0.0636856	0.196522	-0.226456	0.423122	0.0658281	0.136348	0.256014	-0.0489866	0.172962	-0.000290151	0.184532	0.231046	0.13064	0.466412	0.211717	0.268288	-0.0556895	0.205466	0.280888	0.203914	-0.0566156	0.199044	0.0325457	-0.344919	0.0504456	0.234086	0.0323447	0.309258	0.0344693	0.40521	0.0708988	0.192016	1	-0.115607	0.0664569	0.0220655	0.281601	0.201565	-0.228632	-0.0192627	0.506093	-0.280555
YDL044C	0.394668	0.648263	0.141284	0.296994	0.403917	0.265283	0.628746	-0.257206	0.449931	-0.0596319	0.0810796	-0.167101	0.392133	0.464856	0.0460661	-0.184284	0.47023	-0.0670347	0.17076	0.303181	0.298672	-0.357418	0.641662	0.360019	0.0422251	-0.546194	-0.229411	0.311172	0.508534	0.266518	-0.113051	0.361557	0.417106	0.487814	0.126698	0.329237	0.140591	0.115994	0.486882	-0.115607	1	0.210306	-0.257513	0.439418	0.580991	0.0171031	0.355734	-0.271264	-0.285529
YDL047W	0.31658	0.184922	-0.0865337	0.343152	0.345883	0.0570349	-0.224237	0.211712	0.223627	-0.00369744	0.381923	0.103862	0.404741	0.243849	0.0207079	0.36259	0.329749	0.00860841	-0.0137553	0.148869	0.164348	0.278456	0.0956106	0.212693	0.380202	0.123694	-0.325883	0.12423	0.250217	-0.0720459	0.276911	0.118495	0.431315	0.295744	0.380094	0.153457	-0.249281	0.423713	0.343453	0.0664569	0.210306	1	-0.254939	0.313917	0.371916	-0.273026	0.344054	-0.0882036	-0.0794035
YDL058W	-0.55907	-0.0238344	-0.294844	0.22957	0.276507	0.134423	0.153611	-0.169983	0.0360162	-0.40609	0.333536	-0.0138973	-0.405062	0.0204533	-0.116784	-0.0974029	-0.405382	0.119607	-0.269908	0.164136	-0.184642	0.00687729	-0.246953	-0.538572	-0.194463	0.0967163	0.0840711	-0.180596	0.0541187	-0.0609245	-0.114398	-0.0146804	0.13106	-0.373489	0.15605	-0.280534	0.0817479	-0.400498	0.142766	0.0220655	-0.257513	-0.254939	1	-0.253725	0.0924816	-0.018652	-0.435725	0.282937	0.090826
YDL069C	0.350902	0.546558	0.26208	0.565199	0.465025	0.590479	0.37121	-0.0584738	0.50408	-0.118551	0.133145	-0.117192	0.349435	0.563896	0.17225	-0.149655	0.460898	0.121288	0.174095	0.205473	0.574669	0.309681	0.436628	0.303017	0.439933	0.0300036	-0.0240497	0.363812	0.520486	0.41146	-0.00476797	0.327307	0.519939	0.19576	0.3119	0.340307	0.0689237	0.489642	0.45537	0.281601	0.439418	0.313917	-0.253725	1	0.568955	0.0933119	0.429959	0.0668141	-0.19375
YDL074C	-0.121409	0.567992	0.410692	0.553663	0.614437	0.647559	0.617978	-0.225422	0.658444	-0.216454	0.439679	0.000329582	0.196697	0.627739	-0.182485	-0.04228	0.162819	0.173809	-0.146301	0.43503	0.366805	-0.159854	0.502918	-0.0477318	0.307658	-0.093451	-0.0379116	0.105741	0.541015	0.403542	0.00489616	0.431382	0.66605	-0.159867	0.274898	0.370284	0.0839361	-0.115324	0.675919	0.201565	0.580991	0.371916	0.0924816	0.568955	1	-0.170346	0.218345	-0.0267676	-0.309593
YDL120W	-0.010648	0.0928043	-0.254253	0.140423	0.0957019	0.158824	0.0989245	0.0625085	0.035779	0.161844	-0.276586	-0.443177	-0.182205	-0.193547	0.46132	-0.438902	-0.336362	0.27289	0.340127	0.0738606	0.402225	0.0280153	-0.149646	0.12233	0.297898	-0.18222	0.051442	0.191182	0.0458636	-0.13032	-0.046302	-0.0100582	-0.0286624	0.0968617	0.022578	0.276764	0.0893064	-0.0949384	0.111696	-0.228632	0.0171031	-0.273026	-0.018652	0.0933119	-0.170346	1	-0.281809	0.245815	0.154395
YDL179W	0.48222	0.231883	0.384918	-0.0982138	0.0670287	-0.0368883	-0.226685	-0.153994	-0.124091	0.235458	-0.126033	0.0622238	0.491954	0.230966	-0.131243	0.0564359	0.618578	-0.0676043	0.0430495	-0.236389	0.168932	0.0571445	0.412422	0.492711	0.144973	-0.249646	0.0625077	0.0153238	0.263062	0.0596616	0.113425	0.130708	-0.0481224	0.459135	-0.0959076	0.30369	-0.195649	0.407557	0.119956	-0.0192627	0.355734	0.344054	-0.435725	0.429959	0.218345	-0.281809	1	-0.459487	-0.104442
YDL202W	-0.259732	0.241034	-0.0945293	0.326005	0.155802	0.336875	0.054379	0.204271	0.197563	-0.221228	0.398602	0.13264	-0.351237	0.0721609	0.0476257	-0.387907	-0.409179	0.298103	0.031728	0.196247	0.358989	0.117417	0.0507623	-0.322796	0.289164	0.0102835	0.313358	0.0898376	-0.0397135	0.218063	-0.330861	0.109025	0.236899	-0.195552	0.300187	-0.128538	0.440912	-0.248836	0.184423	0.506093	-0.271264	-0.0882036	0.282937	0.0668141	-0.0267676	0.245815	-0.459487	1	-0.152602
YDL212W	-0.0109155	-0.468462	0.229735	-0.235916	-0.382395	-0.322723	-0.214272	0.29641	-0.226166	0.537013	-0.502542	-0.242772	-0.115257	-0.260106	0.29345	-0.151988	-0.0230071	-0.215671	-0.0495329	-0.279289	-0.396717	-0.0117761	-0.330246	0.0492803	-0.150502	-0.401939	-0.165748	-0.305714	-0.377842	-0.0752756	0.427132	-0.159646	-0.311262	-0.148223	-0.302239	0.41322	-0.417349	0.0289139	-0.270815	-0.280555	-0.285529	-0.0794035	0.090826	-0.19375	-0.309593	0.154395	-0.104442	-0.152602	1
YDL219W	-0.324407	-0.0831553	0.0158286	-0.29593	-0.3547	-0.0483268	0.279363	-0.271657	-0.153196	-0.347618	0.133825	-0.0650393	-0.0502004	-0.0511129	-0.199635	0.250759	0.249376	0.00391946	-0.142065	-0.243992	-0.130677	0.481215	-0.20685	-0.108836	-0.307886	0.524846	0.363013	-0.256397	-0.0531334	-0.198798	-0.180293	-0.162357	-0.250811	-0.357423	0.144907	-0.309646	0.100299	0.225691	-0.279738	-0.0587863	-0.0683989	-0.209987	0.228394	-0.0103976	0.070359	-0.400347	0.105926	-0.314782	-0.295157
YDL237W	-0.0219737	0.281669	0.228071	0.454934	0.362772	0.346082	0.325995	0.205623	0.409381	-0.223999	0.208849	-0.183485	-0.140093	0.322437	0.330731	-0.14384	-0.0575287	0.317505	0.244432	0.514249	0.159364	-0.0902912	0.219751	0.00162182	0.0964308	-0.217487	-0.000309689	0.224648	0.311831	-0.0560857	0.0862495	-0.0899193	0.307368	-0.149951	-0.352125	0.199424	0.242616	-0.174192	0.271866	0.200496	0.298301	0.147677	0.100959	0.207379	0.233016	0.0309793	-0.0435859	0.32132	-0.172812
YDR041W	0.0833106	0.351215	0.256672	0.402845	0.304282	0.390206	0.333079	0.177193	0.439717	-0.19423	0.237324	-0.0548517	-0.0046844	0.404649	0.311801	-0.0738901	-0.172792	0.333171	0.210576	0.433393	0.230135	-0.239422	0.249376	-0.060597	0.164865	-0.225418	-0.0261525	0.278955	0.288305	0.0515567	-0.0290379	0.152361	0.563021	-0.100879	-0.213826	0.253369	0.0307929	-0.176837	0.399182	0.132633	0.325225	0.141037	0.0626006	0.40024	0.399251	0.114677	-0.177123	0.154411	-0.245603
YDR049W	0.459494	-0.0330008	0.226503	-0.0809672	-0.201914	-0.233596	-0.241741	0.166849	-0.347065	0.337087	-0.22557	0.0450931	0.399885	-0.0491136	0.109484	0.126054	0.445872	-0.173802	0.167051	-0.125366	0.225727	-0.0541152	0.350515	0.558835	0.131874	-0.202266	-0.089492	0.310441	0.108313	-0.0288288	-0.0485696	-0.0119388	-0.0143632	0.39	-0.0713035	0.277329	0.0620157	0.420857	-0.224086	0.0554963	0.247886	0.200204	-0.597049	0.406573	-0.197155	0.000339855	0.424626	-0.329587	-0.0708341
YDR065W	0.100391	0.669515	0.517565	0.59153	0.624657	0.680558	0.473778	-0.264833	0.547664	-0.230855	0.416045	-0.0265871	0.220038	0.64141	-0.0432392	-0.0763751	0.376043	0.3394	0.00427961	0.357015	0.476624	-0.175854	0.491861	0.0815867	0.296271	-0.0871825	0.317869	0.193917	0.612445	0.45643	-0.0677007	0.326532	0.612996	0.173775	0.289454	0.287883	0.0127703	-0.206721	0.716593	0.181137	0.487585	0.00038936	0.142189	0.629825	0.688742	0.0273432	0.358963	0.162462	-0.278249
YDR129C	0.37087	0.0301718	0.581402	0.262917	0.0402665	0.356362	0.30222	0.468803	0.502771	0.333973	-0.0350264	-0.147245	0.123883	0.31114	0.491598	-0.193666	0.102784	0.227411	0.357899	0.335231	0.179461	-0.25781	0.301712	0.247741	0.0814563	-0.0243587	0.23918	0.105609	0.279307	0.207603	-0.018052	0.201812	0.285756	0.146431	-0.202405	0.650275	0.061348	0.0876933	-0.0151096	0.252235	0.248224	-0.0897913	-0.251612	0.388522	0.263834	0.235954	0.102885	0.187736	0.261998
YDR148C	0.0429401	0.471661	0.448113	0.472364	0.588359	0.440223	0.525815	-0.0919182	0.543547	-0.155407	0.350343	0.00650226	0.327077	0.609832	-0.109011	-0.0284682	0.378483	0.294622	-0.0917857	0.297392	0.403324	-0.154728	0.522236	0.113573	0.32979	-0.0187482	0.021538	0.253671	0.618845	0.480161	-0.0541788	0.460445	0.63002	-0.222108	0.197026	0.389292	0.0550098	-0.162319	0.559515	0.229386	0.541161	0.382069	-0.0357481	0.507328	0.629332	-0.119073	0.463119	-0.0665427	-0.243703
YDR160W	0.122226	-0.54457	0.414513	-0.167796	-0.365465	-0.330676	-0.335446	0.387202	-0.22316	0.599704	-0.420529	-0.0834606	-0.160634	-0.244463	-0.0613661	0.347434	-0.0313047	-0.232908	-0.0669066	-0.167732	-0.491423	-0.0993523	-0.37439	-0.118205	-0.422177	-0.0186962	-0.157857	-0.44661	-0.341411	-0.0473859	0.401975	-0.0511532	-0.277301	-0.14498	-0.318287	0.438533	-0.431293	-0.115104	-0.405575	-0.193198	-0.330386	0.000286867	-0.00242957	-0.304161	-0.295967	-0.251608	-0.0132237	-0.313067	0.539638
YDR175C	-0.16189	0.63855	-0.256358	0.501791	0.668954	0.410341	0.193206	-0.246324	0.371501	-0.41239	0.54823	-0.204921	0.0452032	0.440719	0.054677	-0.254018	0.0885062	0.176094	-0.0834767	0.221713	0.649051	0.300805	0.366505	-0.261579	0.483905	-0.0282121	-0.263616	0.217422	0.496278	0.277709	-0.207993	0.393845	0.476631	0.0998073	0.441751	0.0714079	0.336904	0.0521161	0.60139	0.494261	0.256242	0.50813	0.244787	0.482231	0.466523	0.260214	-0.000830226	0.416132	-0.408172
YDR191W	-0.114056	0.00336145	0.263733	-0.0781136	0.0584268	0.31688	0.186003	-0.00441365	-0.127664	-0.279686	0.434538	0.0442933	-0.0189408	-0.0900782	0.145718	-0.0587202	-0.0657306	0.40022	0.193919	-0.0069539	0.121615	-0.0535603	-0.0253241	-0.108494	0.284207	0.353473	0.436019	-0.183878	0.0405467	0.0564977	-0.137246	-0.159411	-0.000639693	-0.271686	-0.0596925	0.079382	0.317412	-0.0489872	-0.12662	0.221748	-0.158195	-0.261048	0.0799444	0.0646867	0.0227543	0.245145	0.0131376	0.234859	-0.292885
YDR197W	0.201678	0.68667	0.0313724	0.498971	0.601898	0.54596	0.593843	-0.318121	0.414911	-0.34589	0.220362	-0.323561	0.101441	0.375016	0.324256	-0.367593	0.395556	0.353724	0.228455	0.251501	0.609486	0.424661	0.41023	0.189681	0.374981	-0.076751	0.174058	0.440332	0.528349	0.190527	-0.248526	0.215805	0.362889	0.313992	0.487608	0.211836	0.291168	0.317466	0.595552	0.0897684	0.598634	0.0505912	-0.0913494	0.672463	0.432118	0.240894	0.21325	0.0235292	-0.362224
YDR237W	0.0721263	0.0851641	-0.189911	0.293326	0.463136	0.448293	0.412386	-0.451396	0.224152	-0.461933	0.225117	0.0848057	-0.175991	0.178868	0.0681666	-0.454174	0.0715396	0.37411	0.0778869	0.167907	0.646005	0.198347	0.456622	0.0727866	0.455654	-0.278116	0.128701	0.600679	0.512079	0.0637743	-0.376779	0.269276	0.239391	0.195759	0.465542	-0.163292	0.375144	0.151464	0.43976	0.178255	0.509105	-0.148696	-0.118062	0.411318	0.273457	0.170836	0.143224	0.282973	-0.466366
YDR245W	0.363041	-0.129758	-0.213501	-0.248012	-0.112549	-0.331235	0.00611241	0.0161788	-0.250036	0.224646	-0.280461	-0.212168	0.118754	-0.302664	0.189729	-0.0621888	0.12917	-0.324342	0.0438892	-0.048155	-0.144567	-0.0689501	0.109838	0.415298	-0.115074	-0.206095	-0.221273	0.111049	-0.274551	-0.178893	0.265028	-0.259773	-0.207302	0.431235	-0.0101315	0.153081	-0.349013	0.332172	-0.0361324	-0.542774	0.375327	0.20623	-0.402658	-0.0229595	-0.26163	0.214129	0.123922	-0.392746	0.189423
YDR254W	0.330046	-0.329072	0.289976	-0.202072	-0.203854	-0.283499	-0.187722	-0.0402392	-0.094726	0.390275	-0.153713	0.0652507	0.320629	0.0655767	-0.157104	0.444766	0.499688	-0.213776	-0.0806961	-0.176553	-0.294762	-0.0293164	0.137252	0.511327	-0.156226	0.136041	-0.168265	-0.308929	-0.0716153	0.0017442	0.478056	0.0953012	-0.207449	0.320258	-0.213054	0.336152	-0.453625	0.354682	-0.0875515	-0.30799	0.0883889	0.333229	-0.431803	0.0503399	0.125343	-0.399801	0.491751	-0.583343	0.228512
YDR255C	-0.0752367	0.00261468	-0.26283	-0.122697	-0.261348	-0.03002	-0.109788	0.108837	-0.209989	-0.128668	0.119959	0.0553115	-0.101088	-0.0301811	0.0832834	0.0392082	0.0634198	-0.342677	-0.164419	-0.107246	0.280875	0.477478	-0.302762	-0.0885356	0.0727155	0.255463	-0.10117	-0.00656921	-0.201554	-0.0829646	-0.164464	0.0655736	-0.115524	-0.114997	0.323197	-0.143844	-0.0825999	0.450163	-0.232633	0.0796598	-0.16805	0.281444	0.0967605	0.323315	-0.258914	-0.025746	0.107609	0.0328226	0.0155681
YDR264C	0.0706896	-0.360628	-0.020107	-0.0833682	-0.392849	-0.161291	-0.240804	0.302294	-0.19021	0.280374	-0.260939	-0.0117217	-0.068043	-0.153648	-0.099835	0.449914	0.115897	-0.193258	-0.348948	-0.153727	-0.202539	0.383805	-0.322065	0.288605	-0.136931	0.366768	-0.215778	-0.323468	-0.284891	0.0328085	0.529233	-0.0699119	-0.0673414	-0.171243	0.108088	0.321675	-0.455207	0.393361	-0.406902	-0.282443	-0.287441	0.409732	0.046659	-0.0320586	-0.159482	-0.20043	-0.0216762	-0.333353	0.289226
YDR265W	-0.138633	-0.344593	0.142873	-0.271636	-0.478161	-0.37405	0.0528708	0.0152666	-0.163023	0.355218	-0.312084	0.348617	-0.228126	-0.238591	-0.317594	0.0486494	-0.0945484	-0.296099	-0.38143	-0.166403	-0.577801	-0.122015	-0.334492	0.049757	-0.430144	-0.333245	-0.243488	0.16629	-0.262137	-0.0522119	0.456677	-0.00503186	-0.24181	-0.154889	-0.308114	-0.141653	-0.496717	-0.112762	-0.417153	-0.575894	-0.133997	-0.0717055	0.112478	-0.423201	-0.281849	-0.187212	-0.0984193	-0.294886	0.444297
YDR268W	0.228317	0.673254	0.279318	0.464926	0.573068	0.603859	0.366524	-0.442323	0.39261	-0.186712	0.188154	-0.150415	0.241931	0.479125	-0.156849	-0.264154	0.370178	0.125862	-0.0965991	0.19981	0.719662	-0.120469	0.735692	0.229584	0.537763	-0.286148	0.358851	0.134979	0.426956	0.229791	-0.199709	0.389927	0.439985	0.425606	0.260085	0.179595	0.186669	0.0849642	0.730128	0.235048	0.434301	-0.0745028	-0.281241	0.581549	0.577002	0.255462	0.383266	0.184556	-0.339949
YDR272W	-0.152051	-0.273753	0.349801	-0.157417	-0.170032	0.133091	0.116325	0.0723281	-0.150767	0.215267	0.0121993	-0.213197	-0.231794	-0.241599	0.330218	-0.107293	-0.29768	0.201463	0.269421	-0.230852	-0.0524215	-0.193665	-0.305543	-0.149544	-0.159832	0.10717	0.333358	-0.311385	-0.354115	-0.11523	-0.15393	-0.228452	-0.162436	-0.150886	-0.12975	0.253744	0.172647	-0.279841	-0.296554	0.255922	-0.197831	-0.439765	0.347098	-0.228168	-0.247244	0.273779	-0.288448	0.32277	0.202932
YDR282C	-0.142294	-0.0706441	0.174406	-0.101387	-0.0129425	0.362864	0.214284	-0.181353	-0.00159313	-0.122344	0.211554	-0.0853424	-0.082261	-0.167294	0.360178	0.0371821	-0.0282791	0.342223	0.198596	-0.00333412	0.271059	-0.139186	0.00687104	-0.0109924	0.238588	0.319901	0.514617	-0.183769	-0.0645336	0.177768	-0.243027	-0.0374345	-0.184377	-0.227723	0.0429762	0.0624774	0.159274	-0.213915	-0.153094	0.129775	-0.163873	-0.230872	0.113075	0.169509	0.0325904	0.0618515	-0.127178	0.305023	-0.246859
YDR289C	0.0594136	-0.1358	-0.430248	0.380863	-0.0824309	-0.00441973	-0.0429262	0.071917	0.348332	-0.357527	-0.157348	-0.232045	-0.0547292	-0.077375	0.0435112	0.146134	-0.30514	0.00560137	-0.0568286	0.308025	0.12232	0.256665	-0.337066	-0.02815	-0.130933	0.187231	-0.387132	0.338858	0.0682713	-0.000354272	-0.134609	0.0109303	0.312067	-0.291841	-0.171545	-0.164553	0.0920599	0.200001	-0.0606402	-0.212363	-0.170763	0.104853	0.0923235	0.098741	-0.154816	0.277127	-0.236364	-0.107722	-0.316508
YDR293C	0.307361	0.380042	0.324611	-0.0953839	0.0928456	0.140546	0.331394	0.0548383	0.229441	0.0962435	-0.21289	-0.0420175	0.112826	0.335719	0.16513	-0.347295	0.395224	-0.00212058	0.205245	0.246556	0.332442	0.231951	0.539184	0.138942	0.108699	-0.204479	0.136496	0.0475134	0.188238	0.0376126	-0.209968	-0.0714013	-0.032564	0.266794	-0.0138002	0.500037	0.223858	0.382621	0.141252	0.224437	0.490084	-0.444993	-0.073108	0.512649	0.369976	-0.00581583	0.327961	0.0475411	-0.0406678
YDR296W	0.157804	0.654974	-0.0399979	0.404025	0.416873	0.529625	0.439361	-0.558227	0.342255	-0.354155	0.0764947	-0.297296	0.0446807	0.465397	-0.0102416	-0.289696	0.389259	-0.000113037	-0.0559058	0.287126	0.715304	0.245662	0.722593	0.124348	0.48488	-0.13003	0.264811	0.165559	0.328527	0.221466	-0.209697	0.290536	0.395571	0.295024	0.461666	0.103297	0.308692	0.385634	0.59842	0.199684	0.585672	-0.0739472	-0.0928781	0.610489	0.447608	0.206115	0.344079	0.167952	-0.354146
YDR315C	0.268311	-0.387269	0.157915	-0.378964	-0.477174	-0.0232599	-0.0220093	0.0743596	-0.225731	0.142043	-0.406938	-0.128423	-0.146763	-0.242043	-0.0842015	0.240795	0.0971735	-0.0235039	-0.12626	-0.0319991	0.0357649	0.211969	-0.00901534	0.303711	-0.0540037	0.265525	0.241201	-0.266669	-0.351176	-0.0553243	0.357641	-0.128435	-0.208712	0.0373424	-0.1553	0.0734874	-0.335076	0.371378	-0.455662	-0.260509	-0.240476	-0.27829	-0.308331	0.0729085	-0.302057	0.0108182	0.061058	-0.322956	0.0850975
[truncated: 494 more rows]
[truncated: 518 more columns]

## Sheet: Fig.4b
GO	Gene counts	Fold Enrichment	-log10P
[truncated: 15 more rows]

[truncated: 9 more sheets: Fig.5a&c, Fig5b, Fig5d, Fig6a, Fig6b&c, Fig.S1, Fig.S2, FigS4, FigS7]
